# Supplementary material for: Common themes in architecture and interactions of prokaryotic PolB2 and Pol V mutasomes inferred from in silico studies
Source: Comput Struct Biotechnol J. 2025 Jan 16;27:401–10. doi: 10.1016/j.csbj.2025.01.010 (PMC11791011; doi:10.1016/j.csbj.2025.01.010)
Supplement: Supplementary file 1 — Supplementary data file 1 [file mmc1.xls]

## Sheet: PolB2_operon_data
PolB2 id	iRadA id	PPB2 id	PPB2_2 id	operon group	Potential complex components in PolB2 genetic neighborhood (+-5 genes) →	-5	-4	-3	-2	-1	0	1	2	3	4	5	PolB2 polymerase active site data -->	matched DxD region	xxDxDxxxx motif	motif start position	DxD only	PolB2 PCNA/β-clamp motif results for 1 iteration and -3 score cutoff→	PolB2 PCNA/β-clamp binding motif	Motif start position	Cterm after motif	hmmer score	iRadA PCNA/β-clamp motif results for 1 iteration and -3 score cutoff→	iRadA PCNA/β-clamp binding motif	Motif start position	Cterm after motif	hmmer score	Taxonomy data→	TaxID	Superkingdom	Kingdom	Phylum	Class	Order	Family	Genus	Species	Strain	Other data→	Included in phylogenetic tree (1/0)	Included in Fig. 5C, D calculation (1/0) (no higher than 90% PolB2 sequence identity)	PolB2 sequene	Genome info→	assembly accession id	refseq category
WP_171908190.1	WP_171908189.1	WP_071401629.1		1a (iRadA-PPB2-PolB2)			orc1/cdc6	SRAP	iRadA	PPB2	PolB2	orc1/cdc6						ALKWILVACFGYQGFSNAKFGRIECHEAINAFAREILLTAKQRLEAGGWRVVHGIVDSIWV	HGIVDSIWV	480	IVD												1869245	Archaea		Euryarchaeota	Halobacteria	Halobacteriales	Natrialbaceae	Natrialba	Natrialba sp. SSL1			0	1	MPFSIDFLDDGRVLEWEATADGAVATERDDYTPRFYVAARDPDADLDLTILQSVYDQHPDVVATEMVTRRPGFRRDEEAVLTVDVVHINRVTPLARQARQLSDYPVGDLACFNVDFSREFRYCLETGADPTPASELSTLRLSVPVTETSNDVYGELSVAGDTVTGSPTDILTAVQGALEEYHPDVLVCSTSEIVPTLHEMATDASVDDFSLSRWPDVDYQQLASLSTYSSYGRVGHSPARYNVPGRAIIDRSNTFFYGETNLDGVLDLVSRSKKPVQELAWASIGNVLTAIQICEAHDRGVLVPWNSWRHEFYKPMGTLHDADRGGFIFAPEVGLHENVHELDFSSLYPNIICTRNVSPDVIRCDCHSDREDVPGLGYSICDDRGYLVDVLQPIIDARD…		GCF_001861355.1_ASM186135v1	na
QIO25179.1	QIO25180.1	QIO25103.1		1a (iRadA-PPB2-PolB2)			orc1/cdc6	SRAP	iRadA	PPB2	PolB2	orc1/cdc6						ALKWILVACFGYQGFSNAKFGRIECHEAINAFAREILLTAKQRLEAGGWRVVHGIVDSIWV	HGIVDSIWV	482	IVD												2716717	Archaea		Euryarchaeota	Halobacteria	Halobacteriales	Haloarculaceae	Haloarcula	Haloarcula sp. JP-L23			0	0	MTMPYTIDFLDDGRVLEWDATTDGAVATERDDYTPRFYVAPRDPASDLDLTTLQSVYDQHPDVAATEMVARRPGFRRDEETVLAVDVAHIDRVTPLARQARQLSDYPVGDLACFNVDFSREFRYCLETDVDPTPAGELSTLRLSVPVTETSNDVYGELSVDGDAVTGTPTEILTAVQGALEAHDPDVLICSTSETVPTLHEMATVAGVDDFSLSRWPDVDYQQLASRSTYSSYGRVGHSPARYNVPGRAIIDESNTFFYGETNLDGVLDLVSRSKKPVQELAWASIGNVLTAIQICEAHDRGVLVPWNSWRHEFYKPMGTLHDADRSGFIFAPEVGLHENVHELDFSSLYPNIICTRNVSPDVIRCDCHSDREDVPGLGYSICDDRGYLVGVLQPIIDA…		GCA_011602445.1_ASM1160244v1	na
WP_201740246.1	WP_136591422.1	WP_136591362.1		1a (iRadA-PPB2-PolB2)			orc1/cdc6	SRAP	iRadA	PPB2	PolB2	orc1/cdc6						ALKWILVACFGYQGFSNAKFGRIECHEAINAFAREILLTAKQRLEAGGWRVVHGIVDSIWV	HGIVDSIWV	480	IVD												2565931	Archaea		Euryarchaeota	Halobacteria	Halobacteriales	Haloferacaceae	Salinigranum	Salinigranum halophilum			0	1	MPFSIDFLDDGRVLEWEATADGAVATKHDDYTPRFYVAPRDPNANLDFTTLQSVYDQHPDVVATEMVARRPGFRRDEEPVLAVDVAHIDRVTPLARQARQLSDYPIGDIACFNVDFSREFRYCLETGVNPTPASELSSLRLSVPVTETSNDVYGELSVASDTVTGPPTEILTTVQAALEAYDPDVLVCSTSEIIPTLYEMTTDADVDDFSLSRWPDVDYQQLASRSTYSSYGRVGHSPARYNVLGRAIIDESNTFFYGETNLDGVLDLVSRSKKPVQELAWASIGNVLTAIQICEAHDRGVLVPWNSWRHEFYKPMGTLHDADRGGFIFAPEVGLHENVHELDFSSLYPNIICTRNVSPDVIRCDCHSGRDDVPGLGYSICDDRGYLVDVLHPIIDARD…		GCF_004916935.1_ASM491693v1	na
WP_004516399.1	WP_206537043.1	WP_004516398.1		1a (iRadA-PPB2-PolB2)			orc1/cdc6	SRAP	iRadA	PPB2	PolB2	orc1/cdc6						ALKWILVACFGYQGFSNAKFGRIECHEAINAFAREILLSAKQRLEAGGWRVVHGIVDSIWV	HGIVDSIWV	480	IVD												28442	Archaea		Euryarchaeota	Halobacteria	Halobacteriales	Haloarculaceae	Haloarcula	Haloarcula vallismortis			1	1	MPFTIDFLDDGRILKWDATDDGAVATERDDYTPRFYVAARDPDANIDLTALQSFYDQHPDVVATEIVTQHPGFRRDEESVLAVDVAHIDRVTPLARQVRQLSAYPVGDLACFNVDFSREFRYCLEEDIDPTPASELSTLRLSVPVTETSNDVYGELSVAGDTVIGSPTDLLTAVQGALDAHDPDVLVCSTSEIVPTLYEMATDAGADDFSLSRWPDVDYQQLASRSTYSSYGRVGHSPARYNVPGRAIIDESNTFFYGETNLDGVLDLVSRSKKPVQELAWASIGNVLTAIQICEAHDRGVLVPWNSWRHEFYKPMGTLHDADRGGFIFAPEVGVHKDVHELDFSSLYPNIICTRNVSPDVIRCDCHSDRDDVPGLGYSICDDRGYLVDVLQPIIDARD…		GCF_000337775.1_ASM33777v1	na
EMA65394.1	EMA65396.1	EMA65395.1		1a (iRadA-PPB2-PolB2)			orc1/cdc6	SRAP	iRadA	PPB2	PolB2	orc1/cdc6						ALKWILVACFGYQGFSNAKFGRIECHEAINAFAREILLTAKQRLEAGGWRVVHGIVDSIWV	HGIVDSIWV	482	IVD												1227483	Archaea		Euryarchaeota	Halobacteria	Halobacteriales	Haloferacaceae	Halorubrum	Halorubrum litoreum	Halorubrum litoreum JCM 13561		0	0	MTMPFSIDFLDDGRVLEWEATADGAVATERQDYTPRFYVAARDPDADLDLTTLQSVYDQHPDVVATEMVARRPGFRRDEEAVLAVDVAHIDRVTPLARQARQLSAYPVGDLACFNVDFSREFRYCLETGADPTPANELSTLRLSVPVTETSNDIYGELSVVGDTVTGSPTDILTAVQGALDAHDPDVLICSTSEIVPTLYEMATDAGIDDFSLSRWPGVDYQQLASQSTYSSYGRVGHSPARYNVPGRAIIDESNTFFYGETNLDGVLDLVSRSKKPVQELAWASIGNVLTAIQICEAHDRGVLVPWNSWRHEFYKPMGTLHDADRGGFIFAPEVGLHENVHELDFSSLYPNIICTRNVSPDVIRCDCHSGRDDVPGLGYSICDDRGYLVDVLQPIIDA…		GCA_000337395.1_ASM33739v1	representative genome
GCF15779.1	GCF15781.1	GCF15780.1		1a (iRadA-PPB2-PolB2)			orc1/cdc6	SRAP	iRadA	PPB2	PolB2	orc1/cdc6						ALKWILVACFGYQGFSNAKFGRIECHEAINAYAREILLTAKQQLEAGGWRVVHGIVDSIWV	HGIVDSIWV	482	IVD												2509225	Archaea		Euryarchaeota	Halobacteria	Halobacteriales	Haloarculaceae	Haloarcula	Haloarcula mannanilytica			0	0	MTMPFSIDFLDDGRVLEWEATADGTVATERDDYTPRFYVAARDPASDLDLTTFQSVYDQHPDVVATEMVARRPGFRRDEEAVLAVDVVHIDRVTPLARQARQLSAYPVGDIACFNVDFSREFRYCLETGADPTPASELSTLRLSVPVTETSNDIYEELTVAGNTVTGSPTELLNAVQAALEKHNPDILVCSTSEIIPTLYEMATDSGVDDFSLSRWPDVDYQQLAGASTYASYGRVGHSPARYNVPGRAIIDESNTFFYGETNLDGVLDLVSRSKKPVQELAWASIGNVLTAIQICEAHERGVLVPWNSWRHECYKPMGTLHDADRGGFIFVPEVGVHENVHELDFSSLYPNIICTRNVSPDVIRCDCHDDREDVPGLGYSICDDRGYLVDVLQPIIDA…		GCA_005406125.1_ASM540612v1	representative genome
OIB57286.1	OIB57406.1	OIB57285.1		1a (iRadA-PPB2-PolB2)			orc1/cdc6	SRAP	iRadA	PPB2	PolB2	orc1/cdc6						ALKWILVACFGYQGFSNAKFGRIECHEAINAFAREILLTAKQRLEAGGWRVVHGIVDSIWV	HGIVDSIWV	482	IVD												1869245	Archaea		Euryarchaeota	Halobacteria	Halobacteriales	Natrialbaceae	Natrialba	Natrialba sp. SSL1			0	0	MTMPFSIDFLDDGRVLEWEATADGAVATERDDYTPRFYVAARDPDADLDLTILQSVYDQHPDVVATEMVTRRPGFRRDEEAVLTVDVVHINRVTPLARQARQLSDYPVGDLACFNVDFSREFRYCLETGADPTPASELSTLRLSVPVTETSNDVYGELSVAGDTVTGSPTDILTAVQGALEEYHPDVLVCSTSEIVPTLHEMATDASVDDFSLSRWPDVDYQQLASLSTYSSYGRVGHSPARYNVPGRAIIDRSNTFFYGETNLDGVLDLVSRSKKPVQELAWASIGNVLTAIQICEAHDRGVLVPWNSWRHEFYKPMGTLHDADRGGFIFAPEVGLHENVHELDFSSLYPNIICTRNVSPDVIRCDCHSDREDVPGLGYSICDDRGYLVDVLQPIIDA…		GCA_001861355.1_ASM186135v1	na
WP_260644220.1	WP_260644145.1	WP_260644221.1		1a (iRadA-PPB2-PolB2)			orc1/cdc6	SRAP	iRadA	PPB2	PolB2	orc1/cdc6						ALKWILVACFGYQGFSNAKFGRIECHEAINAFAREILLTAKQRLEAGGWRVVHGIVDSIWV	HGIVDSIWV	479	IVD												1364945	Archaea		Euryarchaeota	Halobacteria	Halobacteriales	Haloarculaceae	Salinirubellus	Salinirubellus salinus			0	1	MPFSIDFFDDGRVLEWEATPDGAVATEREDYTPRFYVAPRNPDADIDLTTLQSVYDPHPDVVATETVARRPSFRRDEETVLAVDVTHIDRITSLARQARQLSEYPVGDLACFNVDFSQEFRYCLEEDIDPTPASELSTLRLSVPLTESSNDSYGELSVAGDTVTGSQSDILSAVVTALEVHNPDVLVCSTSEIVPTLYEMATDAGVDDFSLSRWPGVDYQQLARRSTYSSYGRVGHSPARYNVPGRAIIDESNTFFYGETNLDGVLDLVSRSKKPVQELAWASIGNVLTAIQICEAHDRGVLVPWNSWRHEFYKSMGTLHDADRGGFIFAPEVGLHENVHELDFSSLYPNIICTRNVSPDVIRCDCHDRDDVPGLGYSICDERGYLVDVLQPIIDARDE…		GCF_025231485.1_ASM2523148v1	representative genome
WP_199234061.1	WP_137692914.1	WP_137692884.1		1a (iRadA-PPB2-PolB2)			orc1/cdc6	SRAP	iRadA	PPB2	PolB2			orc1/cdc6				ALKWILVACFGYQGFSNAKFGRIECHEAINAFAREILLTAKQRLEAGGWRVVHGIVDSIWV	HGIVDSIWV	480	IVD												2518115	Archaea		Euryarchaeota	Halobacteria	Halobacteriales	Haloferacaceae	Halorubrum	Halorubrum sp. CGM5_25_10-8B			0	0	MPFSIDFLDDGRVLEWEATADGAVATERDDYTPRFYVAARDPDADLDLTTLQSVYDQHPDVVATELVARRPGFRRDEEAVLAVDVAHIDRVTPLARQTRQLSDYPVGDLACFNVDFSREFRYCLETGADPTPASELSTLRLSVPVTETSNDVYEELSVAGDTVTGSPTDILTAVQEALEAHDPDVLVCSTSEIVPTLYEMATDAGVDDFSLSRWPDVDYQQLASRSTYSSYGRVGHSPARYNVPGRAIIDESNTFFYGETNLDGVLDLVSRSKKPVQELAWASIGNVLTAIQICEAHDRDILVPWNSWRHEFYKPMGTLHDADRGGFIFAPEVGLHENVHELDFSSLYPNIICTRNVSPDVIRCDCHSDRDDVPGLGYSICDERGYLVDVLQPIIDARD…		GCF_005435095.1_ASM543509v1	na
WP_175416501.1	WP_175416502.1	WP_138246994.1		1a (iRadA-PPB2-PolB2)			orc1/cdc6	SRAP	iRadA	PPB2	PolB2			orc1/cdc6				ALKWILVACFGYQGFSNAKFGRIECHEAINAFAREILLTAKQRLEAGGWRVVHGIVDSIWV	HGIVDSIWV	480	IVD												88724	Archaea		Euryarchaeota	Halobacteria	Halobacteriales	Natrialbaceae	Natrinema	Natrinema versiforme			0	0	MPFSIDFLDDGRVIEWEATADGAVATERDDYTPRFYVAVRDPATDLDLTTLQSVYDQHPDVVATEMVARRPGFRRDEEAVLAVDVAHIDRVTPLARQARQLSAYPVGDLACFNVDFSREFRYCLETGADPTPASELSMLRLSVPVTETSNDVYEELSVAGDTVTGSPTDILTAVQGALDAHDPDVLVCSTSEIVPTLYEMATDAGVDDFSLSRWPDVDYQQLASRSTYSSYGRVGHSPARYNVPGRAIIDESNTFFYGETNLEGVLDLVSRSNKPVQELAWASIGNVLTAIQICEAHDRGVLVPWNSWRHEFYKPMGTLHDADRGGFIFAPEVGLHENVHELDFSSLYPNIICTRNVSPDVIRCSCHSDRDDVPGLGYSICDDRGYLVDVLQPIIDARD…		GCF_005576615.1_ASM557661v1	na
WP_267623052.1	WP_267623054.1	WP_267623053.1		1a (iRadA-PPB2-PolB2)		orc1/cdc6		SRAP	iRadA	PPB2	PolB2	orc1/cdc6						ALKWILVACFGYQGFNNAKYGRIECHEAINAFAREILLTAKQRLEAGGWRVVHGIVDSIWV	HGIVDSIWV	480	IVD												1364940	Archaea		Euryarchaeota	Halobacteria	Halobacteriales	Haloferacaceae	Halobium	Halobium salinum			0	1	MPFTIDYLDDGRILEWETGADDAVVTEHDDYTPRFYVAPRSPDVDIDLTNLRTVYERHPDVVATEVVPRRPGFRRGDEDVLAVDVSHIDRVTSLARQARQLSDYPVGDLACFNVDLSREFRYCLENDVNPTPASDLSTLRLSVPLTETSGDVYTELSVDGDTVTGPPVDILTAVQGALDQHDPDVLVCSTSQIIPTLYGMAASAGVDDFSLSRWADVDYQQLASRSTYASYGRVGHSPARYNVPGRAIIDRSNTFFFGETYIDGVLDLVTRSRKPIQEAAWASIGNILTAIQICEAHKRGVLVPWNSWRHEEYKSMGTLHDADRGGFIFAPEVGLHEDVHELDFSSLYPNIICTRNVSPDVIRCECHRGRDDVPDLGYSICDERGYLVDVLQPIIDARD…		GCF_026586625.1_ASM2658662v1	representative genome
QLG29541.1	QLG28939.1	QLG28938.1		1a (iRadA-PPB2-PolB2)				SRAP	iRadA	PPB2	PolB2							AIKWILVSCFGYQGHANAKYGRIECHETINAYAREIVLDAKDALEAGGWRVLHGIVDSIWV	HGIVDSIWV	496	IVD												2743090	Archaea		Euryarchaeota	Halobacteria	Halobacteriales	Haloferacaceae	Halobaculum	Halobaculum halophilum			1	1	MLTADYLDGGGIREWHVTDDGVTTATNREYQPTLYLGDCVSDLYGQSGGRTPTGSSDRTTLTEDLEDLREWLATHEAVASTAVEDWRQSWRTEERPLLRIDVHTIDAVSSVANRAQQFGDPDAVTCYNVDLSRQFRYALETGTPAGPDTSRRELRTLHLGFPAHEIGHGVDALPQLQVEGERVGSHPRAVVEAVGALVDEQDPDVLVMDTAEVVSVLFEAADTYGLDEFTLGRKPGWETLAGASTYQTYGRISHSPARYNVPGRVLIDRSNTFFWSQGGLAGCLDLVERAGLPLQELSWASIGRVLTAMQIRAARSQGVLVPWRPWRPEFVKRMSTLDAADRGGATLAPEVGVHEDVHELDFSSMYPNIIREYNVSPETVRCGCCDEETARDVVPELGY…		GCA_013401515.1_ASM1340151v1	representative genome
MDK2981188.1	MDK2981186.1	MDK2981187.1		1a (iRadA-PPB2-PolB2)				SRAP	iRadA	PPB2	PolB2							SLKMLLVCCFGYMGYKAAKFGRIESHEAISALGREALLRAKEAAEDMGFTVLHLYVDGIWV	HLYVDGIWV	493	YVD							QMELW	174	1	-0.2		2026724	Bacteria		Chloroflexota					Chloroflexota bacterium			0	1	MAEFSGWLLDLYEGSQSGVVLWFVTPEAERIRLYQEFPVTFYIGGTQAALKQAGVFLQSRFPFAKVFFTQRQDLYRQEAISVLAVETQPVAIGALVRRVSKRFPDLDYYDADIPIAIRYAARYGTFPLAHCRVAHTNGSLQRITVLDTPWDLDPPAPPLRTLQLELDSDPRYSPPEILTARFDDKEQRIPIRFESSSLIRLNTILRSHDPDLLLTSSGDIWLLPHLLEMSKRTGIALHLNRDPKRPVKIKKEGSYFSYGRIVYRGQQALLFGRCHIDSRNSMLWQDYDLASALEMARVTRLPIQTAARCSPGTGINMMEVITALQQGVLVPWQKTHGEEVKTAYQLLRNDQGGLVYQPVAGVHENVGMIDFISLYPSIMTHCNISPELPVPKNLGNSPF…		GCA_030156345.1_ASM3015634v1	na
NPV42298.1	NPV42296.1	NPV42297.1		1a (iRadA-PPB2-PolB2)				SRAP	iRadA	PPB2	PolB2							SLKMLLVCCFGYMGYKAAKFGRIESHEAISALGREALLRAKEAAEDLGFTVLHLYVDGVWI	HLYVDGVWI	493	YVD							QLVLW	174	1	-2		2052143	Bacteria		Chloroflexota	Anaerolineae				Anaerolineae bacterium			0	1	MAEFSGWLLDLYEGPQSGVVLWFITNDAERVKLRQDFPVTFYIGGARKDLEKAGLYIRSNFPSLKISLTSRKDLYRRDPIPVLAAETQPAAVTGLVRKISKRFPELDYYDADIPVAIRYAARFDTFPLAHCRVAHEAGNLRSVKVLDSPWDADPPPPPLRALQIDLGCDPRYERPEMLTLSFEGREHRIPLRYERSSLIRFKSILAGYDPDLLLTSSGDIWLLPQLLEMSKRTGIALNLNRDPDRAVMIKKEGSYFSYGRIVYRGQQALLFGRCHIDSRNAMLWQDYDLASALEMARVTRLPIQTAARCSPGTGINMMEVITALKQDVLVPWQKTHGEEVKTAYELLRNDQGGLVYQPLEGLHQDVGMIDFISLYPSIMTYCNISPELPIPKDLGVSPL…		GCA_013178095.1_ASM1317809v1	na
NMC86067.1	NMC86069.1	NMC86068.1		1a (iRadA-PPB2-PolB2)				SRAP	iRadA	PPB2	PolB2							TYKWLLVTCFGYLGYKNAKFGRIESHESVTMMGREALLTAKETAEDMGYEILHMYVDALWV	HMYVDALWV	494	YVD												2024896	Bacteria		Chloroflexota	Anaerolineae	Anaerolineales	Anaerolineaceae		Anaerolineaceae bacterium			1	1	MRDCTGWLLDLYPDSEAGVVLWIVTQTGKRLRLRQPFTVEFAIAGPAPRLRSAWQWLRNQPIPVKLERSQGRDLFLTEPVTLLSIHTDAACQPRLFAQLCKAFPDLDYYNADIQLSLRHAALFDTFPLARCEIEYDAAGTVSSLHVLDSPWETDPQAVSLRILNLDSDVDPQYAPPQSLLVYDDAQMGEELALAHPQKLLEGLAEILTAYDPDILITAYGDSWILPYLIQKSAELHFSLPLNRDPEHRIIRKNERSYFSYGHIVFNNQQIHLFGRLHLDKKNSFLFKDCGLEGVLESARVTTLPIQTSARTSPGTGISSMQVLTALRNHILVPWHKQQVEQVKTAAEMITYDQGGLVYQPKIGLHHNVAELDFISMYPSVMVKCNISPETSRPDHLGSE…		GCA_012797695.1_ASM1279769v1	na
MDD4136490.1	MDD4136488.1	MDD4136489.1		1a (iRadA-PPB2-PolB2)				SRAP	iRadA	PPB2	PolB2							ILKWMLVTCFGYTGYRNAKFGRIEVHEAITARSREILMQTKAIADAMGFTVLHGNVDCLWV	HGNVDCLWV	448	NVD												2052170	Archaea		Euryarchaeota	Methanomicrobia	Methanomicrobiales	Methanoregulaceae	Methanoregula	Methanoregula sp.			0	1	MWILDSAVRGDGVDLWDRDGAVQRIHHEYDPPFYLRLPDPDAYHEMIAALEEQYRAEPCTFRTIFGEWEGYRVFAGRTVAAAIEQQTQYAAELFNVDVRRDQRFMAGHGIVPCSTDMADRFSPEFTCDLHRMEIRIRGDPSLTRTCTAIEVIHERTECLAGSEREVLADLFALVTACDPDVILMADADRWMPILQAKAREAGMVLPFSRNGKYRTMSSRSYWSYGKVEHKDAALIPDGRILIDTEQSFVYREGGLAGVLMGARLSGLSPTLVSRLTPGTLISAYETYEAVRRGIAVPFRKSDAEALRKLSSLRTGDRGGMMFQPEPGIYEDVDEIDFTSMYPSIIVNANLSPETITHPETAMRGFLPTALEPLLGMRIATKQRKKADPSVAGIDAILKW…		GCA_028701845.1_ASM2870184v1	na
PKL70020.1	PKL70022.1	PKL70021.1		1a (iRadA-PPB2-PolB2)				SRAP	iRadA	PPB2	PolB2							ILKWMLVTCFGYTGYKNAKFGRIEVHEGITGRSRDILLHTKDIAEAMGFRVLHGIVDCLWV	HGIVDCLWV	448	IVD												2013817	Archaea		Euryarchaeota	Methanomicrobia	Methanomicrobiales			Methanomicrobiales archaeon HGW-Methanomicrobiales-1			0	1	MWILDSAFRSGGVDLWHKDGTVQKCHHDYDPPFYLHLKDPDLHHEMIEALEERYRAEPCTFTTIFGELEGYRVFAGRPVAEAIEQQTQFAAQLFNVDVRRDQRFMAEQEIVPCCTDPAERFSPIFEHGLKSIEIRIHDDPARDQTCTDIEIIGERTERLHGQEKDVLADLFGLVAASDPDLILMTDADRWMGKLQLRARALGLTMPFSRSGKYRTMDSRSYWSYGRVEHKEAALIPDGRILIDTEQSFVYREGGLAGVLMASRLSGLSPSLASRFTPGTLISSYETYEAVRRGIVVPFRKSDAEVLRKFAALKTADRGGMMFQPEPGIFENVDEIDFTSMYPSIIVQANLSPETIDHPEQPRRGFLPTALEPLLDLRIRTKQLKKTDPSVAGIDAILKW…		GCA_002839675.1_ASM283967v1	na
WP_292542892.1	WP_292542887.1	WP_292542889.1		1a (iRadA-PPB2-PolB2)				SRAP	iRadA	PPB2	PolB2							ILKWMLVTCFGYTGYKNAKFGRIEVHEAITARSREILLQAKAAADEMGFTVLHGNVDCLWV	HGNVDCLWV	450	NVD												2052170	Archaea		Euryarchaeota	Methanomicrobia	Methanomicrobiales	Methanoregulaceae	Methanoregula	Methanoregula sp.			0	1	MWVLDSAYRSGGVDLWGKEGSGRVQRVHHEYNPPFFFCLPDPDAYHEMTEALEEAYRAEPCTFATIFGECEGFRVFAGRPVAEAIEQQTGFAAQLFNVDVRRDQRFMAEEGIIPCSTEMRTRFSPEIPHNLEIMEIRIAGDPSLSRTCTEISVVHGRTERLFGDEREVLSDLFSLVSAYDPDVVLMAHADRWMTILQEKGRRAGFTLPFSRNGKYRTMGSRSYWSYGRVEHKNAALIPDGRILIDTEESFVYNEGGLGGVLMAARLSGLSPSLASRLTPGTLISSYETYEAVRRGIAVPFRKSDAEALRKLASLRTGDRGGMMFQPEPGIFEDVDEIDFTSMYPSIIVRANLSPETIADPETAERGFLPIALEPLLNMRIAIKQQKKTDPSVAGIDAIL…		GCF_023227875.1_ASM2322787v1	na
MDD1691551.1	MDD1691549.1	MDD1691550.1		1a (iRadA-PPB2-PolB2)				SRAP	iRadA	PPB2	PolB2							LLKWMLVTCFGYTGYRNAKFGRIEVHEGITGRSREILIRTKAIAEDLHFVVLHGIVDCLWV	HGIVDCLWV	447	IVD												2052170	Archaea		Euryarchaeota	Methanomicrobia	Methanomicrobiales	Methanoregulaceae	Methanoregula	Methanoregula sp.			0	1	MWILDSAYRNGGIDLWSKDGAVTKIYHPYDPPFLVHFHDPHAASGLIEALEDRFRAAECTVKTIFGELPGYEVYGDRRVAEALEAQAQYEAELFNVDVRRDQRFMAEHEIVPCSRSGDDRYSPEILHDLSVIEIRVDGVAALASMVAGIELVHEGRVERMAGPERTVLADLFALVASTDPDVILMPDADTWMPKIRRMAAGHGLEMPFSRNGKYRSMDARSYWSYGKMEHKEPALIPDGRILIDTEKSFMFHEGGLEGVLVASRLSGITPNLAARFTPGTMISSYEIYEALKRGIAVPFRKGDSETIRRVSDLQAADRGGMMFQPKAGVYENVEEIDFTSMYPSIIVNANLSPETLGHPERRGFLPTVLKPLLDMRIAAKRQKKTDPRIEGIDALLKWM…		GCA_028679075.1_ASM2867907v1	na
UPT75588.1	UPT75586.1	UPT75587.1		1a (iRadA-PPB2-PolB2)				SRAP	iRadA	PPB2	PolB2							AHKWCLVTCFGYLGFKNARFGKIEAHECVTAWGREVLLRAKDAAERRGARLHHALVDALWV	HALVDALWV	500	LVD												2030800	Bacteria		Elusimicrobiota					Elusimicrobiota bacterium			0	1	MDAWIFDAYPEDAGMRVWLVERGGGRRSVLDPWRPFFHVGGDRSQLTRVLKLLRSLPFPVETAGVDRAELFSGDSLRVLRVTVPVLERDRLVKRLAALEVPLYDADVHLVQTWHYDRGHFPLALCRFTLEGDRLVSFEPLDDPWALDYELPSLRFLHLSPAPSEVAGRLDPNHAPGLRLLLTMDGRVSELEGPVRQQLETLARRIKSWDPDVITTDWGDSVLMPQLEDLAREHRVPLGFSRDVLRPAGSRKERTFYTYGRAVYQGGARYLSGRWHLDVKNSFMMRETGLSGLLEIARIAQIPVQRAARCTIGTSLSSMQTSWAWRRGILIPMDKQQAEDFRPAGDLLVADKGGLVYEPEVGWHRNVAEYDFTSMYPEMMVRRNISPETVNCACCPDAST…		GCA_023213235.1_ASM2321323v1	na
MBL0349499.1	MBL0349497.1	MBL0349498.1		1a (iRadA-PPB2-PolB2)				SRAP	iRadA	PPB2	PolB2							AHKWVLVCCFGYLGFKNARFGKIESHECVTAWGREILLRAKESVERRGYRVLHGIVDSLWI	HGIVDSLWI	529	IVD												2030800	Bacteria		Elusimicrobiota					Elusimicrobiota bacterium			1	1	MSRLPGWIFDAYPEGTGVRLWVITPEGRHASFFDDWRPTFCVDGDPGSVDTARRVLTKAGVPLETVWREKTDLYTERTRRVMEARVPAGVHGRVVKTLRNLRVPLFNADIPPIQHYHYERGHFPLARGEFEATGDRLVNFHLRDDPWAVDYALPPLTTLHLSLAGSEVAGALDPNHRALGSLRLLYESNAYELEGSTEDQFESLERRLREWDPDVITSDWGDSFLLPRLIEQSAGRGRPLPFSRDPRRTHAGRGSRSFMTYGRTVYQTGSVTLFGRCHFDLKNSFYFKECGFDGLFEIARIAKIPLQRAARSTIGTSLSSMQLHRAHERNLLIPIEKQQAEDFRPATELVVADKGGLVYEAPAGWYDHVVEYDFVSMYPTLMVQHNISPETVNCACCAG…		GCA_016722575.1_ASM1672257v1	na
MBI3550779.1	MBI3550777.1	MBI3550778.1		1a (iRadA-PPB2-PolB2)				SRAP	iRadA	PPB2	PolB2							AHKWILVCCFGYLGFKNARFGKIESHESVTAWGREVLLRAKETAEARGLRVLHALVDAVWV	HALVDAVWV	506	LVD												2030800	Bacteria		Elusimicrobiota					Elusimicrobiota bacterium			1	1	MGTERLEGFLFDAYPEPGGIRVWIMGRDGRCRSVLDPWRPSFYFSGDKAAVRRGLAFLRAAPYPARCRWAERTELFSGGSLRVVDARVPPLERDRAVEGLKALGLSLYSADIHLVQQFHYDRGHFPLARCLFEIDGDRLLTHELRDDPWAIDYEPPPLRTMNIALSGSEVAGKIDPNHGLRGKLVLSMDGRDYELEGSTEEQLESLAGRLREWDPDVLTSEWGDSVLLPLVDLLAQKARIDIPFSRDPSRSTMGRRKERSFYTYGRVIYQNSSRYLFGRWHLDLNNSFMLRETGMIGLCEVSRIARIPLQRAARCTIGTSLTSMQMCWAWQRGVLIPMDKMQAEDFRPATELLVADKGGLCYEPEVGWHENVAEFDFTSMYPEMMVRHNISPETVNCRC…		GCA_016194745.1_ASM1619474v1	na
WP_246310167.1	WP_179170513.1	WP_179170512.1		1a (iRadA-PPB2-PolB2)				SRAP	iRadA	PPB2	PolB2							AIKWILVSCFGYQGHANAKYGRIECHETINAYAREIVLDAKDALEAGGWRVLHGIVDSIWV	HGIVDSIWV	501	IVD												2743090	Archaea		Euryarchaeota	Halobacteria	Halobacteriales	Haloferacaceae	Halobaculum	Halobaculum halophilum			0	0	MPNPSMLTADYLDGGGIREWHVTDDGVTTATNREYQPTLYLGDCVSDLYGQSGGRTPTGSSDRTTLTEDLEDLREWLATHEAVASTAVEDWRQSWRTEERPLLRIDVHTIDAVSSVANRAQQFGDPDAVTCYNVDLSRQFRYALETGTPAGPDTSRRELRTLHLGFPAHEIGHGVDALPQLQVEGERVGSHPRAVVEAVGALVDEQDPDVLVMDTAEVVSVLFEAADTYGLDEFTLGRKPGWETLAGASTYQTYGRISHSPARYNVPGRVLIDRSNTFFWSQGGLAGCLDLVERAGLPLQELSWASIGRVLTAMQIRAARSQGVLVPWRPWRPEFVKRMSTLDAADRGGATLAPEVGVHEDVHELDFSSMYPNIIREYNVSPETVRCGCCDEETARDVV…		GCF_013401515.1_ASM1340151v1	representative genome
NNN05333.1	NNN05335.1	NNN05334.1		1a (iRadA-PPB2-PolB2)				SRAP	iRadA	PPB2	PolB2							AHKWTLVCCFGYLGFKNARFGKIEAHECVTAWGREVLLRAKDVVERRGFRLLHALVDAIWI	HALVDAIWI	505	LVD												2030800	Bacteria		Elusimicrobiota					Elusimicrobiota bacterium			0	1	MAAENLEGWIFDAYPQAEGMRVWIIGRDGRRRAVLDAWRPAFHLGGTSEQLKRAARLLASLDYPTDTRWVEKRELFSGRMLGVLEVRVPVLERDALVRRLAGLELPLYDADMHLVQAYHYERGHFPLALCRFQIEDERLLGCELRDDPWAVDYETPALSTMHLALSGSEIVGRQDPNHAARGRLVLSMDGRAHELEGSMPEQLESLSRRLRQWDPDVITTEWGDSVLMPQLDRLARENKISVGFSRDEERGMAGRGQRSFYTYGRTIYQGGARYLFGRWHLDVKNSFMIRETDTAGLFEIARLAKIPVQRAARCTIGTSLSSMQMAWAWTNGVLIPMEKQQAEDFRPATSLLIADKGGLVYEPEVGWHRDVAEFDFTSMYPEMMVSRNISPETVNCPCC…		GCA_013044195.1_ASM1304419v1	na
NMB62531.1	NMB62533.1	NMB62532.1		1a (iRadA-PPB2-PolB2)				SRAP	iRadA	PPB2	PolB2							SLKMLLVCCFGYMGYKAAKFGRIEAHEAISALGREALLIAKETAEELGFQVLHLYVDGMWV	HLYVDGMWV	493	YVD												2026724	Bacteria		Chloroflexota					Chloroflexota bacterium			1	1	MSEFSGWLLDLFEDPQSGIVLWFIGREGRRIRLRQKFSVTWYARGTQNELQSLSAFLRAQHLPLKITYTERRDLYKNDPLAVMAVTMQPARIAWLTRRTAKRFPDVDLYDADIPLAVRYAARYDVFPLAFCRVVYENEYIREINVLDSPWDLNPPPAPLRTLQMDLDSDPRYQAPSELRIRFEDKEHCVSVHCERSSLIHLNSILSDYDPDLIVTNHGDTWLLPYLLAMSERNDIPLLLNREQERNVLVKKEGSYFSYGRIVYRGQQVLLYGRCHIDNRNAMLWQSYELASALEMARVTRLSIQTAARCSPGTGINMMEIYTALRHAILVPWQKTHGEEVKTAYELLRSDQGGLVYQPIQGVHEKVGMIDFISLYPSIMTHCNISPELPIPTHLGDSPY…		GCA_012798455.1_ASM1279845v1	na
MCX6665948.1	MCX6665946.1	MCX6665947.1		1a (iRadA-PPB2-PolB2)				SRAP	iRadA	PPB2	PolB2							VWKWVLIVCFGYTGYRNARFGRIECHESITAFARDILLSSMGVCEQAGYQVLHGIIDSLWV	HGIIDSLWV	502	IID							QLRLDHFG	237	3	-2.2		2026739	Archaea		Euryarchaeota					Euryarchaeota archaeon			0	1	MLRGKILDTYVDHKKNVMVTWLMDHGKAHRIEDLFEHSFYVYSAQDNLYKLAAKLQDVSDVKLLNFTKQKLVLGSEKTNVVLEIIPKNLSSLHGLAAMIDAWGEYRMYDLYNVDLRLPTRYLQHKGVFCNAQVAWDGKQFFLDDDQWAIDYEFPLYKIVEFAGEQKLGFQSFTQPITTLYVDAEHVEEENEADTILSAVKQIRKKNPDILYTKDGDSFFLPYLYHRAKECGIGQEINLGRENIQRKYPTKQAKSYFSYGQIVYRPAFYTLQGRAHIDQAGSFFYGAGGLRGLVDVSRCANIPLQLQSRLGPGTAISQIQLAKALEKGYLIPWKKNMPEQCKTAHQLLLSDRGGLILSPVVGLFDAVFELDFASLYPNIMLRFNISPETMLCDCCPDSLV…		GCA_026394495.1_ASM2639449v1	na
WP_299965022.1	WP_299965017.1	WP_299965020.1		1a (iRadA-PPB2-PolB2)				SRAP	iRadA	PPB2	PolB2							ILKWMLVTCFGYTGYKNAKFGRIEVHEAITERSREILLGAKTIADTLGFAVLHGNVDCLWV	HGNVDCLWV	450	NVD												2052170	Archaea		Euryarchaeota	Methanomicrobia	Methanomicrobiales	Methanoregulaceae	Methanoregula	Methanoregula sp.			0	1	MWILDSAYREGGVDLWSKGENGTVQRIHHAYDPPFCLTLPDPDAHHEMLVALEEEYRAEPCRFSTIFGECEGYRVFAGRPVAEAIEQQTGFAVQLFNVDVRRDQRFMAEHGIVPCSTDMTTRFSPEIAHDLKIMEIRIKGNPSPTRSCTAIEVIHDRTEHLAGSEQEVLFDLCTLLTSCDPDVILMPHADLWMPILAAKAGNAGLTLPFSRNGKYRSIGSRSYWSYGRVEHKDAALIPDGRILIDTEQSFVYREGGLAGVLMGARLSGLNPCLVSRLTPGTLISSYETYEAVRRGIAVPFRKSDAESLRKLASLRTGDRGGMMFQPEPGIFENVDEIDFTSMYPSIIVKANLSPETIRHTDTEKRGFLPIALEPLLDMRIATKQRKKIDPSLAGIDAIL…		GCF_028679125.1_ASM2867912v1	na
WP_300219252.1	WP_300219247.1	WP_300219250.1		1a (iRadA-PPB2-PolB2)				SRAP	iRadA	PPB2	PolB2							ILKWMLVTCFGYTGYKNAKFGMIEVHEGITRQSREILLRTKEIAEEMDFTVLHGIVDCLWV	HGIVDCLWV	453	IVD												2052170	Archaea		Euryarchaeota	Methanomicrobia	Methanomicrobiales	Methanoregulaceae	Methanoregula	Methanoregula sp.			1	1	MLRGTAMWILDSAYRNGGIDLWTKEGGAVTRVHHPYDPPFLVHFADPHASHEMIGALEERYSAEECTIRTVFGSLPGYRVVADRMVVEAIEEQAQYDVQLFNVDVRRDQRFMAEQGIFPCSANENDRFSHEVSHDLDVITIRIHGEPERSANLPEVELVHKRTERLAGPEGTILSDLFALFSALDPDVILMPDADAWMPRLRQLAERHGLPLPFSRNGKYRAMNSRSYWSYGRMEHKDAALVPDGRVLIDTERSFVYREGGLEGVLMSARLSGLSPSLVSRFTPGTLISSYETYEAIRRGIAVPFRKSDGETVRRISTLQAADRGGMMFQPRPGVFWNVEEIDFTSMYPSIIVQVNLSPETIGHPERRGFLPEILDPLISMRIRTKQLKKTDPAIEGID…		GCF_028712425.1_ASM2871242v1	na
WP_292417499.1	WP_292417505.1	WP_292417502.1		1a (iRadA-PPB2-PolB2)				SRAP	iRadA	PPB2	PolB2							ILKWMLVTCFGYTGYKNAKFGRIEVHEGITRQSRELLIKTKDIAEEMGFSVLHGIVDCLWV	HGIVDCLWV	447	IVD												2052170	Archaea		Euryarchaeota	Methanomicrobia	Methanomicrobiales	Methanoregulaceae	Methanoregula	Methanoregula sp.			0	1	MWILDSAYRNGGIDLWTKEGGAVTRVHHPYDPPFLVHFTDPHASHDMIDALEERYNAEECTIRTVFGSLPGYRVFADRRVAEVIEEQAQYDVQLFNVDVRRDQRFMAEHGIFPCSGNNSDRFYPEIFHDLDVITIRIHGEPERSATLPEVEVVHERIEHFSGPEGTVLSALFSRISSLDPDVILMPDADAWMPRLQRLAQDRGLVMPFSRNGKYRSMNSRSYWSYGKMEHKDAALVPDGRILIDTERSFVFREGGLEGVLMSARLSGLSPNLVSRFTPGTLISSYETYEAIRWDIAVPFRKSDGETIRRISTLQAADRGGMMFQPRPGVFWNVEEIDFTSMYPSIIVQENLSPETIGHPEQPGFLPAVLKPLLDLRIRTKQLKKTDPAFNGTDSILKWM…		GCF_002835825.1_ASM283582v1	na
MBX3046967.1	MBX3046965.1	MBX3046966.1		1a (iRadA-PPB2-PolB2)				PPB2_2	iRadA	PPB2	PolB2	SRAP						SLKWLLVVCFGYQGYKNFREGRIEAHEAITAFSRAALFRTMRIAETLGYQVLHMYVDSLWL	HMYVDSLWL	504	YVD												2073117	Bacteria		Chloroflexota	Anaerolineae	Anaerolineales			Anaerolineales bacterium			1	1	MSMLRGWLLDLYADDLRGLVVWVLGEDGQRHQLLHDFPVSFYASGNPETLRELWVYLRNHKILHRRERVRKADSTGREYDLLAVTVLNPAFVGRLFREVEKRFPQLDYFNCDLSLTLRFAAAYDVFPMSHCEMEVERGRIRSLRPLDDRWALYPHRPTLKVLRIFPDADPRRERPSVLHVQSEQRSYEIPLKSARELVSTLGGLIDAEDPDLVMSDYGDTWLFPLLRRILDKHPQLRFNPNRDKSRPPRHLKANSYFSYGHVVYRGEQTHFFGRWHIDRHNGMSYGEYGAPGAIEQANMCGVPVQEMARKSPGAGITAMFTLTSLRRGVLVPNEKLHVERPKTLRQLFVADKGGLIYQPTLGLHYNVLQIDYSSMYPSIMHLWNVSPETVGVAGEMVRK…		GCA_019637675.1_ASM1963767v1	na
MBX3048430.1	MBX3048428.1	MBX3048429.1		1a (iRadA-PPB2-PolB2)				PPB2_2	iRadA	PPB2	PolB2							ALKWLLVVCFGYQGYKNFREGKVEAHEAITAFSRDALLRTMRIVEELGFEVLHMYVDSLWI	HMYVDSLWI	504	YVD												2073117	Bacteria		Chloroflexota	Anaerolineae	Anaerolineales			Anaerolineales bacterium			1	1	MSTEIGWLLDLYADERRRGLVLWLACKDGRRLQLQQAFPITFYATGDFAVLRQLWDYLRKQPVHTLRERTSRQDSTGQVFDVMAITVLNPALQPRLFREVEERFPQLTYFDCDLSVSLRYAAAFDVFPMSLCEVDIEDGWVKAIRPLNSRWEVFPEEPSLRLLRIFPDTDPLHERPRVLHLQSEQRQHQIPLSSARLLISGMNSLLALEDPDLILAERGDTWLFPLLRRAAKKAGMEFNPNRDKSRPPREIRENSYFSYGRVIYRGQQTHLFGRWHIDGKNATTYSHYGVQGAIEQAQVSAMPVQEMARKSPGSGITAMFTLTTLRRGHLVPYEKLRVESPKTLRQLYAADKGGLIYQPTLGLHCHVVQIDYSSMYPSIMALWNVSPETVGVASEVVKK…		GCA_019637805.1_ASM1963780v1	na
WP_012617844.1	WP_012617846.1	WP_012617845.1		1a (iRadA-PPB2-PolB2)				PPB2_2	iRadA	PPB2	PolB2							MLKWMLVTCFGYTGYRNAKFGRVDVHERITGISREVLIETKAIAEQLGFTVLHGIVDCLWV	HGIVDCLWV	445	IVD												475088	Archaea		Euryarchaeota	Methanomicrobia	Methanomicrobiales	Methanoregulaceae	Methanosphaerula	Methanosphaerula palustris			1	1	MWILDSSLRKDEVVLWGPGGAIERVRAPSSFLFNLPDLPSHWEMVDGLTETFPVSEVTIQTIYGPLKGFQINAGVSVAEMIAVQTQYSARLFNVDLRRDLRYLAEHRHSPCRGRGIDRFSATVDQDLVTMEIAIKGDPLQKRAITDCTVICDHQRSRFSGDEQTVLADLFGLIEAVDPDLLLFPNADIWMERVIAAAGRHGIRQTISRTERFATLDSRSYWSYGRMYHRPKAMLPEGRVLIDTAQSFIYKEAGLEGILIAARLTGLPPNRTARCTPGTLISTYEVYEALTRGIAVPWQKTDADRVKSMGSLRAVDRGGMMFQPEPGVYGRTYQIDFTSLYPAIIVKHNLSPETVEHPELQGFLATVLDPLLSMRIATKEQKRCDPTVTGVDAMLKWMLV…		GCF_000021965.1_ASM2196v1	representative genome
WP_224829064.1	WP_224829066.1	WP_224829065.1		1a (iRadA-PPB2-PolB2)			SRAP	orc1/cdc6	iRadA	PPB2	PolB2							AIKWILVSCFGYQGFSNAKFGRIECHEAINAYAREILLDTKTVFEQHGWHLLHGIVDSIWV	HGIVDSIWV	468	IVD												1849069	Archaea		Euryarchaeota	Halobacteria	Halobacteriales	Natrialbaceae	Saliphagus	Saliphagus infecundisoli			0	0	MPFKIDYIDGTVYSWTTDADGASYTIHDDYTPSLYAIADADSEATLDTLRGNLEHHPAVVEMALEQWRPGFRHDHEDVLRIDVDRIDAVRTVASFVRDRGQPGAYGCFNVDFSREFRYCLETGVDPTPTSELSTLELDVESPQLADPPVTELTIDGESLSGSPEAILQTVQNRLETVDPDVLVLSSAELIPTLSASAGESNAELQWGRIPGWQRLAGRSTYESYGNTGHSPARYNVPGRAIIDRSNTFFYDQSGLDGCVDLVSRSRKPLQELSWASIGNVLTAIQIREARDRDVLIPWKSWRHEFFKSMRTLHDADRGGYTFSPEVGFHEDVYELDFSSLYPNIICTYNISPETIRCECHRDRNDVPGLDYAICDDPGYLPDVLQPLIDDRDEIKAEIE…		GCF_020177165.1_ASM2017716v1	na
WP_232833771.1	WP_114578370.1	WP_114578369.1		1a (iRadA-PPB2-PolB2)			SRAP	orc1/cdc6	iRadA	PPB2	PolB2							AIKWILVSCFGYQGFSNAKFGRIECHEAINAYAREILLDTKAVFEQHGWHLLHGIVDSLWV	HGIVDSLWV	480	IVD												2282654	Archaea		Euryarchaeota	Halobacteria	Halobacteriales	Natrialbaceae	Saliphagus	Saliphagus sp. LR7			0	0	MVGTTRLRGDRLMPFKIDYIDGTVYSWTTDADGASYTIHDDYTPSLYASAYADSEATLDTLRGNLEHHPAVVEMALEQWRPGFRHDHEDVLRIDVDRIDAVRTVASFVRDRGQPGAYRCFNVDFSREFRYCLETGIDPTPASEFSTLEFDVDPSQFAEPAITELTIDGESLSGSPEAVLQTVQNRLETIDPDVLVLSSAELIPTLSASAGESNAELQWGRIPGWQRLAGRSTYESYGNTGHSPARYNVPGRAIIDRSNTFFYDQSGLDGCLDLVSRSRKPLQELSWASIGNVLTAIQIREARDRDVLVPWKSWRHEFFKSMRTLHDADRGGYTFSPKVGFHEDVHELDFSSLYPNIIYTYNISPETIRCECHRDRNDVPGLEYAICDEPGYLPDVLQPL…		GCF_003344565.1_ASM334456v1	na
WP_114579143.1	WP_114579145.1	WP_114579144.1		1a (iRadA-PPB2-PolB2)			SRAP	orc1/cdc6	iRadA	PPB2	PolB2							AIKWILVSCFGYQGFSNAKFGRIECHEAINAYAREILLDTKAVFEQHGWHLLHGIVDSIWV	HGIVDSIWV	468	IVD												2282654	Archaea		Euryarchaeota	Halobacteria	Halobacteriales	Natrialbaceae	Saliphagus	Saliphagus sp. LR7			0	0	MPFKIDYIDGTVYSWTTDADGASYTIHDDYTPSLYAIADADSEATLETLRGNLEHHPAVIEMALEQWRPGFRHDHEDVLRIDVDRIDAVRTVASFIRDRGQPGAYRCFNVDFSREFRYCLETGVDPTPASELSTLEIDVEPPQLAEPPITELAVDGDSLSGSPEAILQAVQNRLETVNPDALILSSAELIPTLSASAGESNIDFQWGRLQGWQRLAGRSTYESYGNTGHSPARYNVPGRAIIDRSNTFFYDQSGLDGCVDLVLRSRKPLQELSWASIGNVLTAIQICEARERDVLVPWNSWRHEFFKSMRTLHDADRGGYTFSPEVGFHEDVHELDFSSLYPNIICTYNISPETIRCECHGDRKDVPGLDYAICDEPGYLPDVLQPLIDDRDEIKAEIE…		GCF_003344565.1_ASM334456v1	na
WP_152043511.1	WP_152043513.1	WP_152043512.1		1a (iRadA-PPB2-PolB2)			orc1/cdc6	orc1/cdc6	iRadA	PPB2	PolB2							ALKWILVSCFGYQGFSNAKFGRIEVHEAINAYARDILFTAKERLEAGGWQVLHGIVDSIWV	HGIVDSIWV	516	IVD												1364937	Archaea		Euryarchaeota	Halobacteria	Halobacteriales	Haloferacaceae	Salinigranum	Salinigranum salinum			1	1	MPFAIDSFGDGAPLAWSLTGTVDNPGWTVTRDASYRPALYAVTATGMEASVPDVEQCVDELLDFRADLDKHLAVSELCIERWRPGFRFAEQPVLRIEVDRIGAVREVGRFIERWGPPGRVPYRAFDVDFSPEFRYCLDRNVSPKPGRPPTVLSLGLSRRAAADEALSGLQIASEVVAPSRTDTSMDPEIEPAGSTARATLMTLRDRLVDEDPDVLMVERGDIIPLVAEAAREYDIELSLQRVPADGSRDDIPVYQQLAGASTFESYGQVRHSPARYNVPGRVVIDRQNTFFLKETNLAGCLDLVERSRKPLQELAWASIGNVLTAIQIREARRRGVLVQWRAWRPERFKTAADLHAADRGGTTLSPVVGFHEDVHELDFASLYPNIICKFNLSPETVRC…		GCF_009176545.1_ASM917654v1	representative genome
WP_158059579.1	WP_158059577.1	WP_158059578.1		1a (iRadA-PPB2-PolB2)			orc1/cdc6	orc1/cdc6	iRadA	PPB2	PolB2							AIKWILVSCFGYQGFSNAKFGRIECHEAINAFAREILLDAKQALERGGWRVVHGIVDSIWV	HGIVDSIWV	468	IVD												2650975	Archaea		Euryarchaeota	Halobacteria	Halobacteriales	Haladaptataceae	Halorussus	Halorussus halophilus			1	1	MPYKIDFFDGEVVAWSLSESGAVPERVLDYTPTFYVGVGEGSTESLADAQSVLEQFPTVARTQFEAWRPGFRHDTEEVLRVDVTDIDEVSRMARWTHEWGDPGEYRCYNVDFSREFRYCLETDCSPLPDQELSTLSIEGHAHEFSESEIAPLTVGGESVGRSPDVALPTIDERIEREDPDVLVVDSAQILAELHSLADRYGYDLQLGRRPGFQQLAGSSTYTSYGRVGHSAARYNVPGRAIIDRSNTFLYQKSNLAGCLYLIERSGKSLQELAWASIGNVLTAIQIREALSRNVLVPWQAWRPEKFKTMRQLHEGDRGGFTFAPDVGVHEAVHELDFSSLYPNIICTRNVSPEKIRCECHSEREDVPGIGYSLCDERGYLPDVLQPLIDDRDEIKAEIR…		GCF_008831545.1_ASM883154v1	representative genome
WP_276260609.1	WP_276260611.1	WP_276260610.1		1a (iRadA-PPB2-PolB2)		orc1/cdc6		orc1/cdc6	iRadA	PPB2	PolB2							ALKWILVSCFGYQGFSNAKFGRIECHEAINAVAREILLDAKELLEANGWRVVHGIVDSLWV	HGIVDSLWV	466	IVD												3034026	Archaea		Euryarchaeota	Halobacteria	Halobacteriales	Haloarculaceae	Haloglomus	Haloglomus litoreum			1	1	MVLKIDFQDGAVLVWRVTPDGVTAERVADYTPTICVHAEGGSLDDIRPHLRTHPQVAATARTHHRPGFRHEAAPMLRVDVTDVGAITDVARQIQQWDRPGAYRLFDVDLSPEFRYCLETGTEPTPTETRELECLRLAATEADLATNPLPRLTVGEQVIEGPDTIIETVTRRLHRTDPDILVVSAAALVPRLFELADRVCNRSFQLGRRPGYQQRAGRSTYTSYGQVGHSPARYSVPGRVLINEQHSFMWSETNLAGCLDLVERSGKPLQELGWASIGNILTAIQIREARERDVRVPWNSWRHEFFKSMRTLHEADRGGFTFEPEVGIHEDVHELDFSSMYPNIMVTRNISPETVCCDCHTSDDVPGLDYSICDERGYLADVLKPIIDDRAAIKAELQTV…		GCF_029338515.1_ASM2933851v1	na
WP_137048275.1	WP_217353065.1	WP_137048277.1		1a (iRadA-PPB2-PolB2)				orc1/cdc6	iRadA	PPB2	PolB2	orc1/cdc6						AIKWILVSCFGYQGFSNAKFGRIECHEAINAFAREILLDSKQVFEQNGWEIVHGIVDSIWV	HGIVDSIWV	467	IVD												2572921	Archaea		Euryarchaeota	Halobacteria	Halobacteriales	Haloferacaceae	Haloprofundus	Haloprofundus sp. MHR1			0	1	MPFKFDYLDGDVLEWSLTPNGVEVNRNSSYEPTIYISAHGNGDLEEISGVLRRHPKVTPVHLVEERTGFRHDPEPVLRIDVVDLDAVTDVAHEVRGWGTPGEYRCYNVDLSREFRYCLEEDVSPIPNGDLSVLDVSIPEPQLASGQITTVELDDEVLSGTREDVLEAVSSRLSTDDPDVLLLNTSEVIPKLYEQAERVGNGEFELGRLSGWQQLAGESTYASYGKVGHSPARYNLPGRVIIDRSNTFMWNQTNLDGCLDLVERSGKPIQELAWSSIGNILTAIQIREARKRGVLVPWNSWRHEQFKTMRQLHEADRGGFTFAPKVGLHKDVHELDFSSLYPNIIVTRNVSPEKIRCECHEGREDVPGLGYCICDERGYLPEVLEPLIEDRDVIKSELRE…		GCF_005155585.1_ASM515558v1	na
AHG05440.1	AHG05442.1	AHG05441.1		1a (iRadA-PPB2-PolB2)				orc1/cdc6	iRadA	PPB2	PolB2	orc1/cdc6						ALKWILVACFGYQGFSNAKFGRIECHEAINAFAREILLMAKQRLEAGGWRVVHGIVDSIWV	HGIVDSIWV	480	IVD												751944	Archaea		Euryarchaeota	Halobacteria	Halobacteriales	Halobacteriaceae	Halobacterium	Halobacterium sp. DL1			0	0	MPFSIDFLDDGRILEWEATADGTVATERDDYTPCFYVGARDPETDLDLTTLQSVYDQHPDVVATEMVTQRPGFRRDEEAVLAVDVAHIDRVTPLARQARQLSAYPVGDLACFNVDFSREFRYCLETGADPTPASELSTLRLSVPVTETSNDVYGELSVAGDTVTGSSTDILTAVQGALETHDPDVLVCSTSEIVPTLYEMATDADVDDFSLSRWPDVDYQQLASRSTYSSYGRVGHSPARYNVPGRAIIDESNTFFYGETNLDGVLDLVSRSKKPVQELAWASIGNVLTAIQICEANDRGVLVPWNSWRHEFYKPVGTLHDADRGGFIFAPEVGLHENVHELDFSSLYPNIICTRNVSPDVIRCDCHSDRDDVPGLGYSICDDRGYLVDVLQPIIDARD…		GCA_000230955.3_ASM23095v3	na
WP_088901830.1	WP_088901831.1	WP_088901821.1		1a (iRadA-PPB2-PolB2)				orc1/cdc6	iRadA	PPB2	PolB2	orc1/cdc6						ALKWILVACFGYQGFSNAKFGRIECHEAINAFAREILLMAKQRLEAGGWRVVHGIVDSIWV	HGIVDSIWV	480	IVD												2247	Archaea		Euryarchaeota	Halobacteria	Halobacteriales	Haloferacaceae	Halorubrum	Halorubrum lacusprofundi			0	0	MPFSIDFLDDGRILEWEATADGTVATERDDYTPCFYVGARDPETDLDLTTLQSVYDQHPDVVATEMVTQRPGFRRDEEAVLAVDVAHIDRVTPLARQARQLSAYPVGDLACFNVDFSREFRYCLETGADPTPASELSTLRLSVPVTETSNDVYGELSVAGDTVTGSSTDILTAVQGALETHDPDVLVCSTSEIVPTLYEMATDADVDDFSLSRWPDVDYQQLASRSTYSSYGRVGHSPARYNVPGRAIIDESNTFFYGETNLDGVLDLVSRSKKPVQELAWASIGNVLTAIQICEANDRGVLVPWNSWRHEFYKPVGTLHDADRGGFIFAPEVGLHENVHELDFSSLYPNIICTRNVSPDVIRCDCHSDRDDVPGLGYSICDDRGYLVDVLQPIIDARD…		GCF_021965275.1_ASM2196527v1	na
WP_220589806.1	WP_236039595.1	WP_121578193.1		1a (iRadA-PPB2-PolB2)				orc1/cdc6	iRadA	PPB2	PolB2	orc1/cdc6						ALKWILVACFGYQGFSNAKFGRIECHEAINAYAREILLVAKQRLEAGGWRVVHGIVDSIWV	HGIVDSIWV	480	IVD												2487746	Archaea		Euryarchaeota	Halobacteria	Halobacteriales	Haloarculaceae	Halomicroarcula	Halomicroarcula salinisoli			0	1	MPFTIDFLDDGRVLEWEATDDSAVATERNDYTPRFYVAPRDPETDLDLTTLQSVYDQHPDVVTTEMVARRPGFRRGEETVLAVDAAHIDRVTPLARQARQLSDYPIGGIACFNVDFSREFRYCLENSVDPTPASELSTLRLSVPVTETSNDIYGELSVAGDTVTGSPTELLTAVQGALEGHDPDILVCSTSEIVPTLYEMATAAGVDDFSLSRWPDVDYQQLAGASTYASYGQVGHSPARYNVPGRAIIDESNTFFYGETNLDGVLDLVSRSKKPVQELAWASIGNVLTAIQICEAHDRGVLVPWNSWRHEFFKPMGTLHDADRGGFIFAPEVGFHENVHELDFSSLYPNIICTRNVSPDVIRCDCHSDRGDVPELGYSICDERGYLVDVLQPIIDARD…		GCF_019599405.1_ASM1959940v1	na
WP_220600357.1	WP_236044570.1	WP_220600298.1		1a (iRadA-PPB2-PolB2)				orc1/cdc6	iRadA	PPB2	PolB2	orc1/cdc6						ALKWILVACFGYQGFSNAKFGRIECHEAINAYAREILLTAKQRLEAGGWHVVHGIVDSIWV	HGIVDSIWV	480	IVD												2487746	Archaea		Euryarchaeota	Halobacteria	Halobacteriales	Haloarculaceae	Halomicroarcula	Halomicroarcula salinisoli			0	1	MPFTIDFLDDGRVLEWESTTDGAIVSERDDYTPRFYVAPRTPDASVDLTALQTVYDRHPDVVATDRVSRRPGFRRDEESVLAVDVEHIDRVTPLARQARQLPNYPVGELACFNVDFSREFRYCLENGITPTAATNLSTLRLSVPVTETSGETYNELSIGDDTVTGAPTNILNAVQTALDEHDPDILVCSTSEIIPTLYEMATVAGVDDFSLSRWSGVEYQQIAGESTYASYGQVGHSPARYNVPGRAIIDESNTFFYGETNLNGVLDLVGRSKKPVQELAWASIGNVLTAIQICEAHDRGVLVPWNSWRHEFFKPMGTLHDADRGGFIFAPEVGLHEDVHELDFSSLYPNIICTRNVSPDVIRCECHRDRNDVPGLGYSVCDERGYLVDVLQPIIDARD…		GCF_019599485.1_ASM1959948v1	representative genome
WP_121578194.1	WP_199722490.1	WP_121578193.1		1a (iRadA-PPB2-PolB2)				orc1/cdc6	iRadA	PPB2	PolB2	orc1/cdc6						ALKWILVACFGYQGFSNAKFGRIECHEAINAYAREILLLAKQRLEAGGWRVVHGIVDSIWV	HGIVDSIWV	480	IVD												2282132	Archaea		Euryarchaeota	Halobacteria	Halobacteriales	Haloarculaceae	Haloarcula	Haloarcula sp. Atlit-47R			0	0	MPFTIDFLDDGRVLEWEATDDGAVATERNDYTPRFYVAPRDPETDLDLTTLQSVYDQHPDVVATEMVARRPGFRRGEETVLAVDAAQIDRVTPLARQARQLSDYPIGDLACFNVDFSREFRYCLEKGVNPTPASELSTLRLSVPVTETSNDIYGELSVAGDTVTGSPTDILTAVQGALEAHDPDILVCSTSEIVPTLYEMATDTGVDDFSLSRWPEVDYQQLAGASTYASYGQVGHSPARYNVPGRAIIDESNTFFYGETNLDGVLDLVSRSKKPVQELAWASIGNVLTAIQICEAHDRGVLVPWNSWRHEFFKPMGTLHDADRGGFIFAPEVGFHEDVHELDFSSLYPNIICTRNVSPDVIRCDCHSDRGDVPGLGYSICDERGYLVDVLQPIIDARD…		GCF_003665985.1_ASM366598v1	na
WP_089871504.1	WP_089871510.1	WP_089871507.1		1a (iRadA-PPB2-PolB2)				orc1/cdc6	iRadA	PPB2	PolB2		orc1/cdc6					AIKWILVSCFGYQGFSNAKFGRIECHEAINAFAREILLDTKETLEANGWRVVHGIVDSVWV	HGIVDSVWV	467	IVD												553466	Archaea		Euryarchaeota	Halobacteria	Halobacteriales	Haloferacaceae	Halogranum	Halogranum rubrum			1	1	MPFKIDYRDGDVLEWTLTDDGAEYVRNSSYTPTLYVSVHGRADLVDLYGTLRDHPDVVHARTVEKRIGFRYDSESVLRVDVTSLDAVTTLAHEISGWAKPGDYRLYNVDFSREFRYCLERDLSPIPERELSVMELAVDESVLAADCLTKLLVDEERLSGDPEAVLAKLSQRVTDTDPDVLMLNTSEVVPALYQAAESCDFDEFQLGRLPEWQQLAGESTYASYGRVGHSPARFNVPGRAIVDRSNTFFWSQSNLDGCIDLVERSGKPLQELAWASIGTILTAMQIREARRRNVLVPWHSWRHEQLKTMRQLHEADRGGFTFAPDVGLHEDVHELDFSSLYPNIIVSRNVSPEKIRCECHAGREDVPGLGYCICDERGYLPDVLEPLITDRETMKTELRE…		GCF_900114455.1_IMG-taxon_2619618990_annotated_assembly	representative genome
WP_124194003.1	WP_124194002.1	WP_243645170.1		1a (iRadA-PPB2-PolB2)				orc1/cdc6	iRadA	PPB2	PolB2							AIKWVLVSCFGYQGYRNAKFGRIECHEAINAYAREIVLEAKRRLEDAGWRIVHGIVDSLWV	HGIVDSLWV	495	IVD		TVRLSSFG	778	5	-2.6							1679083	Archaea		Euryarchaeota	Halobacteria	Halobacteriales	Natrialbaceae	Natrarchaeobius	Natrarchaeobius chitinivorans			1	1	MSPYTLEFEGGSVREWTLTETGSESRLVEDYTPSLFVSGPHDALSNLRERLEDDPKVAATGYERWATDLHEAHVEERSRMLRIDLERIGEVRTLAREIRGVHERETHAPGTFRLFDVDLAPGFRYCLDRGIDPTPSRDLRTLSISLSELALADGDVSALRLEGDSLENAQDGSTAEIDTLRTLQRRLERDDPDVLVVSHARVIPLLETRAEDYGLETFRLGRRPGWTRLAGENTYASYGQVGHSPARYRVPGRAIVDRSNSFLWHQSGLDGLLYMIDRTGRPLQEAAWGSIGTLLTARQVRLARDRDVLAPWNKWEPERFTDVRTLHAADRGGFTFAPDVGFHENVYEIDFASLYPRIICEHNISPETVDCGCGHGSSTPGTTPDGPGDGHCVPELEYR…		GCF_003841505.1_ASM384150v1	representative genome
ARS91679.1	ARS89128.1	ARS89127.1		1a (iRadA-PPB2-PolB2)				orc1/cdc6	iRadA	PPB2	PolB2							AIKWVLVSCFGYQGYRNAKYGRIECHEAINAYAREIALEAKRRLEDAGWRIVHGLVDSFWV	HGLVDSFWV	511	LVD												745377	Archaea		Euryarchaeota	Halobacteria	Halobacteriales	Natrialbaceae	Natrarchaeobaculum	Natrarchaeobaculum aegyptiacum			0	1	MTPGPYTLEFEDDRVREWYLTDVGVDSRLVTDYAPSVFVAGPEAALEDLRTRLEVDPKVVETGFERWAADLHEAHVGERSRLLRADCERVGEVRTLAREIRGVHERETFAPGTFRLFDVDLAPGFRYCLDRGLDPTPARELRTLEIGLEEPALSNGDVSALTIDGEPALERRRGHTSATSGAGERDDVAALESLQTTLERRDPDVLVVGHADLIPLLDGRASELELEGFRLGRLPGVTQLAGENTFESYGRVGHSPARYRVPGRAIVDTANSFLWHQSGLGGIEYMVERTGRPLQEAAWGSIGTLLTSRQIRLARREWGVLAPWNKWEPERFTDVRTLHAADRGGFAFSPQVGFHEDVHEIDFGSLYPRIICQHNVSPETVDCRPLEGDDSVAGDDAGG…
WP_090505604.1	WP_139305373.1	WP_245726661.1		1a (iRadA-PPB2-PolB2)				orc1/cdc6	iRadA	PPB2	PolB2							AIKWVLVSCFGYQGYRNAKYGRIECHEAINAYARDIALTAKRRLEDGGWRIVHGIVDSLWV	HGIVDSLWV	518	IVD		VTRLTSFL	767	1	0							640943	Archaea		Euryarchaeota	Halobacteria	Halobacteriales	Natrialbaceae	Natronorubrum	Natronorubrum sediminis			1	1	MSPYTFEFADGSVREWSLTESGAEPTLVEAYAPSVFVSGPDDALVDLRSRLESDPKVDDLGTERWARDLHEAHVGERSRLLRVDLERVDDVRQLAREIRGVHERETHAPGTFRLYDVDLEPGFRYCLDRGIDPTPTRELRALHIEIDDTALADGDVTAIRLEGESVLEDERRPDRDRDADGARAAGRGLDGARTVGSGPDDARATLETLQWRLGRDDPDVLVVSHAELVPLLSRRASEVGLESFALGRLPGWTRLAGSNTYESYGRVGHSPARYRVPGRAIVDTSNSFLWQQSGLAGLEYMVERTGRPLQETAWGSIGTLLTSRQIRLARREWDVLAPQNKWEPERFSDVRTLHAADRSGFTFAPDVGFHERVHEIDFASLYPRIICEYGISPETVGCA…		GCF_900108095.1_IMG-taxon_2617270925_annotated_assembly	representative genome
WP_255291398.1	WP_141551626.1	WP_255291399.1		1a (iRadA-PPB2-PolB2)				orc1/cdc6	iRadA	PPB2	PolB2							AIKWVLVSCFGYQGYRNAKFGRIECHEAINAYAREIALTAKRRLEDAGWRIVHGIVDSLWV	HGIVDSLWV	489	IVD												1608465	Archaea		Euryarchaeota	Halobacteria	Halobacteriales	Natrialbaceae	Natrinema	Natrinema sp. CBA1119			0	1	MSPYTVEFEDGIVREWTLTESGAEPAVVEDYAPSVFASGPNDALADLRERLEADPKVVATHSERRPTSLHEAHAGERSRVLRADLERVGEVRTLAREIRGVHAREAHAPGAVRLFDVDLAPGFRYCLDRGLDPTPTRDLRTLRLALDEAALADDDVSALEVGGESVDGDATRALRTCQRRLEQRDPDVLVVNHADLIPLLERHAEALGLADVHLGRLPGWTALAGENTYASYGKVGHSPARYRIPGRAIVDTSNSFLWHQSGLAGIRYMVERTGRPLQEAAWGSIGTLLTSRQVRLARQKRDVLAPWNKWEPERFTDVETLHAADRGGFTFAPEVGFHENVHEIDFASLYPRIICEHNVSPETVGCDCGAADGTAATDESADGTHRVPELEYEICETDG…		GCF_002572525.1_ASM257252v1	na
WP_090305450.1	WP_090305456.1	WP_090305453.1		1a (iRadA-PPB2-PolB2)				orc1/cdc6	iRadA	PPB2	PolB2							AIKWVLVSCFGYQGYRNAKYGRIECHEAINAYARDVALTAKRRLEDAGWRIVHGIVDSLWV	HGIVDSLWV	500	IVD												1095776	Archaea		Euryarchaeota	Halobacteria	Halobacteriales	Natrialbaceae	Natronorubrum	Natronorubrum texcoconense			0	1	MSRTDPYAFEFDDGTVREWRLTDRGAEPTLVEDYTPALFVSGPDDALADLRARLESDPKTVETRVERWATDLHEAHVGERSELLRVGCDRVDDVRQLAREIRGVHESGTHAPGTFRLFDVDLEPGFRYCLDRGIDPAPTRELRTLRLELEDRELADGDVSGLRIEDEPVAGEDGGGDPRSALETLRTRLEREDPDVLVVSHGELIPLLSEHATELGFEEDEFHLGRVPGWTQLAGENTYESYGRVGHSPARYRAPGRAIVDTSNSFLWNQSGLAGLEYMVEQTGRPLQEAAWGSIGTLLTSRQIRLARREWAVLAPQNKWEPERFSDLRTLHAADRGGFTFEPKVGFHEDVHEIDFASLYPRIICEHGISPETVDCAHDAGDFVHDSHRVPELGYEVCE…		GCF_900100335.1_IMG-taxon_2636416021_annotated_assembly	representative genome
WP_233752225.1	WP_193569349.1	WP_121818121.1		1a (iRadA-PPB2-PolB2)				orc1/cdc6	iRadA	PPB2	PolB2							ALKWILVACFGYQGFSNAKFGRIECHEAINAFAREILLDAKETLEAGGWEVVHGIVDSLWV	HGIVDSLWV	485	IVD												1843185	Archaea		Euryarchaeota	Halobacteria	Halobacteriales	Natronoarchaeaceae	Halostella				0	1	MFALDFRDDGVDVWSRTADGVEVERDDEYAPTLYLEADDWASVAANRDRVEAHPDVVSTAREEWRPGFREEPTDVLRIDATDVDAVRPLARQFRRWERAGTYRLFDVDLSPGFRYCLETGTDPTPESPLRTLSIEVPPAELAGDEPRITECTVGPGDAGGVGSSAATSAVTEAETITGDPATVAAAVGERVAAADPDVLVVSTARIVPVLFETAREAGIDFQLGRRPGYRKRAGASTYESYGQVGHSPARYGVPGRAIIDRENTFFYRETNLSGCLDLVGRSGKPLQELAWASIGNVLTAIQIREAKSRGVLVPWRSWRAEFFKSMRQLGAADRGGYTLSPRAGLHEDVRELDFSSLYPNIIVTRNVSPETVRCDCHLDRADVPELGYSICDERGYLPD…		GCF_011440285.1_ASM1144028v1	na
WP_263017996.1	WP_263017993.1	WP_263017994.1		1a (iRadA-PPB2-PolB2)				orc1/cdc6	iRadA	PPB2	PolB2							AIKWVLVSSFGYQGYRNATFGRIECHEAINAIARDILLRTKAHLERAGWRIVHGIVDSLWV	HGIVDSLWV	480	IVD		TVRLSSFV	720	1	-2							1679076	Archaea		Euryarchaeota	Halobacteria	Halobacteriales	Natrialbaceae	Natronobiforma	Natronobiforma cellulositropha			1	1	MAYAFDFEEDLVRVWNLSADGATYEERTDYRPSLFVDAPERPLERLSARLERDPKVSETGFEIRYTTLRDMKCDEPTRVLRVSFERVSEGRTLTREIRGVHARELACAPGTVRLFNVGFAPGFRYCLDEGVDPTPSSVRDLRVLRIGIDERALAAGDVSALAVDGEAVRGDPADVCWSLGRRLERTDPDVLCLSHGDLVPALETAAAEAGIEEFHLGRLPGWQRLSRANTYTHEGRAGSAPARYHVPGRAVVDESNSFLWHQSGLEGIRYLVGRTGRPLEETAWASIGTLLTARQIRLARREGVLAPHQKWEPERFKDVGTLHAADRGGFTFTPDVGFHEDVFEIDFASLYPRIICRHNVSPETVDCACCDEGAGARVPELEYRLCERDGFLPGVLRPL…		GCF_025629245.1_ASM2562924v1	representative genome
MDG5777517.1	MDG5777519.1	MDG5777518.1		1a (iRadA-PPB2-PolB2)				orc1/cdc6	iRadA	PPB2	PolB2							ALKWILVSCFGYQGYRNAKFGRIECHEAINAFAREILLDAKDRLEAGGWRVVHGIVDSLWV	HGIVDSLWV	486	IVD												3037652	Archaea		Euryarchaeota	Halobacteria	Halobacteriales	Haloarculaceae		Haloarculaceae archaeon H-GB1-1			1	1	MTLLTCEFDAGTVREWHATTDGVETRTTDDYAPRLYVAGPEDALTDLAATLVADPKVQAVDDERWYLDLDRRERERVLAVTLDRVGEVRTLAHEIRHLHEDGAYTPGTYRLFNVDFEPGFRYCVETGTPPVPERDLETLSVSLPTKALADGDLTAMTVDGESAGETTAHALETLHERIHRTDPDVLLCSSAQLLALCRERARKLGFEAFQLGRRPGFEQLAGESTFESYGQVGHSPARFDVPGRAVVDRSNSFLLAESGLAGLLDLAERSWRPLQETAWASIGTILTAIQCRTALERDVLIPWNKWRPEEYKTVETLHRADRGGFTFAPDVGVHEDVVEVDFASLYPRIMCEHNVSPETVGCDCPDCRERTDVDERTDGTSDDVPGLGYTVCDRDGFVP…		GCA_029688825.1_ASM2968882v1	na
WP_049934699.1	WP_008414173.1	WP_008414172.1		1a (iRadA-PPB2-PolB2)				orc1/cdc6	iRadA	PPB2	PolB2							AIKWILVSCFGYQGFSNAKFGRIECHEAINAYAREILLDTKETFEANGWHLLHGIVDSLWV	HGIVDSLWV	469	IVD												413810	Archaea		Euryarchaeota	Halobacteria	Halobacteriales	Halococcaceae	Halalkalicoccus	Halalkalicoccus jeotgali			1	1	MVYTIDFLDSGDVYEWSITPTGAEYERVTDYTPTIYVTYDGRAEDGLSDLQERLASSPTVASMAIEQWRQGFRHEHESILRIDVRELAAVRPLASQIRKLGWPGEYKLYNVDFSREFRYCLERGRDPTPTRVPSVLAIDAEPPALSNPPLTELQINEETVTGSPEAILYAIQRRLRQVDPDVLVLSSGELIPTLSEMADQHDVDLQLGRRPGWERLAGRSTYESYGSVGHSPARYNVPGRVIIDRSNTFFHSQSGLDGCLDMVRRSGKPLQELGWASIGNVLTAMQIREARDREVLVPWNSWRHEFFKPLSTLHDADRGGYTFSPEAGFHENVHELDFSSLYPNIICQFNVSPETIRCDCHADRADVPGLEYSICDERGYLPDVLQPLIDARDTMKREI…		GCF_000196895.1_ASM19689v1	representative genome
WP_224829205.1	WP_224829203.1	WP_224829204.1		1a (iRadA-PPB2-PolB2)				orc1/cdc6	iRadA	PPB2	PolB2							AIKWILVSCFGYQGFSNAKFGRIECHEAINAYAREILLDTKAVFEQHGWRLLHGIVDSIWV	HGIVDSIWV	468	IVD												1849069	Archaea		Euryarchaeota	Halobacteria	Halobacteriales	Natrialbaceae	Saliphagus	Saliphagus infecundisoli			0	1	MPFKIDYIDGTVYSWTTDADGASYTIHDDYTPSLYASADADSEATLATLRGNLEHHPAVIEMALEQWRPGFRHDHEDVLRIDVDRIDAVRTVASFIRDRGQPGAYRCFNVDFSREFRYCLETGVDPTPASELSTLKVDVEPPQLAEPPITELTIDGESFSGSPEAILQTVQNRLETVDPDVLVLSSADLIPTLSASAGESNVDFQWGRVPGWQRLAGRSTYESYGNTGHSPARYNVPGRAIIDRSNTFFYDQSGLDGCLDLVSRSRKPLQELSWASIGNVLTAIQIREARERDVLVPWKSWRHEFFKSMRTLHDADRGGYTFSPEVGFHEDVHELDFSSLYPNIICTYNISPETIRCECHRDRKDVPGLEYAICDEPGYLPDVLQPLIDDRDEIKAEIA…		GCF_020177165.1_ASM2017716v1	na
WP_302080535.1	WP_302080533.1	WP_302080534.1		1a (iRadA-PPB2-PolB2)				orc1/cdc6	iRadA	PPB2	PolB2							ALKWILVSCFGYQGYRNAKFGRIECHEAINAFAREILLDAKETLEAGGWRVVHGIVDSLWL	HGIVDSLWL	472	IVD												3058903	Archaea		Euryarchaeota	Halobacteria	Halobacteriales	Haloarculaceae	Salinibaculum	Salinibaculum sp. KK48			1	1	MTLLTCEFDDGAVREWHATSEGVEQRLNQDYTPTLFVDGPGAVLETLGETLRRDPKIATVGFETWFTGLGDRARTRVLRVECKRVMEVRTVAREIRALHEPEYTHPGTLRLYNVDLAPQFRYCVETDTPPIPQRDLDVFDLSMPEPALRDDDLTALTANGEQLGDTPTDVLETLAARLETQDPDVLCCSTARIVPLCHDQAAALGLDEFRLGRAPGYEQLAGENTYESYGQVGHSPARYRVPGRATVDRSNSFLLGEAGIPGLLDLVERSWRPLQETAWGSIGTILTAIQIRHALDRDVLIPWNKWEPEAFKRVETLHAGDRGGFTFAPDVGFHENVVEVDFASLYPNIMVEYNISPETVRCDCHDTDDVPGLGYSLCEREGFIPDVLEPIIADRATLK…		GCF_030505615.1_ASM3050561v1	na
WP_255197752.1	WP_255197750.1	WP_255197751.1		1a (iRadA-PPB2-PolB2)				orc1/cdc6	iRadA	PPB2	PolB2							ALKWILVSCFGYQGYRNAKFGRIECHEAINAFAREIMLDAKDRLEAGGWRVIHGIVDSLWV	HGIVDSLWV	472	IVD												2962676	Archaea		Euryarchaeota	Halobacteria	Halobacteriales	Haloarculaceae	Halorarius	Halorarius litoreus			1	1	MSLLTVEVRGDGVVEWHATADGVVTRRNTTYRPTVYVGGPTAALADLETMILDDPKVVTTGSEQQYRTLAADDRSDVLRVDLERVGEIRTFAHEVRHHYEPQAFQPATFSLYNVDFSPQFRYCLETRTRPVPARELRLLELTLPEQHLAAEAVDQLRLDGDPIAGNTAVVLRVVRERLRSHDPDVLLLSSAQLVPLLHETAASVGVEPFHLGRGPGYQQLAGTSTFESYGRVGHSPARFAVPGRALIDRSNSFMLARGGLPGILDLVERSWKPIQETAWGSIGNILTAIQIREAMSRDVLVPWNKWDAEAFKTVEQLHAADRGGYIFSPEVGVHEDVSEVDFASLYPTIMCEFNISPETVDCDCHDGEDVPGLGYSLCDERGFLPDVLRPIIDDRAALK…		GCF_024362405.1_ASM2436240v1	representative genome
WP_260592255.1	WP_260592257.1	WP_260592256.1		1a (iRadA-PPB2-PolB2)				orc1/cdc6	iRadA	PPB2	PolB2							AIKWILVSCFGYQGFKNAKFGRIEAHEAINAYARDVMLTAKERLEAGGWRVVHGIVDSVWV	HGIVDSVWV	469	IVD												1364945	Archaea		Euryarchaeota	Halobacteria	Halobacteriales	Haloarculaceae	Salinirubellus	Salinirubellus salinus			1	1	MPFKIDHRDGAVLAWSLTDDGARPDRDTDYRPTVSVAHEDGDTAALDRIRPHVADLPAVTETRYERWRRGFRHDAERVLRADVRDVDRVLDVARTVAGWGAPGTYRLFGVDHSREFRYCLDRGLDPTPERELSVLELRASEVERARDGGPREVELDGETLTGDPADLAATVEERVHAADPDVLSVSGSDLLAGLHERAAEQGRDYRLGRVPGFQQLAGRSTYSSYGRVGHSPARYNVPGRVVLDHSNTFLLSAANLAGALDLVGRSWKPLQELAWASIGTVLTAIQIRAARERGVLVPWRAWRPELFKTARQLHTADRGGFTFAPDVGVHESVHELDFASLYPNVIVTRNVSPETVRCACHRGREDVPELGYAICDADGYLPEVLEPLVTDRAEVKAEL…		GCF_025231485.1_ASM2523148v1	representative genome
WP_129113174.1	WP_129113176.1	WP_129113175.1		1a (iRadA-PPB2-PolB2)				orc1/cdc6	iRadA	PPB2	PolB2							AIKWILVSCFGYQGFSNAKFGRIECHEAINAFAREILLDSKEIFESNGWEIVHGIVDSVWV	HGIVDSVWV	467	IVD												2071624	Archaea		Euryarchaeota	Halobacteria	Halobacteriales	Haloferacaceae	Halegenticoccus	Halegenticoccus tardaugens			0	1	MPFTFDYLDGDVLEWSVTPDGAECSRNASYEPTIYVSAHGDGDLADVSAVLRRHPDVSLAHLAEERIGFKDDPEPVLRVDVVDLDAVTAVAHEIRGWGRPGEYRCYNVDFGREFRYCLEEGVSPVPTGDLTILPVSVPEPQLADGRITTVELGDETVEGTQAEVLEAVAGRLDDDDPDVLLVNTGEVVPTLYGQADRLGERGFQLGRLPGWQRLAGESTYASDDRVGHSPARYNLPGRVIVDRSNAFLWNHANVHGCLYLVERSGKPLQEVARSSIGTVLTAIQIREARKRGVLVPWDSWRHEQFKTMRQLHEADRGGFTFAPKAGLHEEVHELDFSSLYPNIIVTRNVSPERIRCDCHADREDVPGLGYSICDEPGYLPEVLRPLVRDRDGFKAELEE…		GCF_004116405.1_ASM411640v1	representative genome
WP_224450575.1	WP_224450577.1	WP_224450576.1		1a (iRadA-PPB2-PolB2)				orc1/cdc6	iRadA	PPB2	PolB2							AIKWILVSCFGYQGFSNAKFGRIECHEAINAFAREILLDSKQVFEQNGWEVVHGIVDSIWV	HGIVDSIWV	467	IVD												2876190	Archaea		Euryarchaeota	Halobacteria	Halobacteriales	Haloferacaceae	Haloprofundus	Haloprofundus salilacus			1	1	MSFKFDYLDGDVLEWSLTPEGADFTRNTSYEPTIYISAHSDGDLEEVSEVFRRHPKVTLAHLVEERVGFRHDSKPVLRVDVVDLEAVTDVAYEVRGWRKPGEYRCYNVDLSREFRYCLEEGVSPIPDGDLTVLDISIREAQLASGQITTVELGDETVNGTREEVLEAISNRLSVDDPDVLLLNTSEVIPKLYQQAEQVGNREFELGRLPGCQQLAGESTYASYGKVGHSPARYNLPGRVIIDRSNTFMWNQTNLDGCLDLVERSGKPLQELAWSSIGNILTAIQIREARKRGVLVPWNSWRHEQFKTMRQLHEADRGGFTFAPKVGLHEDVHELDFSSLYPNIIVTHNVSPEKIRCECHEGREDVPGLGYCICDERGYLPDVLEPLIEDRDAIKAELQE…		GCF_020150815.1_ASM2015081v1	representative genome
WP_135828939.1	WP_135828937.1	WP_135828938.1		1a (iRadA-PPB2-PolB2)				orc1/cdc6	iRadA	PPB2	PolB2							AIKWILVSCFGYQGFSNAKFGRIECHEAINAFAREILLDAKGVLEAGGWKVVHGIVDSIWV	HGIVDSIWV	468	IVD												1710537	Archaea		Euryarchaeota	Halobacteria	Halobacteriales	Haladaptataceae	Halorussus	Halorussus halobius			0	1	MPFKIDFFDGEVVEWSLTDDGATSERVLDYTPTFYVGLGEGDAESLSNAQNVLEQFPAVARTRFEEWRPGFRHDAEQVLRVDCTHVDEVRQLAGWIREWGDPGEYRCFNVDFSQEFRYCLERDRSPTPRTELTTLSIEGRAHEFGDCELPPLTVGGEQVGRSPSVALTRIEELVDRADPDVLIVDSAQLLAELHALADRLGYDLQLGRRSGFQQLARESTYTSYGRVGHSPARYNVPGRVLLDRSNTFFYRETNIAGCVDLVRRSGKPLQELSWASIGNVLTAIQIREALSRNVLVPWRAWRPEQFKTMRQLNDADRGGFTFSPDVGVHENVHELDFSSLYPNIICKYNVSPERIRCDCHADREDVPGLGYSICDERGYLPDVLQPLVDDRDAIKAEIA…		GCF_004765805.1_ASM476580v1	representative genome
WP_255171202.1	WP_255171204.1	WP_255171203.1		1a (iRadA-PPB2-PolB2)				orc1/cdc6	iRadA	PPB2	PolB2							AIKWILVSCFGYQGFSNAKFGRIECHEAINAYAREILLEAKEILEQNGWRLLHGIVDSVWV	HGIVDSVWV	468	IVD												2963434	Archaea		Euryarchaeota	Halobacteria	Halobacteriales	Natrialbaceae	Natrononativus	Natrononativus amylolyticus			1	1	MVFTIDYLDDGVYLWTVTADGAAYERITDYRPTLYAAAASTSNGSLETLEVDLQRHPAVVATATERWRPGFRHDHEPVLRIDVRGIDDVQQVARFVRQRDRPGTYRCFNVDFSREFRYCLETGTDPTPGTALSTLELAAAPPELATPPLTELTIDDDYISGSPTTVLETLQARLERVDPDVLVLSSSRLVPVLTESAAEYDVELQLGRLPGVQRLAGASTYESYGDVGHSPARYNVPGRVIVDRSNTFFYTQSGLTGCLDLVGRSWKPLQELGWASIGNVLTAIQIREARDRGVLVPWNSWRHEFFKPMRTLHNADRGGYTFAPDVGLHENVHELDFSSLYPNIICQHNISPETIRCECHSDRADVPGLGYAVCDEPGYLPDVLQPLIDDRDAIKAELE…		GCF_024362525.1_ASM2436252v1	representative genome
WP_254820849.1	WP_254820851.1	WP_254820850.1		1a (iRadA-PPB2-PolB2)				orc1/cdc6	iRadA	PPB2	PolB2							AIKWILVSCFGYQGFNNAKFGRIACHEAINAFAREILLDAKERLEASGWQVVHGIVDSIWV	HGIVDSIWV	467	IVD												2962672	Archaea		Euryarchaeota	Halobacteria	Halobacteriales	Haloarculaceae	Haloglomus	Haloglomus halophilum			1	1	MPFTFDFLDGDVLRWTATEDGAECERDTDYTPTLYVTADTREQLTAIQPHVERFTGVAATAFEPWRRGFRHEAESVLRVDVESVDAVTSVGSDIRGWGPPGEYRLYNVDFSREFRYCLERELDPTPDRSLRMLSLEATVPELAGDPGLSAITVDGAVIEGDPPNVAATVAERVQAADPDVLRVSESDLLAQLHAVANAQEWDYQLGRIPGFQQLAGQSTFESYGRVGHSPARYNVPGRAIVDEANTFFLREANLDGCLDLVARSRKPLQETAWASIGNILTAIQIREARRRNVLVPWKAWRPERFKTMRQLDDADRGGFTFAPDVGLHEDVHELDFSSLYPSIMITRNISPETVRCDCHQEREDVPGLGYSICDEPGYLPDVLEPLVTDRQRIKTELAD…		GCF_024298885.1_ASM2429888v1	representative genome
WP_136717969.1	WP_136717971.1	WP_136717970.1		1a (iRadA-PPB2-PolB2)				orc1/cdc6	iRadA	PPB2	PolB2							ALKWILVACFGYQGFSNAKFGRIECHEAINAVAREILLDAKETFERGGWRVVHGIVDSLWV	HGIVDSLWV	464	IVD												2932266	Archaea		Euryarchaeota	Halobacteria	Halobacteriales	Haloarculaceae	Halorientalis	Halorientalis salina			1	1	MPFTVDYRDGDVLAWTLTDDGARAEVVADYSPELFVTREGGPVAACREAVERLPSVVTTSTERRRRGWRSDPEDVLRVAVDDVDRLRPVAAHVRDRGEPGEYRCYDVDLTRGFRYCLDQGRSPEPAREPRPLAIDVPEPALGDESLDSLSVDGEDYTGDPGDLVARVATAIERADPDVLVCNSGEVVPTLAETATETGVDLQLGRRPGWQRLAGASTYESYGQVHHSPARYTVPGRAVVDRSNTFFYRQAGLDGCLDLVARSWKPLQELAWASIGNVLTAIQIREARARGVLVPWNSYRHEFFKSASRLHDADRGGHTLSPAVGVHEDVHELDFGSLYPNIICTRNISPETVRCDCHDRADVPGLGYSVCDEPGYLPDVLGPLVSARAEMKDQRAAVTD…		GCF_023566035.1_ASM2356603v1	na
NMI76861.1	NMI76863.1	NMI76862.1		1a (iRadA-PPB2-PolB2)				orc1/cdc6	iRadA	PPB2	PolB2							AIKWILVSCFGYMGHSHASYGAIRCHQAIQAFDRDIMLKAKESFEESGYSVTHGIIDSIWV	HGIIDSIWV	466	IID												2594798	Archaea		Euryarchaeota	Candidatus Nanohaloarchaea				Candidatus Nanohaloarchaea archaeon			1	1	MVFKIDFIDGKTVSWKKGETGIEAERHSSYYPRFYIEGSKSKLHRSRSWLTRQDGVVATKFESWKPTLKQPEKQVLRVDCSTEDALSTAVNRLKKGFGRSTFRFYNVGFSPQFRFCLQRNKCPVPETELENLEIELSRKKLSNRNISGIRVDNQRLQGGEKQVLEEIRSIWRQKDPDLVIASNGQVLSILNNKIQEHQPGFSLGRMEKFQQLAGGNTVSSYGKRQHKSARFNIPGRIIIDRSNSFMLGETTLEGLWDLVERSYRPMQELAWGSIGRLLTSIEVRKAYLEEGTLTPWKNWGGEKPKKASTMHKADRGGFIFSPDPGVYRDVYEADFASLFPNIMVEKNISPETVCCNCCNNSRTPELGYSICEEKDGFIGKVLQPLIEHRQQMKEELGNI…		GCA_012927715.1_ASM1292771v1	na
WP_227356355.1	WP_227356357.1	WP_227356356.1		1a (iRadA-PPB2-PolB2)				orc1/cdc6	iRadA	PPB2	PolB2							AIKWILVSCFGYQGFSNAKFGRIECHEAINAFAREILLETKTMLEEHGWRVVHGIVDSVWV	HGIVDSVWV	466	IVD												2884876	Archaea		Euryarchaeota	Halobacteria	Halobacteriales	Haladaptataceae	Haladaptatus	Haladaptatus salinisoli			0	1	MAYKFDYLDGDVLRWSLTESGAEYEIDGSYAPTIYVSAHGAGSLSDAKAALRVHPAVARVSVVERRVSFRRDPRSVLRVDGIDLDAIAAITSMIRRWGSPGEYRCYNVDFSREFRYCLENELSPLPERDLTRMRIAVPETELAGETITELTIGDQVVTGDGVDVLETVAARVERHDPDVLMMNTSDVVPALYRQADRLDTDFHLGRLPGWQQLARESTYTSYGRVGHSPARYNLPGRVIVDASNTFMWNQTNLDGCLYLVKRSGKPLQELSWSSIGNILTAIQIREARKRNVLVPWHSWRHEKFKTMRQLHAADRGGFTFSPDVGLHEDVHELDFSALYPNIIVTRNVSPEKIRCECHADREDVPGLGYSICDERGYLPDVLEPLIRDRDAIKAELQRT…		GCF_020614375.1_ASM2061437v1	representative genome
WP_138005323.1	WP_138005321.1	WP_138005322.1		1a (iRadA-PPB2-PolB2)				orc1/cdc6	iRadA	PPB2	PolB2							AIKWILVSCFGYQGFSNAKFGRIECHEAINAYAREILLAAKTILESNGWQVVHGIVDSLWV	HGIVDSLWV	466	IVD												2563889	Archaea		Euryarchaeota	Halobacteria	Halobacteriales	Haloferacaceae	Halalkalirubrum	Halalkalirubrum salinum			0	1	MPYKFDYHNGDVVAWTATSDGATATRIDSYTPTIYVGADEHEELATAKQHLTELPAVSRTTVEQWRTGFRHDEEAVLRVDIEHIDAVSDVASTIAGWGTPGTYRLYNVDLTREFRFCLETEQDPVPDRSLRTVSIDAPTAQLAREHLQSIAVDGDTVEGETEILKTITERLETIDPHVLSLSSSRLVPQLYELADQCGMESFDLGRLAGYDTLAGQSTYESYGQVGHSPARYNVPGRVIVDRSNTFMWTETNLAGCLYLSEQSGLPLQELAWASIGRILTAIQISHARDRNVLVPWHSWRHERFKSMRQLHDADRGGFTLAPDVGVHDNIHELDFSSLYPNIIVTRNISPETVRCECHPDPADVPGLGYSICPEPGYLPDVLEPLIEDRDAMKRELRET…		GCF_005543295.1_ASM554329v1	representative genome
WP_276248516.1	WP_276248518.1	WP_276248517.1		1a (iRadA-PPB2-PolB2)				orc1/cdc6	iRadA	PPB2	PolB2							ALKWILVSSFGYQGFSNAKFGRIECHEAINAFARQILLDAKDVFEANGWRVVHGIVDSLWV	HGIVDSLWV	467	IVD												2622732	Archaea		Euryarchaeota	Halobacteria	Halobacteriales	Haladaptataceae	Haladaptatus				0	1	MPFTFDYRDGDVLAWSLTDEGATYTRDESYTPTIYVSAHGAGHLADAADVLRGHPAVSHVREVSERVSFRHDTEPVLEVGVTELDAVTTLAHTIAGWGSPGTYRPYNVDLSREYRYCLENDIMPLPERELRVLSLSTPESNLSRGRITTLKLDDETVEGTPAEVLDVLSVRLDAQDPDVFLLSTSELVPALYEQARQVGNDEFYLGRLPGWERLAGKSTYTSYGRVGHSPARYNLPGRVIIDRSNTFMWNQTNLDGCLDLVKRSGKPLQELAWASIGNILTAIEIKEARRRGVLVPWHSWRHEQFKTMNQLHEADRGGFTFAPKVGLHEDVHELDFSSLYPNIIVTRNVSPEKIRCDCHAGREDVPGLGYAICDERGYLPNVLEPLIADRDAYKRELAE…		GCF_029338215.1_ASM2933821v1	na
NMJ76751.1	NMJ76749.1	NMJ76750.1		1a (iRadA-PPB2-PolB2)				orc1/cdc6	iRadA	PPB2	PolB2							AIKWILVSCFGYMGHAHASYGAVRCHQAIQAYDRSIMVKTKEMFEESGFSVAHGIIDSIWV	HGIIDSIWV	465	IID												2594798	Archaea		Euryarchaeota	Candidatus Nanohaloarchaea				Candidatus Nanohaloarchaea archaeon			1	1	MFKVDFIDGTPVTWELGHGGVEASRNRDYRPTFYVDGDRDNLTEARMWLHDNTPVATTAFEEHRPTLQKPKTTVLRADAPDHDKLKTAVNFLKKEFGLSTFRFYNVGFSPQFRYCLQTDTCPKPSDLSRIKRLDIRLHRKHLANEDISRLHLDGDRPGNTENQALDAVESELQGSDLIVVNRGQVLELLNRKIEEYEKDFSLGRTGELQTLARENTVSSYGRTVHSASRFNIPGRIVIDRSNSFLLGETTVEGLWDLVERSHRPMQELAWGSIGRLLTSIEVKQAYQQGILTPWKNWEPEKPKKASTVHKADRGGFIFNPEPEIHRDVYEADFASLFPNIMRHMNISPETVRCDCCDNNAVPELDYTICEKQEGFIGKVLAPLIDDRQEMKEALRREDL…		GCA_012927685.1_ASM1292768v1	na
WP_159762899.1	WP_159762900.1	WP_201289170.1		1a (iRadA-PPB2-PolB2)				orc1/cdc6	iRadA	PPB2	PolB2							ALKWILVSCFGYQGFSNAKFGRIECHEAINAYARELLLDAKAQLEAAGWRVVHGIVDSLWV	HGIVDSLWV	464	IVD												2692199	Archaea		Euryarchaeota	Halobacteria	Halobacteriales	Haloarculaceae	Halovenus	Halovenus carboxidivorans			1	1	MVLTVEYTDDGVREWHATANGVRTRRNTSYTPTIYAATTAGDGLDRLADRLEQRGDVAAVEQEGWRPAFRRDEERVLRIDVASIGRVQPVAAWIRRQGRPGTYRLFNVDLSRAFRYCLETGRDATPQRSLRTLDIEYPQPGTPEVPVTALRIGDDLCETPTEVVATLRERLHAVDPDVLVLSTAELVPAVTETGQRLDAPVQLGRRSGYEQLASASTYESYGQVGHSPARYDVPGRVLIDRANTFFYDETTLDGCLDLVERSQKPLQELSWASIGNVLTAIQIREAVARNVLVPWKSRRHEFPKQMRQLHDADRGGFTFAPAVGVRETVHELDFSSLYPNIICTRNVSPETIRCDCHDRADVPGLGYSICDEPGYLPDVLGPLIDDRDAIKAELADIDD…		GCF_009831575.1_ASM983157v1	representative genome
WP_254862037.1	WP_254862039.1	WP_254862038.1		1a (iRadA-PPB2-PolB2)				orc1/cdc6	iRadA	PPB2	PolB2							AIKWVLVSCFGYQGYRNAKFGRIECHEAINDYARDIALTAKERLEAGGWRIVHGIVDSLWV	HGIVDSLWV	548	IVD		TTSLSAFG	790	1	-2.2							2961597	Archaea		Euryarchaeota	Halobacteria	Halobacteriales	Natrialbaceae	Halovivax	Halovivax gelatinilyticus			1	1	MTRADSDSTESEPDPFTFEFPDGAVRAWRLTETGAVPIVDESYEPAVFVAGPDRALDRLANELAADPKVTETAVVDRYTTLHDTKGRSSPEPVLRVAIERIGEVRTLARELAYRTSQGSHRSFDRDATVGGERSAADGSFDTGRSSGVEATAGSPDWSPAPGTIRLFDVDLEPGFRYCLDREVDPAASAPNRALRRFHIEIDERALANRDVSTLRVGSGTVDDGAVERETIEGKPASVLETLSSRLERTDPDVLVLSHADLVPLLSETADANGLDSFELGRLAGWSRVAGENTYASYGQIGHSPARYRVPGRAIVDESNSFLWHQSGLSGLLYMVQESGRPLQEAAWGSIGTILTSRQIRQAREWDVLAPWNKWEPERFKDARTLHEADRGGFTFAPEV…		GCF_024300625.1_ASM2430062v1	representative genome
WP_228434474.1	WP_086887507.1	WP_228434476.1		1a (iRadA-PPB2-PolB2)				orc1/cdc6	iRadA	PPB2	PolB2							AIKWVLVSCFGYQGYRNAKYGRIECHEAINAYAREIALEAKRRLEDAGWRIVHGLVDSFWV	HGLVDSFWV	532	LVD												745377	Archaea		Euryarchaeota	Halobacteria	Halobacteriales	Natrialbaceae	Natrarchaeobaculum	Natrarchaeobaculum aegyptiacum			0	0	MNGGDDGRKSIPNPNAAENADLTPGPYTLEFEDDRVREWYLTDVGVDSRLVTDYAPSVFVAGPEAALEDLRTRLEVDPKVVETGFERWAADLHEAHVGERSRLLRADCERVGEVRTLAREIRGVHERETFAPGTFRLFDVDLAPGFRYCLDRGLDPTPARELRTLEIGLEEPALSNGDVSALTIDGEPALERRRGHTSATSGAGERDDVAALESLQTTLERRDPDVLVVGHADLIPLLDGRASELELEGFRLGRLPGVTQLAGENTFESYGRVGHSPARYRVPGRAIVDTANSFLWHQSGLGGIEYMVERTGRPLQEAAWGSIGTLLTSRQIRLARREWGVLAPWNKWEPERFTDVRTLHAADRGGFAFSPQVGFHEDVHEIDFGSLYPRIICQHNVSP…		GCF_002156705.1_ASM215670v1	representative genome
WP_076579486.1	WP_076579491.1	WP_076579489.1		1a (iRadA-PPB2-PolB2)				orc1/cdc6	iRadA	PPB2	PolB2							AIKWVLVSCFGYQGYRNAKYGRIECHEAINAYARDVALTAKRRLEDGGWRIVHGIVDSLWV	HGIVDSLWV	518	IVD		VTRLSSFL	767	1	0.7							588898	Archaea		Euryarchaeota	Halobacteria	Halobacteriales	Natrialbaceae	Natronorubrum	Natronorubrum daqingense			0	0	MSPYTFEFADDSVREWTLTETGAEPTLVEEYAPSVFVSGPDDALADLRSRLESDPKVDDLSVERWARDLHEVHVGERSRLLRVDLERVSDVRQLAREIRGVHERETHAPGTFRLYDVDLEPGFRYCLDRGIDPTPSRDLRVLRIEIDDAALADGDVTAIRLEGESVLEDERRPDRDRDADDVQAVGRGSDGARTVGNVPDDARATLENLQWRLERDDPDVLVVSHAELVPLLSRRAAEVGLESFALGRLPGWTRLAGSNTYESYGRVGHSPARYRVPGRAIVDTSNSFLWQQSGLAGLEYMVERTGRPLQEAAWGSIGTLLTSRQIRLARREWDVLAPQNKWEPERFSDVRTLHAADRGGFTFAPDVGFHERVHEIDFASLYPRIICEYGISPETVGCA…		GCF_001971705.1_ASM197170v1	representative genome
WP_207287516.1	WP_207287514.1	WP_207287515.1		1a (iRadA-PPB2-PolB2)				orc1/cdc6	iRadA	PPB2	PolB2							AIKWVLVSCFGYQGYRNAKYGRIECHEAINAYARDIALTAKGRLEDAGWRIVHGIVDSLWV	HGIVDSLWV	494	IVD												2816475	Archaea		Euryarchaeota	Halobacteria	Halobacteriales	Natrialbaceae	Haloterrigena	Haloterrigena alkaliphila			1	1	MSPYTFEFEDGAVREWSLTDTGAAPTLVEDYTPSLFVSGPDDALADLRARLDPDPKVVATARDRWATDLHEAHVGERSRPLRVDCERVGEIRTLVREIRGVHERGTHAPGTFRLYDVDLEPGFRYCLDRRIDPTPTRELRTLRLELDDPALADGTVAALRLEGEPIIETASPADEFEILRTLNRRLERDDPDVLVVSHGDLIPLLERRASELGLEEFSLGRLPGWTQLAGENAFESYGRVGHSPARYRVPGRAIVDTSNSFLWNQSGLAGLEYMVAKTGRPLQEAAWGSIGTLLTSRQIRIARDDWGVLAPWNKWEPERFSDVSTLHAADRGGFTFAPEVGLHEDVHEIDFASLYPRIICEYGVSPETVDCAHDAGALECDSHRVPQLGYEICEGGARG…		GCF_017352155.2_ASM1735215v2	representative genome
WP_124193470.1	WP_124193471.1	WP_243637931.1		1a (iRadA-PPB2-PolB2)				orc1/cdc6	iRadA	PPB2	PolB2							AIKWVLVSCFGYQGYRNAKFGRIECHEAINAYAREIALAAKRRLEDAGWRIVHGIVDSLWV	HGIVDSLWV	497	IVD												1679083	Archaea		Euryarchaeota	Halobacteria	Halobacteriales	Natrialbaceae	Natrarchaeobius	Natrarchaeobius chitinivorans			0	1	MSPYTFEFEDGTVREWTLTGDGAEPRLVEDYTPSLFVSGPDDALVDLRARLEDDPKVDATDRERWATDLHQAHVGDRSRVLRVDLERVDEVRTLAREIRGVHERETHAPGTFRLFDVDLEPGVRYCLDEGIDPTPGRELRPLRIELSEPALADGDVAALRLDGEPIDERTGDPAAVLRTLGRRLVRRDPDVLVVSHGELIPLIERRAAALGLEGVRLGRLPGWTQLAGENTYVSYGRAGHSPARYRVPGRAIVDTSNSFLWNQSGLDGLQYMVERTGRPLQEAAWGSIGTLLTSRQIRIARDRSVLAPWNKWEPESFTDVRTLHAADRGGFTFAPEVGFHETVHAIDFASLYPRIICEYNVSPETIDCGCGRPAARDGCGGDGTVETVGERNGRVPGLG…		GCF_003841465.1_ASM384146v1	na
WP_265110199.1	WP_265110197.1	WP_265110198.1		1a (iRadA-PPB2-PolB2)				orc1/cdc6	iRadA	PPB2	PolB2							AIKWVLVSCFGYQGYRNAKYGRIECHEAINAYAREIALTAKARLEQAGWQIVHGIVDSLWV	HGIVDSLWV	496	IVD												1552990	Archaea		Euryarchaeota	Halobacteria	Halobacteriales	Natrialbaceae	Halosolutus	Halosolutus halophilus			1	1	MSPYTFEFEDGIVRQWQLTETGARPAIVEDYAPSLFVGGPNDALADLRDRLGSDPKVVATDFERWATDLHEAHVDDRSEVLRVALDRVGEVRTLAREIRGVYERETHAPGTFRLYDVDLAPGFRYCLDRGLDPAPGRDLRTVRLALPEPALADGVVSALDVDGEPIAAGGTGDSGDSGADAGVNADPEHVLRALANRLDRRDPDVLVVSHADLIPLLDERASELGLDGFRLGRLPGVTRLASENTYESYGQVGHSPARYRVPGRAIVDASNSFLWHQSGLEGIRYMIGRTGRPLQEAAWGSIGTLLTSRQIRLARTERGVLAPWNKWDPERFTDVETLHAADRGGFTFSPDVGFHETVHEIDFASLYPRIICEHNVSPETVGCRCEGAIDSHAVPELGY…		GCF_022869805.1_ASM2286980v1	representative genome
WP_006089009.1	WP_006089007.1	WP_006089008.1		1a (iRadA-PPB2-PolB2)				orc1/cdc6	iRadA	PPB2	PolB2							AIKWVLVSSFGYQGYRNAKYGRIECHEAINAYARDIALTAKRRLEDAGWRIVHGIVDSLWV	HGIVDSLWV	500	IVD												63128	Archaea		Euryarchaeota	Halobacteria	Halobacteriales	Natrialbaceae	Natronorubrum	Natronorubrum tibetense			0	1	MSRPEPYAFEFEDGTVREWQLTDMGADSTLVEDYTPSLFVSGPDDSLADLRARLEVDPKVAETRLERWATDLHEAHVGERSEVLRVDCERVDDVRQLAREIRGVHESGTHAPGTFRLFDVDLEPGFRYCLDRGIDPTPTRELRTLRLDLGDHSLAAGDVSALRIEGESVADTDGGGDPQSVLETLRDRLEHDDPDVLVVSHGDLVPLLAERASELGFKADEFHLGRTPGWTQLAGETTYESYGRVGHSPARYQVPGRAIVDTSNSFLWNQSGLAGLEYMVEQTARPLQETAWGSIGTLLTSRQIRLARREWAVLAPQNKWEPERFSDVRTLHAADRGGFTFEPEVGFHEDVHEIDFASLYPRIICEHGISPETVDCAHDAGDFVDDSHRVPELGYEVCE…		GCF_000337235.1_ASM33723v1	na
WP_254522444.1	WP_254522446.1	WP_254522445.1		1a (iRadA-PPB2-PolB2)				orc1/cdc6	iRadA	PPB2	PolB2							AIKWVLVSCFGYQGYRNAKFGRIECHEAINAYAREIALAAKRRLEEAGWRIVHGIVDSLWV	HGIVDSLWV	482	IVD												2961570	Archaea		Euryarchaeota	Halobacteria	Halobacteriales	Natrialbaceae	Natrinema	Natrinema caseinilyticum			0	1	MSPYTFEFEDGTVREWTLTEEGAEPTAVADYAPSLFVAGPDGALAGLRERLEADPKVAAARTERWATSLHEAHAGERSRVLRADLERVDEIRTLAREIRGVHERDAHAPGTFRLFDVDLAPGFRYCLDRDRDPTPTRDLRQLRLALDEAALADGDVSVLELDGEPVGGDEPHVLRTLRRRLERRDPDVLVVSHAELVPELERRAEALGLEFHLGRRPGLTKLASENTYASYGQVGHSPARYRVPGRAIIDTSNSFLWHQSGLAGIRYMVERTGRPLQEAAWGSIGTLLTSRQIRLARRRRAVLAPWNKWEPERFTDVETLHAADRGGFTFSPEVGFHEDVHEIDFASLYPRIICEHNVSPETVGCDCDVGDIDHTGTTPVPDLGYEICEDDGFLPAVLE…		GCF_024227435.1_ASM2422743v1	representative genome
WP_135533721.1	WP_135533720.1	WP_237561261.1		1a (iRadA-PPB2-PolB2)				orc1/cdc6	iRadA	PPB2	PolB2							ALKWILVACFGYQGFSNAKFGRIECHEAINAFAREILLDAKAALEAGGWEVVHGIVDSVWV	HGIVDSVWV	479	IVD												2583824	Archaea		Euryarchaeota	Halobacteria	Halobacteriales	Natronoarchaeaceae	Halostella	Halostella pelagica			1	1	MFTVDFRDDAVYAWSRTGNGVECEHDPDYTPTVYLEANDWATVAENREHVDAHPNVAATAREEWRPGFREDPTDVLRVDVTGVDTVRSVARQLRSWERSGTFRLFNVDFTPAFRYCLETDADPTPDGSLRTLAIDAPATELAGDDPEITECTVRSGEGANGGGSRGAETVAGNPETVVERVGERVESADPDVLVLSTARLIPVLFETARERGVDFQLGRRPGYRKRAGASTYESYGRVGHSPARYGIPGRAVIDRENTFFYRETNLAGCLDLVSRSGKPLQELAWASIGNVLTAIQVREALDRNVLVPWRSWRAEFFKTMGQLQDADRGGYTFSPRVGVHEDVHELDFASLYPNIIVTRNVSPETVRCDCHPDREDVPGLGYAVCDEQGYLPEMLSSLV…		GCF_004762015.1_ASM476201v1	representative genome
WP_254763195.1	WP_254763193.1	WP_254763194.1		1a (iRadA-PPB2-PolB2)				orc1/cdc6	iRadA	PPB2	PolB2							AIKWILVSCFGYQGYRNAKFGRIECHETINAYAREIALTAKRRLEDAGWRIVHGIVDSLWV	HGIVDSLWV	478	IVD												2961598	Archaea		Euryarchaeota	Halobacteria	Halobacteriales	Natrialbaceae	Natrinema	Natrinema marinum			1	1	MSPFTLEFEDGTVREWTLTDQGAEPTTVADYAPSLFVAGPDDALAALRERLESDPKVVATGIERWATSLHEAHAGDRSPVLRVDLERVGEVRTLAREVRGVHERETHAPGTFRLFDVDLAPGFRYCLDRGLDPTPARELRTLRLALDEAALADGDVSALELEDEAVAGDETRVLRTLGRRLECEDPDVLVVSHADLVPLLERRAEALGLDEFSLGRLPGWRTLASENTYASYGRVGHSPARYRVPGRAIVDTSNSFLWHQSGLAGIRYMVERTGRPLQEAAWGSIGTLLTARQIRLARREEGVLAPWNKWEPERFTDVATLHAADRGGFTFAPEVGFHEDVHEIDFASLYPRIICERNVSPETVGCGCEGAGGHRVPDLEYEICDDGGFLPAVLEPLIA…		GCF_024296685.1_ASM2429668v1	representative genome
WP_089768713.1	WP_089768717.1	WP_089768715.1		1a (iRadA-PPB2-PolB2)				orc1/cdc6	iRadA	PPB2	PolB2							ALKWILVACFGYQGFSNAKFGRIECHEAINAYAREILLTAKERLEAGGWRVLHGIVDSIWV	HGIVDSIWV	480	IVD												660517	Archaea		Euryarchaeota	Halobacteria	Halobacteriales	Haloferacaceae	Halobellus	Halobellus clavatus			0	1	MTFTIDFLDDGRVLHWTATEDGATATVDAAYTPRFFVASRDPAAAPDLTPLQSFYERHPDVVETAIVTRRPGFRRDPEPVLAVDVEHIDRVPTIARQARQHPAFPLGDLACFNVDLSPEFRYCLETGIDPTPAAELHTLRLSVPATATEGEPYEAVTLDERRIEGDPTEILPAIQAAIDRRDPDVLVCSSSQVVPTLYEMASNAGFADFNLSRWPDVDYQQLASRSTYASYGRVGHSPARYNVPGRAIIDESNTFFYGETNLDGVLDLVSRSRKPLQELAWASIGNVLTAIQIREAHDRDVLVPWNSWRHEFYKPMGTLHDADRGGFIFAPDVGVHDDVYELDFSSLYPNIICTRNVSPDVIRCDCHRDREDVPELDYAICDDRGYLVDVLNPIIDARD…		GCF_900107195.1_IMG-taxon_2617270777_annotated_assembly	representative genome
ADJ16737.1	ADJ16739.1	ADJ16738.1		1a (iRadA-PPB2-PolB2)				orc1/cdc6	iRadA	PPB2	PolB2							AIKWILVSCFGYQGFSNAKFGRIECHEAINAYAREILLDTKETFEANGWHLLHGIVDSLWV	HGIVDSLWV	473	IVD												795797	Archaea		Euryarchaeota	Halobacteria	Halobacteriales	Halococcaceae	Halalkalicoccus	Halalkalicoccus jeotgali	Halalkalicoccus jeotgali B3		0	0	MTREMVYTIDFLDSGDVYEWSITPTGAEYERVTDYTPTIYVTYDGRAEDGLSDLQERLASSPTVASMAIEQWRQGFRHEHESILRIDVRELAAVRPLASQIRKLGWPGEYKLYNVDFSREFRYCLERGRDPTPTRVPSVLAIDAEPPALSNPPLTELQINEETVTGSPEAILYAIQRRLRQVDPDVLVLSSGELIPTLSEMADQHDVDLQLGRRPGWERLAGRSTYESYGSVGHSPARYNVPGRVIIDRSNTFFHSQSGLDGCLDMVRRSGKPLQELGWASIGNVLTAMQIREARDREVLVPWNSWRHEFFKPLSTLHDADRGGYTFSPEAGFHENVHELDFSSLYPNIICQFNVSPETIRCDCHADRADVPGLEYSICDERGYLPDVLQPLIDARDTM…		GCA_000196895.1_ASM19689v1	representative genome
WP_142860646.1	WP_142860648.1	WP_142860647.1		1a (iRadA-PPB2-PolB2)				orc1/cdc6	iRadA	PPB2	PolB2							ALKWILVSCFGYQGFSNAKFGRIECHEAINAFAREILLDAKDVLEESGWEIVHGIVDSLWV	HGIVDSLWV	476	IVD												2565931	Archaea		Euryarchaeota	Halobacteria	Halobacteriales	Haloferacaceae	Salinigranum	Salinigranum halophilum			0	1	MSTSSLVPFKFEFDEDGTVTIWQTDGTQTRWIEDESYRPRLYVSICDSAAPGRVETAERLQRLPFVDTISEVERRPSWRRSLETVLAVDLDGPPHAAGRVARQIHTWETPGTYRCFNVDFSPQFRYCLENNLDPTPPSTLSTLSLGVDLVDISTPPLEAIEIDGTTHTGSPTELLAAVTAALAERDPDVLIVDTAELVPTLFELAEECEDTDFALGREPGWTELAGKSTYTTYGRVGHSPARYDLPGRVLVNRANTFFFDETNLDGCLDLVARSRKPLQELAWASIGNVLTAIQIREAHARDVLVQWKSWRPERFKTMRQLHEADRGGYTFAPNVGLHEDVHELDFSSLYPNIIITRNISPETVRCDCHDCSDVPGLDYSICDEPGFLPDVLEPIVSDR…		GCF_007004735.1_ASM700473v1	representative genome
WP_254832867.1	WP_254832865.1	WP_254832866.1		1a (iRadA-PPB2-PolB2)				orc1/cdc6	iRadA	PPB2	PolB2							ALKWILVSCFGYQGFSNAKFGRIECHESINAFARELLLDAKERLEAGGWRVVHGIVDSLWV	HGIVDSLWV	469	IVD												2962673	Archaea		Euryarchaeota	Halobacteria	Halobacteriales	Haloarculaceae	Haloglomus	Haloglomus salinum			1	1	MPYKIDFVDGDAFTWTLTDDGATVERDPDWTPTFYVHHDDPAVLDEIRPHVHTLPDVELTVRERHRPGFRHGAEPVLRVDTTDLDTLHSRAHDLWGWRDPGELTCWNVDFSPEFRYCLETDQSSVPGRELRTLELERPDGPDAPTVDELRIGEATVEGEAAVLEHLSRRLEREDPDVLFLGSASLVPRLYEAAERHDRAAFDLGRGEGDDLPAYQQRAGRSTYESYGRTGHSPARYNVPGRVTINAGNMFFWDQTNLDGCLDLVERSRKPLQELAWASIGNVLTAIQVREARKRDVLVPWHSWRHEFFKSARTLHDADRGGFTFAPDVGLHEDVHELDFSSLYPNIIVTRNISPETTRCDCCDTDDVPGLGYSICEERGYLADVLQPIIEDRDRIKQEL…		GCF_024298825.1_ASM2429882v1	representative genome
WP_049993233.1	WP_049993231.1	WP_049993232.1		1a (iRadA-PPB2-PolB2)				orc1/cdc6	iRadA	PPB2	PolB2							ALKWILVASFGYQGYRNAKFGRIECHEAINAYAREIALQAKQRLEAGGWRVLHGIVDSLWV	HGIVDSLWV	477	IVD												1457250	Archaea		Euryarchaeota	Halobacteria	Halobacteriales	Haloarculaceae	Halapricum	Halapricum salinum			1	1	MLTAEFDGQTVRHWHVDPGGGVHVEREQFHPTVYVASDRDLGSLADALTGDPKVRETAFERWRTNLHDREPQRVLGVTLDRAADVRPFAREVKHTHERGDHPPGTYRLYNVDLTPGFRYCLATGREPTPSRSLRTTRLSLPERSLVDETLEGLRLDGERLDGTDQRKRESLREHLASHDPDVLVLSAGELVPHLAGDGTANVGAADDTTGANGVDLGRGPGYECLAGANVYHSYGQAGYSPARYDIPGRVLIDRSNSFLWGESSLDGMLDLVELSGRPLQELSWASIGTVLTAIEIREALDRGVLVPWNKWEPEAFKSPSRLYDADRGGFIFAPEVGLHEDVHELDFASLYPSIIREYNVSPETVDCDCHDRADVPEVGYSVCDRSGFLPDVLDPLLDR…		GCF_000755225.1_ASM75522v1	representative genome
WP_256398139.1	WP_256398137.1	WP_256398138.1		1a (iRadA-PPB2-PolB2)				orc1/cdc6	iRadA	PPB2	PolB2							AIKWVLVSCFGYQGYRNAKFGRIECHETINAFAREVLLDAKEALERAGWHVVHAIVDSLWV	HAIVDSLWV	475	IVD												755306	Archaea		Euryarchaeota	Halobacteria	Halobacteriales	Halorubellaceae	Haloarchaeobius	Haloarchaeobius litoreus			0	0	MFALDFHDDRVVEWHRDGDEAVAVENTDYHPTLYVAAPDDARAELAAALEADPKVVATATEEWRLDLHADAPEPVLRVDCERVSEVRTLANEVRHHHERGSHAPGTFRLFDVDFAPGFRYCVETDSSPVPTEPLRTLSIDIDEAALAHDRVGELRVGGEPAGGTPGAALRTLARRLDRVDPDVLLLSHADLVPTLADAADEHGVDLDLGRRPGWTQLAGENTYESYGRVGHSPARYAVPGRAIVVTGSSFLWNESSLAGLHYMVERSWRPLQETAWASIGTVLTAMQSREALSRGVLVPWNKWEPESFKPARTLHAADRGGVTLSPEVGLHEDVHELDFASLYPNVIREHNVTPETVGCDCHADRADVPGLGYAVCDEPGFLPDVLAPLLDDRAEFKAR…		GCF_024495425.1_ASM2449542v1	representative genome
WP_066385324.1	WP_066385307.1	WP_066385304.1		1a (iRadA-PPB2-PolB2)				orc1/cdc6	iRadA	PPB2	PolB2							AIKWILVSCFGYQGFSNAKFGRIECHEAINAYAREILLDTKETFEANGWHLLHGIVDSLWV	HGIVDSLWV	467	IVD							QTTLAFWM	194	28	-1.8		1008153	Archaea		Euryarchaeota	Halobacteria	Halobacteriales	Halococcaceae	Halalkalicoccus	Halalkalicoccus paucihalophilus			0	1	MVYKIDFLKDVYEWSITPGGAEYERVTDYTPTIYATYDGRTEDGLSNIRERLEYYPTVVSMVIEQWRRGFRHEHEPVLRIDVRGLADVPSLASRIRRLSEPGEYKLYNVDLSREFRYCLERGRDPTPTRVPVTLAIDVAPPELVNPPLTELTLDDETVTGSPEAILHAIQRRLGQVDPDVLVFSSGEILPTLSEMADQHEVDLRLGRRPGWEQLAERSTYESYGSVGHSPARYNVPGRVIIDRSNTFFHFQSGLDGCLDMVERSGKPLQELGWASIGNVLTAIQIREARDRGVLVPWNSWRHEFFKPLSTLHDADRGGYTFSPEVGFHEDVHELDFSSLYPNIICQFNISPEMIRCDCHADRADVPGLGYSICDERGDLPDVLQPLIDARDTMKQEIRE…		GCF_001593955.1_ASM159395v1	representative genome
WP_135822390.1	WP_135822388.1	WP_135822389.1		1a (iRadA-PPB2-PolB2)				orc1/cdc6	iRadA	PPB2	PolB2							AIKWILVSCFGYQGYRNAKFGRIECHEAINAVARDILLRSKERLEANGWEIVHGIVDSLWV	HGIVDSLWV	472	IVD												2528831	Archaea		Euryarchaeota	Halobacteria	Halobacteriales	Natronoarchaeaceae	Halostella	Halostella litorea			1	1	MTFKVEFRNGTCVEWDRTADGVSRTENERYTPSLYIDGPETPLADLRTALERDPKVTATAIERWYTSLQDTAKTDVLRVDVDHVADVRSVATEVRGVHERDSYAPGTFRLYNVDLSPQFRYCVETGTDPTPDHALSTLSLRIGDQALATKDVSSLTVDGDEITGSPAAVLQAVYNRVRTTDPDVLIVSHGDLVPVLYEQADEVGLSEFQLGRETGWDKLAGESTYVSYGQVGHSPARYDVPGRVLLNTSNSFLWAETSLNGLVDLVSRSWKPLQELGWASIGTVLTAIQIREALERDVLIPWDKWEPEEFKDVRTLHAADRGGFTFAPQVGLHENVYEVDFSSLYPRIICEWNISPDTIRCDCHSDRTDIPELGYNVCDDDGFLPAVLQPLLDDRAAIK…		GCF_004785955.1_ASM478595v1	representative genome
WP_264782683.1	WP_264782682.1	WP_026178017.1		1a (iRadA-PPB2-PolB2)				orc1/cdc6	iRadA	PPB2	PolB2							AIKWILVSCFGYQGFSNAKFGRIECHEAINAYAREILLETKAVLEENGWRIVHGIVDSVWV	HGIVDSVWV	466	IVD												2029368	Archaea		Euryarchaeota	Halobacteria	Halobacteriales	Haladaptataceae	Haladaptatus	Haladaptatus sp. T7			0	1	MVYKIDSVDGDVFRWSVTESGVECEVDESYTPTIHVSVHGDGDFSTARAALRDHPAVTRVAVVEGRVSFRHDPEQVLRVDVVDLKAVNSVARMVSKWGSPGEYRCYNVDFSREFRYCLEEGIDPLPKHELSKMQIAVSETELASEQVTELTIDDEMVTGSGADVLTALSARVESVDPDVLFLNTSDLIPILFQQADRLDVEFQLGRRPGWQQLAGESTYESYGQVGHSPARYNLPGRVIIDGSNTFMWNQTNLDGCLYLVEQSGKPLQELAWSSIGNVLTGIQIQEARERDVLVPWRSWRHEQFKTMRQLHDADRGGFTFTPDVGLHEDVHELDFSSLYPSIIVTRNVSPEKIRCECHAGREDVPGIGYSICDERGYLPDVLEPLIEDRDAIKAEIRET…		GCF_026008575.1_ASM2600857v1	na
SHL38665.1	SHL38605.1	SHL38635.1		1a (iRadA-PPB2-PolB2)				orc1/cdc6	iRadA	PPB2	PolB2							AIKWILVSCFGYQGFSNAKFGRIECHEAINAYAREILLETKAVLEENGWRIVHGIVDSVWV	HGIVDSVWV	374	IVD												797209	Archaea		Euryarchaeota	Halobacteria	Halobacteriales	Haladaptataceae	Haladaptatus	Haladaptatus paucihalophilus	Haladaptatus paucihalophilus DX253		0	0	MVSKWGSPGEYRCYNVDFSREFRYCLEEGIDPLPKHELSKMQIAVSETELASEQVTELTIDDEMVTGSGADVLTALSARVESVDPDVLFLNTSDLIPILFQQADRLDVEFQLGRRPGWQQLAGESTYESYGQVGHSPARYNLPGRVIIDGSNTFMWNQTNLDGCLYLVEQSGKPLQELAWSSIGNVLTGIQIQEARERDVLVPWRSWRHEQFKTMRQLHDADRGGFTFTPDVGLHEDVHELDFSSLYPSIIVTRNVSPEKIRCECHAGREDVPGIGYSICDERGYLPDVLEPLIEDRDAIKAEIRETEDEERRDELEGQSSAIKWILVSCFGYQGFSNAKFGRIECHEAINAYAREILLETKAVLEENGWRIVHGIVDSVWVTPIEGEEQTSLSELVSE…		GCA_900142335.1_IMG-taxon_2698536698_annotated_assembly	representative genome
WP_117592475.1	WP_198665652.1	WP_117592473.1		1a (iRadA-PPB2-PolB2)				orc1/cdc6	iRadA	PPB2	PolB2							AIKWILVSCFGYQGFSNAKFGRIECHEAINAFAREILLDSKQVFEQNGWEIVHGIVDSIWV	HGIVDSIWV	467	IVD												2283527	Archaea		Euryarchaeota	Halobacteria	Halobacteriales	Haloferacaceae	Haloprofundus	Haloprofundus halophilus			0	1	MSFKFDYLEGDVLEWSLTPDGVEFTRNSSYEPTIYVSAHGEGDLAEVSEVLRRHPKVTLAHLVEERIGFRHDQEPVLRVDVVDLDAVTDVAHEVRGWRKPGEYRCYNVDLSREFRYCLEEGVSSTPERTLTVLDISISESQLASGRITTADLDDETISGTQEEVLEVVHDRLSADDPDVLLLNTSEAVPGLYEQAERVGNREFELGRLPGWQQLAGESTYASYGNVGHSPARYNLPGRVIIDRSNTFMWNQTNLDGCLDLVERSGKPLQELAWSSIGTILTAIQIREARKRGVLVPWNSWRHEQFKTMCQLHEADRGGFTFAPKVGLHEDVHELDFSSLYPNIIVTRNVSPEKIRCECHADREDVPGLGYCICDERGYLPAVLEPLIEDRDAIKAELRE…		GCF_003439925.1_ASM343992v1	representative genome
WP_224332647.1	WP_224332645.1	WP_224332646.1		1a (iRadA-PPB2-PolB2)				orc1/cdc6	iRadA	PPB2	PolB2							AIKWILVSCFGYQGFSNAKFGRIECHEAINAFAREILLDSKQVFEQNGWEIVHGIVDSIWV	HGIVDSIWV	467	IVD												2876194	Archaea		Euryarchaeota	Halobacteria	Halobacteriales	Haloferacaceae	Haloprofundus	Haloprofundus halobius			0	1	MPFKFDYLDRDVLKWSLTPGGAEFTRDSSYDPTIYVSAHGDGNLEEITEVLRRHPKVTLAHLVEERTGFRHDPEPVLRVNVVGLDAVTDVAHEVRGWGKPGEYRCYNVDLSREFRYCLEEDVSPIPNRDLSVLDVSIPELQLSSGQITTVELGDEEVSGTREDVLEAVSNRLSTDDPDILLVNTSKVIPKLYEQANQVGNREFDLSRLSGWQQLARESTYTSYGKVGHSPARYNLPGRVIIDRSNTFMWNQTNLDGCLDLVGRSGKPLQELAWSSIGNILTAIQIREARKRGVLVPWNSWRHEQFKTMRQLHEADRGGFTFAPKVGLHEDVHELDFSSLYPNIIVTRNVSPEKIRCECHAGREDVPGLGYCICDERGYLPDVLEPLIEDRDAIKAELRE…		GCF_020097835.1_ASM2009783v1	representative genome
NMI89165.1	NMI89163.1	NMI89164.1		1a (iRadA-PPB2-PolB2)				orc1/cdc6	iRadA	PPB2	PolB2							AIKWILVSCFGYMGHSHASYGAIRCHQAIQAFDRDIMLKAKESFEESGYSVTHGIIDSIWV	HGIIDSIWV	466	IID												2594798	Archaea		Euryarchaeota	Candidatus Nanohaloarchaea				Candidatus Nanohaloarchaea archaeon			0	0	MVFKIDFIDGRTVSWKKGETGVEAERHSSYHPRFYIEGSKSKLHKSRSWLTRQDGVVATQFESWKPALKQPEKQVLRVDCSTEDALRTAVNRLKKGFGRSTFRFYNVGFSPQFRFCLQKNKCPVPETELENVEIELSRKKLSNRNISGILIDNQRLQGGEKQVLEEIRTIWRQKDPDLVVASNGQVLSLLNDKIQEHQPGFSLGRMEKFQQLAGGNTVSSYGKRQHKSARFNIPGRIIIDRSNSFILGETTLEGLWDLVERSYRPIQELAWGSIGRLLTSIEVRKAYLEEGTLTPWKNWGGEKPKKASTMHKADRGGFIFSPDPGVYRDVYEADFASLFPNIMVEKNISPETVCCNCCNNSRTPELGYSICEKKDGFIGKVLQPLIEHRQQMKEELGNI…		GCA_012927765.1_ASM1292776v1	na
MBY6287088.1	MBY6287090.1	MBY6287089.1		1a (iRadA-PPB2-PolB2)				orc1/cdc6	iRadA	PPB2	PolB2							AIKWILVSCFGYMGHSHASYGAIRCHQAIQAFDRDIMLKAKESFEESGYSVTHGIIDSIWV	HGIIDSIWV	466	IID												2873232	Archaea		Euryarchaeota	Candidatus Nanohaloarchaea				Nanohaloarchaea archaeon H12			0	0	MVFKIDFIDGRTVSWKKGETGIEAERHSSYHPRFYIEGSKSKLHRSRSWLTRQDGVVATKFESWKPTLKQPEKQVLRVDCSTEDALSTAVNRLKKGFGRSTFRFYNVGFSPQFRFCLQRNKCPVPETELENLEIELSRKKLSNRNISGIRVDNQRLQGGEKQVLEEIRSIWRQKDPDLVIASNGQVLSILNNKIQEHQPGFSLGRMEKFQQLAGGNTVSSYGKRQHKSARFNIPGRIIVDRSNSFMLGETTLEGLWDLVERSYRPIQELAWGSIGRLLTSIEVKKAYLEEGTLTPWKNWGGEKPKKASTMHKADRGGFIFSPDPGVYRDVYEADFASLFPNIMVEKNISPETVCCDCCNNSRTPELGYSICEEKDGFIGKVLQPLIQHRQQMKEELGSI…		GCA_019815215.1_ASM1981521v1	na
WP_007981356.1	WP_232423920.1	WP_026178017.1		1a (iRadA-PPB2-PolB2)				orc1/cdc6	iRadA	PPB2	PolB2							AIKWILVSCFGYQGFSNAKFGRIECHEAINAYAREILLETKAVLEENGWRIVHGIVDSVWV	HGIVDSVWV	466	IVD												367189	Archaea		Euryarchaeota	Halobacteria	Halobacteriales	Haladaptataceae	Haladaptatus	Haladaptatus paucihalophilus			0	0	MVYKIDSVDGDVFRWSVTESGVECEVDESYTPTIHVSVHGDGDFSTARAALRDHPAVTRVAVVEGRVSFRHDPEQVLRVDVVDLKAVNSVARMVSKWGSPGEYRCYNVDFSREFRYCLEEGIDPLPKHELSKMQIAVSETELASEQVTELTIDDEMVTGSGADVLTALSARVESVDPDVLFLNTSDLIPILFQQADRLDVEFQLGRRPGWQQLAGESTYESYGQVGHSPARYNLPGRVIIDGSNTFMWNQTNLDGCLYLVEQSGKPLQELAWSSIGNVLTGIQIQEARERDVLVPWRSWRHEQFKTMRQLHDADRGGFTFTPDVGLHEDVHELDFSSLYPSIIVTRNVSPEKIRCECHAGREDVPGIGYSICDERGYLPDVLEPLIEDRDAIKAEIRET…		GCF_000187225.1_ASM18722v1	na
WP_069449334.1	WP_069449336.1	WP_069449335.1		1a (iRadA-PPB2-PolB2)				orc1/cdc6	iRadA	PPB2	PolB2							AIKWILVSCFGYQGFSNAKFGRIECHEAINAFAREILLESKAMLEAHGWRVVHGIVDSVWV	HGIVDSVWV	466	IVD												1897478	Archaea		Euryarchaeota	Halobacteria	Halobacteriales	Haladaptataceae	Haladaptatus	Haladaptatus sp. W1			0	1	MAYKFDYLDGQVFRWSLTESGAEYTIDESYTPTLYVSAHGAGSLSDARAALRDHPAVAHVAGVEKRLSFRHTPEPVLQVDVVDLDAVTDVSAMIRRWGSPGAYRCYNVDFSREFRYCLENDGSPLPARDLSQLHISVPEPELTRETVTELTIGDEVVTGDGRDVLDTLATRIERDDPDILMVNTSDVVPTLYRQADRLDMAFQLGRLPGWQQLAGESTYTSYGRVGHSPARYNVPGRVIVDTSNTFMWNQTNLDGCLYLVEQSGKPLQELSWSSIGNILTGIQIQEAWEQNVLVPWHSWRHEKFKTMGQLHDADRGGFTFAPDVGLHEDVHELDFSSLYPNIIVTRNVSPEKIRCECHADRADVPDLGYSICNERGYLPDVLEPLIEDRDAIKAEINAT…		GCF_001723155.1_ASM172315v1	na
WP_092533278.1	WP_114936177.1	WP_092533281.1		1a (iRadA-PPB2-PolB2)				orc1/cdc6	iRadA	PPB2	PolB2							AIKWILVSCFGYQGFSNAKFGRIECHEAINAFAREILLDSKAVFEANGWRVVHGIVDSIWV	HGIVDSIWV	466	IVD		ECSLESFS	692	0	-1.2							1236180	Archaea		Euryarchaeota	Halobacteria	Halobacteriales	Haloferacaceae	Halopelagius	Halopelagius longus			1	1	MTYKIDYRDGTVLEWSLTDDGTTVTRNDSYTPTIYVSVHGGDLTEAAAYLRNHPQVEATQQVEEQVGFRHDPTTVLRVDVADLDAVTNVANEVRGWGSPGDYRLYNVDFSREYRYCLEAGVDPTPTQRPSVLRLAVDEAELASPPITEIKVGDKLLSGVPDDVLTGVREQIQEDDPDVLQVSSSELIPRLFEQADQYDISEFALGRLPGYQTLAGESTYESYGQVGHSPARYNVPGRVIIDESNTFFWDQTNLDGCLDLVSRSHKPLQELAWSSIGNVLTAIQIREARSRGVLVPWHSWRHEQFKTMRQLHAADRGGFTFTPEVGLHEDVHELDFSSLFPNIIVTRNVSPDKIRCDCHADRDDVPGLGYSICDERGYLPDVLEPLIADRDAIKEELEDT…		GCF_900100875.1_IMG-taxon_2671180169_annotated_assembly	representative genome
WP_089699581.1	WP_089699585.1	WP_089699583.1		1a (iRadA-PPB2-PolB2)				orc1/cdc6	iRadA	PPB2	PolB2							AIKWILVSCFGYQGFSNAKFGRIECHEAINAFAREILLDTKEMLEAHGWRVVHGIVDSVWV	HGIVDSVWV	467	IVD												660521	Archaea		Euryarchaeota	Halobacteria	Halobacteriales	Haloferacaceae	Halogranum	Halogranum gelatinilyticum			0	1	MPFKIDYLDGDVVEWTLTEDGVERERNSSYTPTVFVSTHGGRDLTDLYATLREHPHVVYATEAEERIGFRHDPEPVLRVDVDSLDAVTSLAHEISGWGQPGDYRLYNVDFSREFRYCLEQGLSATPSRKPTVLELAIDEEVLASGEPREIIVDGELLTGEPGVVLPELARTVDAEDPDVLMLNTSEIVPVLYRAADRLGLEEFQLGRLPEWQQLAADSTYASYGQVGHSPARYNVPGRAIIDRSNTFFWSQSNLDGCLYLIEQSGKPLQELAWASIGNILTAIQIREARQRGVLVPWHSWRHEQFKTMRQLHEADRGGFTFAPDVGVHEDVHELDFSSLYPNIIVTRNVSPEKIRCACHAGRDDVPGLDYCICDERGYLPDVLEPLISDRDAIKQELRS…		GCF_900103715.1_IMG-taxon_2617270902_annotated_assembly	representative genome
WP_089698824.1	WP_089698826.1	WP_089698825.1		1a (iRadA-PPB2-PolB2)				orc1/cdc6	iRadA	PPB2	PolB2							AIKWILVSCFGYQGFSNAKFGRIECHEAINAFAREILLDTKQTLEAHGWRVVHGIVDSVWV	HGIVDSVWV	467	IVD												660521	Archaea		Euryarchaeota	Halobacteria	Halobacteriales	Haloferacaceae	Halogranum	Halogranum gelatinilyticum			0	1	MPFKVDYLDGDVVEWTLTEDGVTHERTQSYTPTLYVSVHGGKDLPEVYATLREHPNVTHARRVEERVSFRHDPSPVLRVDVDSLDAVTTLAHEIAGWGAPGDYRLYNVDFSREFRYCLEQGISPTPARKPTVLELTVDEEVLASEQPTEVVVDDEPLTGDPETVLTDLDRIVDAEDPDVLMLNTSEVVPVLYRAADRLDLDEFQLGRLPGWQQLAGDSTYASYGQVGHSPARYNLPGRAIIDRSNTFFWSQSNLDGCLYLIEQSGKPLQELAWASIGNILTAIQIREARRRGVLVPWHSWRHEQFKTMRQLHEADRGGFTFAPDVGVHEDVHELDFSSLYPNIIVTRNVSPEKIRCDCHAGRDDVPGLGYCICDERGYLPAVLGPLIADRDAIKQELCE…		GCF_900103715.1_IMG-taxon_2617270902_annotated_assembly	representative genome
WP_276275155.1	WP_276275154.1	WP_276248517.1		1a (iRadA-PPB2-PolB2)				orc1/cdc6	iRadA	PPB2	PolB2							ALKWILVSSFGYQGFSNAKFGRIECHEAINAFARQILLDAKDVFEANGWRVVHGIVDSLWV	HGIVDSLWV	467	IVD												3033391	Archaea		Euryarchaeota	Halobacteria	Halobacteriales	Haladaptataceae	Haladaptatus	Haladaptatus sp. QDMS2			0	0	MPFTFDYRDGDVLAWSLTDEGATYTRDESYTPTIYVSAHGAGHLADAADVLRGHPAVSHVREVSERVSFRHDTEPVLEVGVTELDAVTMLAHTIAGWGSPGTYRPYNVDLSREYRYCLENDIMPLPERELRVLSLSTPESNLSRGRITTLKLDDETVEGTPAEVLDVLSVRLDAQDPDVFLLSTSELVPALYEQARQVGNDEFYLGRLPGWERLAGKSTYTSYGRVGHSPARYNLPGRVIIDRSNTFMWNQTNLDGCLDLVKRSGKPLQELAWASIGNILTAIEIKEARRRGVLVPWHSWRHEQFKTMNQLHEADRGGFTFAPKVGLHEDVHELDFSSLYPNIIVTRNVSPEKIRCDCHAGREDVPGLGYAICDERGYLPNVLEPLIADRDAYKRELAE…		GCF_029338295.1_ASM2933829v1	na
MDK2877150.1	MDK2877148.1	MDK2877149.1		1a (iRadA-PPB2-PolB2)				orc1/cdc6	iRadA	PPB2	PolB2							MLKWMLVTCFGYTGYRNAKFGRIEVHEEINRIGREIFLKTKEIAENMGFEVIHGLVDCVWL	HGLVDCVWL	442	LVD							QLTLEAFS	160	1	-0.2		2511821	Archaea		Euryarchaeota	Archaeoglobi	Archaeoglobales	Archaeoglobaceae		Archaeoglobaceae archaeon			1	1	MWILDCYSRGNRVELWLKNGKKVKRNTVRWENSFYLYLPDPSLHSEMISALESFYRIEECEIKTIYGKLKGYKIYAGRDVAEKVERQAKDCKLFNVDVRLEQKFMAEKGIFPCSKPFDIRFSSEFEVPLTSLSIELEGNIFEQRIEEVYIDGEKIVGKESEIVEEMLSKVESADPDLILFRNVDFWMHRIEEVVKRIGAPNSFSRTSKFIKMPQKSYWSYGRAKFRREALIPEGRILIDTENFNYREGGLKGVLLASRISAISANLASRLSPGTLISLYEVYEALKIGIAVPFRKSDAEKRKTLEELRQVDKGGMILQPSPGIYEDVWQLDFTSMYPSIIVQYNLSPETVRSGSETTGFLPKVLKPLLELRIRTKRLKKENKEYSGIDSMLKWMLVTCF…		GCA_030153635.1_ASM3015363v1	na
WP_202320566.1	WP_202320570.1	WP_202320568.1		1a (iRadA-PPB2-PolB2)				orc1/cdc6	iRadA	PPB2	PolB2							ILKWMLVTCFGYTGYRNAKFGRIEVHEEINRIGREILLQSKGIAEEMGFSVLHGIIDCLWI	HGIIDCLWI	436	IID												2798580	Archaea		Euryarchaeota	Archaeoglobi	Archaeoglobales	Archaeoglobaceae	Archaeoglobus	Archaeoglobus neptunius			1	1	MWVLDCSSWKKGVNFWVKRGSRVRKHTVKAENYFLLYLPDASLHYEMLENLESRYRVEDCEIKTIYGTVNGYKIYAGRKVAEKVERQTKDSKLFNVDVRLEHKVMAKKNVFPCSHILEDCGKRFEIEFDLPFTIMEISIRGDNRINEIRVDGERMARGEKDAVKDMLSCIESSNPDIILLTDADFWMPRIDSIARECGVENTISRTGKFRKLPQKSYWSYGKARLRREALIPEGRILIDTGSFNFKEGGIRGVLLASRLAAISPNLASRFSPGSLISLYEIFEALRRDIAVPFRKSDAERVKTLSELRIADRGGMIFQPQPGVYENVWQIDFTSMYPSIIVKYNLSPETIHGNGKRGFLAEVLSPLLSMRIKTKRMRCMDLDSILKWMLVTCFGYTGYR…		GCF_016757965.1_ASM1675796v1	representative genome
WP_010878196.1	WP_048064269.1	WP_048064268.1		1a (iRadA-PPB2-PolB2)				orc1/cdc6	iRadA	PPB2	PolB2							ILKWMLVTCFGYTGYRNAKFGRIEVHEEINRIGREILIKTKEIAEELGFKVLHGIVDCLWV	HGIVDCLWV	438	IVD												2234	Archaea		Euryarchaeota	Archaeoglobi	Archaeoglobales	Archaeoglobaceae	Archaeoglobus	Archaeoglobus fulgidus			0	1	MEMWILDCAPSGRGIDLWIKKENGKVVRRSFRFENYFFLHFPDRALHVELLEALETRYKVEECTFKTIYGEIEGYRIYAGRKVAEMIERQAKDAKLFNVDVRLEQKFMARKRIFPCSHVLEDVSERFEADFDLPFEVLRVGVKGDVFKPEVEEMSINGKRIEGSEKELLEELSGAMEDMNPDIVVMEDADFWMQHLGLKAMSRTGRFRKLSQKVYWSYGRARYRKQALIPEGRVLIDSNSFNFREGGLRGVLLASRISAISPNHASRITPGSLISLYEVFEALMRGIAVPFRKSDAERVKSIEELRFSDRGGMIFQPEPGIYENVWQLDFTSMYPSIIVKHNLSPESIGKEGRGFLAEVLEPLLRLRIKTKSLKRKDSRYAGVDSILKWMLVTCFGYTG…		GCF_000008665.1_ASM866v1	na
AIG97571.1	AIG97573.1	AIG97572.1		1a (iRadA-PPB2-PolB2)				orc1/cdc6	iRadA	PPB2	PolB2							ILKWMLVTCFGYTGYRNAKFGRIEVHEEINRIGREILIKTKEIAEELGFKVLHGIVDCLWV	HGIVDCLWV	436	IVD												1344584	Archaea		Euryarchaeota	Archaeoglobi	Archaeoglobales	Archaeoglobaceae	Archaeoglobus	Archaeoglobus fulgidus	Archaeoglobus fulgidus DSM 8774		1	0	MWILDCAPSGRGIDLWIKKENGKVVRRSFRFENYFFLHFPDRALHVELLEALETRYKVEECTFKTIYGEIEGYRIYAGRKVAEMIERQAKDAKLFNVDVRLEQKFMARKRIFPCSHVLEDVSERFEADFDLPFEVLRVGVKGDVFKPEVEEMSINGKRIEGSEKELLEELSGAMEDMNPDIVVMEDADFWMQHLGLKAMSRTGRFRKLSQKVYWSYGRARYRKQALIPEGRVLIDSNSFNFREGGLRGVLLASRISAISPNHASRITPGSLISLYEVFEALMRGIAVPFRKSDAERVKSIEELRFSDRGGMIFQPEPGIYENVWQLDFTSMYPSIIVKHNLSPESIGKEGRGFLAEVLEPLLRLRIKTKSLKRKDSRYAGVDSILKWMLVTCFGYTGYR…		GCA_000734035.1_ASM73403v1	representative genome
WP_290724167.1	WP_290724163.1	WP_290724165.1		1a (iRadA-PPB2-PolB2)				orc1/cdc6	iRadA	PPB2	PolB2							ILKWMLVTCFGYTGYRNAKFGRIEVHEEINRIGREILIKMKEIAEEMGFEVLHGIVDCLWV	HGIVDCLWV	438	IVD												1872626	Archaea		Euryarchaeota	Archaeoglobi	Archaeoglobales	Archaeoglobaceae	Archaeoglobus	Archaeoglobus sp.			0	1	MGMWILDCLPFRNSVDLWIKKENGKVVKRRFKFENYFFLHFPDRTLHVELLEALETRYRVEECTFKTIYGECEGYRVYAGKKVAEMIERQAKDVKLYNVDVRLEQKFMAEKGIFPCSHILEDVSERFEVDFDLPFDVLKVGVKGDVFKPEIREISINGRRIRSKEKELIEELSGVIEDQNPDIILMEDADFWMPHICLKAVSRTGKFRRLSQKIYWSYGKARYRKQALIPEGRILIDTNSFNFREGGLKGILLASRISAISPNHASRVTPGSLISLYEVFEALMRGIAVPFRKSDAERMKDLEELRFSDRGGMIFQPEPGVYENVWQLDFTSMYPSIIVKYNLSPESIGSKRRGFLAEVLEPLLRMRIKTKSLKKKNPRYAGVDSILKWMLVTCFGYTG…		GCF_017656475.1_ASM1765647v1	na
MDK2795075.1	MDK2795073.1	MDK2795074.1		1a (iRadA-PPB2-PolB2)				orc1/cdc6	iRadA	PPB2	PolB2							MLKWMLVTCFGYTGYRNAKFSRIEVHEEINRIGREIFLKTKEIAENMGFEVIHGMVDCVWL	HGMVDCVWL	442	MVD							QLTLEAFS	160	1	-0.2		2511821	Archaea		Euryarchaeota	Archaeoglobi	Archaeoglobales	Archaeoglobaceae		Archaeoglobaceae archaeon			0	0	MWILDCYSRGNRVELWLKNGKKVKRNTVRWENSFYLYLPDPSLHSEMISALESFYRIEECEIKTIYGKLKGYKIYAGRDVAEKVERQAKDCKLFNVDVRLEQKFMAEKGIFPCSKPFDIRFSSEFEVPLTSLSIELKGNIFEQRIEEVYIDGEKIVGKESEIVEEMLSKVESADPDLILFRNVDFWMHRIEEVVKRIGAPNSFSRTSKFIKMPQKSYWSYGRAKFRREALIPEGRILIDTENFNYREGGLKGVLLASRISAISANLASRLSPGTLISLYEVYEALKIGIAVPFRKSDAEKRKTLEELRQVDKGGMILQPSPGIYEDVWQLDFTSMYPSIIVGYNLSPETVRSGSETTGFLPKVLKPLFELRIRTKRLKKENKEYSGIDSMLKWMLVTCF…		GCA_030153385.1_ASM3015338v1	na
WP_276626540.1	WP_048064269.1	WP_048064268.1		1a (iRadA-PPB2-PolB2)				orc1/cdc6	iRadA	PPB2	PolB2							ILKWMLVTCFGYTGYRNAKFGRIEVHEEINRIGREILIKTKEIAEELGFKVLHGIVDCLWV	HGIVDCLWV	438	IVD												2233	Archaea		Euryarchaeota	Archaeoglobi	Archaeoglobales	Archaeoglobaceae	Archaeoglobus				0	0	MEMWILDCAPSGRGIDLWIKKENGKVVRRSFRFENYFFLHFPDRALHVELLEALETRYKVEECTFKTIYGEIEGYRIYAGRKVAEMIERQAKDAKLFNVDVRLEQKFMARKRIFPCSHVLEDVSERFEADFDLPFEVLRVGVKGDVFKPEVEEMSINGKRIEGSEKELLEELSGAMEDMNPDIVVMEDADFWMQHLGLKAMSRTGRFRKLSQKVYWSYGRARYRKQALIPEGRVLIDSNSFNFREGGLRGVLLASRISAVSPNHASRITPGSLISLYEVFEALMRGIAVPFRKSDAERVKSIEELRFSDRGGMIFQPEPGIYENVWQLDFTSMYPSIIVKHNLSPESIGKEGRGFLAEVLEPLLRLRIKTKSLKRKDSRYAGVDSILKWMLVTCFGYTG…		GCF_029982885.1_ASM2998288v1	na
KUJ94280.1	KUJ94282.1	KUJ94281.1		1a (iRadA-PPB2-PolB2)				orc1/cdc6	iRadA	PPB2	PolB2							ILKWMLVTCFGYTGYRNAKFGRIEVHEEINRIGREILIKTKEIAEELGFKVLHGIVDCLWV	HGIVDCLWV	436	IVD												2234	Archaea		Euryarchaeota	Archaeoglobi	Archaeoglobales	Archaeoglobaceae	Archaeoglobus	Archaeoglobus fulgidus			0	0	MWILDCAPSGRGIDLWIKKENGKVVRRSFRFENYFFLHFPDRALHVELLEALETRYKVEECTFKTIYGEIEGYRIYAGRKVAEMIERQAKDAKLFNVDVRLEQKFMARKRIFPCSHVLEDVSERFEADFDLPFEVLRVGVKGDVFKPEVEEMSINGKRIEGSEKELLEELSGAMEDMNPDIVVMEDADFWMQHLGLKAMSRTGRFRKLSQKVYWSYGRARYRKQALIPEGRVLIDSNSFNFREGGLRGVLLASRISAVSPNHASRITPGSLISLYEVFEALMRGIAVPFRKSDAERVKSIEELRFSDRGGMIFQPEPGIYENVWQLDFTSMYPSIIVKHNLSPESIGKEGRGFLAEVLEPLLRLRIKTKSLKRKDSRYAGVDSILKWMLVTCFGYTGYR…		GCA_001508745.1_ASM150874v1	na
MDA8180269.1	MDA8180271.1	MDA8180270.1		1a (iRadA-PPB2-PolB2)			SRAP	LexA	iRadA	PPB2	PolB2							ALKWLLVVCFGFLGYRNARFGRIEAHEATTAWGREKLLSAKEIAEREGFAFLHGLTDAIWV	HGLTDAIWV	510	LTD												2026735	Bacteria		Myxococcota	Myxococcia				Deltaproteobacteria bacterium			0	1	MSRRELTGWVFDVIPDTTGMTVWFRTDGGETVPLSAPFHPSFVLAGKNLRETNLRTASARWKCSLTREEGTEFFSGKTIPAWTFTVASPALLGPTVRKAEKAFGPEALFNADIAPEQQFACATGLYPLARAAVDCDGNGMIHSSRILDSPWDVDAPRPSLSTALLRVEGTGHPAHRRVRPLEFVADGITHSLEWDDGREFLRGLLRLLQETDPDLLVTEYGDDWLLPRLLALAGRLRVPLPLGRPRHTTTDDPIRRAKERSYMSYGRVIFRAAPHTLSGRWHVDARNSFLFGETGLPGLIELARLSGIPLQRVARTSPGTAISAMQVATALRRGILVPYKKREPEEFKSGIDLVVADKGGLTYIPRPGLHENVGELDFASMYPSLMDRYNISPETIHCA…		GCA_028065355.1_ASM2806535v1	na
RJP21303.1	RJP21301.1	RJP21302.1		1a (iRadA-PPB2-PolB2)				LexA	iRadA	PPB2	PolB2							ALKWMLVTCFGYLGYKNARFGRIEAHEAVTALGREKLLQAKEIAERRGFQLVHAIVDSLWV	HAIVDSLWV	593	IVD												2093360	Bacteria		Candidatus Abyssubacteria					Candidatus Abyssubacteria bacterium SURF_5			1	1	MHRDPSLRKQFSCPSCSNIRKRSCGCKSGSRNWSARRKSSPLFLRPGARKHSADSWSRRNDLYEMPVPASRSARKEKDNFFIKRTGHQPGAFRLHTGWLFDIYFDERGMTLWMIDGEGERIRLTIPYKPSFFVDGSPPVVRRVNETLKKKRKPISVSPAKQTDFWTGKSRSVLRISTEPSHFHALVNQVSRIGGVELFNCDIPPEQLFFYETDLFPLAFCEFEYSHDGAIRHIRSLTMPWDMTYTLPPLVIMKLTASPNGANPNYGGRNCPLRVEIEGNEYVLENEELLETLEKMLLRHDPDVISTEWGDSFIIPRLLQMTRSWRKPLSFNRDRHRDVTTRRGASYFSYGRIVYRAPAQNFFGRWHIDIENSFIASETGLDGLFELARLAKIPIQRLAR…		GCA_003598085.1_ASM359808v1	na
MBS3920562.1	MBS3920560.1	MBS3920561.1		1a (iRadA-PPB2-PolB2)				LexA	iRadA	PPB2	PolB2							ALKWMLVTCFGYLGYRNARFGRIEAHEAVTAFGREKLLQAKEICEEEGFELLHAITDSLWI	HAITDSLWI	577	ITD												2026735	Bacteria		Myxococcota	Myxococcia				Deltaproteobacteria bacterium			0	1	MLKINHLAVRPECVEGRMANYDTVSRVRVPAAPGAMRGERVGLGGELGEPMELRGWLFDLYPLDSSMILWIKGEDGLLHRFEDPFRPRFYAQGNRGDLLALFDSLQKGRQATGYQWTKKREFWSGKEIEVMEIEMTDPEHYAQLLRLLPSWEERITFYNCDIPSPQAYLYEKGLFPTGRCVAEIEGTRIFGIEPDKSESLWMDDGDLPDLRVMELNHYGSGWRKALLLECEGYQVEMEDVDIGEVRRFIKQFDPDVILSDHGDASLLPFLFSLERRWKTSIPWGREPHPITRQIDPRGHSYFSYGRTYYRAPAHLFCGRWHIDRRNSFIYGESGMEGVIELARLAKIPVQRMARTSPGTAITSMQLDRAFQDGILIPWRKGEPERFKTAWDLLVADKGG…		GCA_018333535.1_ASM1833353v1	na
OGQ10870.1	OGQ10868.1	OGQ10869.1		1a (iRadA-PPB2-PolB2)				LexA	iRadA	PPB2	PolB2							ALKWMLVTSFGYLGYRNARFGRIEAHEAVTAFGRESLLQAKEICEEEGFELLHAITDSLWI	HAITDSLWI	540	ITD												1797850	Bacteria			Deltaproteobacteria				Deltaproteobacteria bacterium RBG_19FT_COMBO_46_12			0	1	MEIRGRLFDLYPLESSMILWIKEEGGNLRRFEDSFRPRFYAQGERSDLLDLFHLLQKGQRVAGYQWTRKKELWSGDEVEVMEIEVVNSEHYAQLPRILSQWEERITFHNCDIPLPQTYLYERKMFPTGRCVVEVEGNRIFKMHPDPSESVWMDDEDIPDLRVMELRVEEDSIRKKSLLLECEGYRVEMETIDVGEIEKFLKHFDPDVILSDDGDASLLPLLFSAEKRQKVSIPWNREPYPLKRQIHPKGRSYFSYGRTYYQAPAHLFLGRWHIDRRNSFIYGESGMEGVIELARLAKIPVQRMARTSPGTAITSMQLDRAFQDDLLIPWRKGEPERFKTAWDLLVADKGGLVFQPKLGIFEDVAEIDFASMYPTMMAIHNISPETVLCGCCENHRVPEA…		GCA_001798935.1_ASM179893v1	na
MDI7260312.1	MDI7260310.1	MDI7260311.1		1a (iRadA-PPB2-PolB2)				LexA	iRadA	PPB2	PolB2							ALKWMLVTCFGYLGYRNARFGRIEAHEAVTAFGREKLLQAKEICEEEGFELLHAITDSLWI	HAITDSLWI	536	ITD												2202153	Bacteria		Thermodesulfobacteriota					Thermodesulfobacteriota bacterium			0	1	MELQGWLFDLYPLDSSMILWIKGEDDLFHRLEDPFQTRFYAQGKKRDLLALLHSLQKSRWATGYQWTMKREFWSGDEIDVMEIEMSDLEHYAQLPRILPQWEEKITFYNCDIPLPQAYLYEKGIFPTGRCLVEAEGSRMFKIHSDPSESVWMDDGDLPDLRVMELRMDGDSIRQKSLLMECEGYRMEMEDVDTGEVSKFLKQFDPDLILSDDGDASLLPFLFSLERKWKTSIPWDREPHPIRRQIDSQGRSYFSYGRTYYQAPAHLLFGRWHIDRRNSFIYGESEMEGVIELARLAKIPVQRMARTSPGTAITSMQLDRAFQEGILIPWRKGEPERFKTAWDLLVADKGGLVFQPKLGIFGDVAEIDFASMYPTIMAVHNISPETVLCRCCENHRVPEA…		GCA_030024065.1_ASM3002406v1	na
RJR48124.1	RJR48126.1	RJR48125.1		1a (iRadA-PPB2-PolB2)				LexA	iRadA	PPB2	PolB2							ALKWMLVTCFGYLGYKNARFGRIEAHEAVTAYGRDKLLTAKEICEAAGYRVLHGLTDCLWI	HGLTDCLWI	555	LTD												2026735	Bacteria		Myxococcota	Myxococcia				Deltaproteobacteria bacterium			1	1	MNTAGWLFDLYPLNDRMVLWFITADGERLRLEDEFSYVAYLGGTEARLRALSRAWSRRGGVRRIFAARGRDLWSGEEIPVLALELKSYAHLPGLRNWLGTQKEGLAGYNCDLDPAAYYLYTRKLWPCAWYSLEAEDGRLRGISPLEEQFALEFSLPPLSLLTLGLTRDHLIPLGRGNGIAVGWEDQLLELEAGDHPGLVRELARVLKRQDPDLVLSDWGDEEIIPPLWHWSQQYQAPLPLDRETGPAPRRFKNGRSYFSYGQIIYQGAAAPFFGRWHVDRRNSFFFREAGLPGLAQIARLGQMPLQQAARTSPGTLITSMQLARAVADGILIPWRKGEPERFKSAAELLVIDKGGLTFMPPVGVHFNTAELDFASMYPTIMAIHNISPETVNCGCCGAG…		GCA_003599195.1_ASM359919v1	na
UCD48289.1	UCD46238.1	UCD46237.1		1a (iRadA-PPB2-PolB2)				LexA	iRadA	PPB2	PolB2							ALKWILVVCFGFLGYKNARFGRIEAHEAVTAWGREKLLCAKEIAEREGFSFLHGLTDAVWV	HGLTDAVWV	534	LTD												2026735	Bacteria		Myxococcota	Myxococcia				Deltaproteobacteria bacterium			1	1	MEGIRNDSTVLTGWVLDLLPVRDGMEVWLRTAAGGTVTLFAPFRPSFAVAGRGVREAAIRSAAGRWKCGLRRGEAAEFFSGRTVPAWTFAVPGPFLLRATVRKAETAFGPEALANADIAPEQQFACATGLFPFSFAEVECAGDGRLLRARVLDAPGDVDSPLPPLSRALLRVEGTGHPAHGRTRPLAFSADGTTHVLCWEDGAAFLREFLRLLRAADPDLLVTEYGDDHILPRMFALADRLRVPLPLGRTPRTPREASRGDPGPGRSGTGNGPETGAVRRARERSYFSYGRVVFRAAAHALSGRWHVDARNSFLFGETGLPGLIELSRLSGIPLQRLARSSPGTAISAMQVAAALSRGILVPYKKREPEEFKTGAELVATDKGGLTYLPRPGLHENVGE…		GCA_020346465.1_ASM2034646v1	na
KRT73714.1	KRT73716.1	KRT73715.1		1a (iRadA-PPB2-PolB2)				LexA	iRadA	PPB2	PolB2							ALKWILVVCFGFLGYKNARFGRIEAHEAVTAWGREMLLCAKEIAEREGFFFLHGLTDAVWV	HGLTDAVWV	532	LTD												1640514	Bacteria			Deltaproteobacteria				Deltaproteobacteria bacterium CSP1-8			0	1	MNRGRHVAGHLTGWVLDLLPARDGMEIWFRTAAGDTVTLFAPFRPSFVVAGRGVREAAVRAAAERWRCGLQRGEGTEFFSGRTVPAWTFAVAAPSLLRATVGKAESAFGPEALANADIAPEQQFAYATGLFPFSFAEVECAEDGRILSARVLYSPWDVDMPLPPLSRALLRAEGTGHPAHGRTQPLAFSAGGTTHVLCWEDGAGFLREFLRLLEAADPDLLVTEYGDDYILPRMLALAARLGAPLSLGRTPRPPGEAAGSRPRRAREGKGPEKGGVRRARERSYFSYGRVVFRAAAHTLSGRWHVDARNSFLFGETGLPGLIELCRLSGIPLQRLARSSPGTAISAMQVAAALSRGILVPYKKREPEGFKTGTELVATDKGGLTYLPRPGLHENVGEFD…		GCA_001443455.1_ASM144345v1	na
MBM4134945.1	MBM4134947.1	MBM4134946.1		1a (iRadA-PPB2-PolB2)				LexA	iRadA	PPB2	PolB2							ALKWLLVVSFGYLGYKNARFGRIEAHESVTAYSREILLQAKEVAEAGGFRFLHAIVDSLWL	HAIVDSLWL	518	IVD												70125	Bacteria		Nitrospirota	Nitrospiria	Nitrospirales	Nitrospiraceae	Nitrospira	Nitrospira sp.			1	1	MKQAFQPGNRTNRLTGWLLDVYPDRAGMVLWFLDDEGRRLRLVDPFQPCFYAAGSPALLAGLNTDLRGAAWPLDIARVERCELGAPEPVPVLAVAVRQPSVFDPLVRRLISVFPQARFYHVDVPLAQRYFYDKGLFPLARCEAEIGAEGAVLAIQATDSPWDLDYVTPPLAVLELLPDSRALNPAHGGPAPLLVRIDGEERRLEGDDRAIVERLQALLARHDPDLILTDWGDSYLLPRLLALAERLRLPLALNRDAGRPVEARRSRSYFSYGRIVANAGARTLYGRLHIDRRNSFIVAEAGLAGLIEQSRVTKVALQRMARTTTGTGITAMQLETAHRDGLLIPYRKREPEAFKSAWDLLRTDQGGLVFAPTPGYHEQVGELDFASMYPAIMTRFNISP…		GCA_016873495.1_JGI_2017-08-21	na
OIO08419.1	OIO08417.1	OIO08418.1		1a (iRadA-PPB2-PolB2)				LexA	iRadA	PPB2	PolB2							AHKWILVCCFGYLGFKNARFGKIESHECVTACGREVLLRAKEAAENRGFKMLHALVDSLWL	HALVDSLWL	507	LVD												1805133	Bacteria		Elusimicrobiota					Elusimicrobia bacterium CG1_02_63_36			1	1	MVRRVERIEGWLFDAYTEPEGVRVWVLSPDGKHHHFLDPWRPGLKMAGTPSQLGDARIALGKTNATLRWTTGTDLYSGTEIEVLEARVPARAHKGVVEKLKATGLSLYDADIHPVQAYHYERGHFPTARCAFEVDAATGHLLDWQLRDDPWALDYALPALKTMRLALSGSETAGKIDPNHAPRGRLVMGFSGVEHELEGPLEDQLETLALRLREWDPDLILTEWGDSWLMPQLELWSEKYKVPLPLSRDAGRGVVGGGGRSFYTYGRTVYQMGVRYLSGRWHIDARNSFMHKESGLHGLLEVARIARIPVQRAARSTIGTSLTSMQMHRAFLDGVLIPMDKQQAEDFRPATELLIADKGGLVYEPETGWHEEVVEYDFTSMYPTLMVEWNISPETVNCP…		GCA_001871155.1_ASM187115v1	na
NWF92840.1	NWF92842.1	NWF92841.1		1a (iRadA-PPB2-PolB2)				LexA	iRadA	PPB2	PolB2							ALKWMLVTCFGYLGYRNARFGRIEAHEAVTAFGREKLLQAKEICEEEGFELLHAITDSLWI	HAITDSLWI	512	ITD												2052184	Bacteria		Thermodesulfobacteriota	Syntrophia	Syntrophales	Syntrophaceae		Syntrophaceae bacterium			1	1	MILWVKDEEGGLRRLEDPLRPRFSARGKKGDLLDLFHFLERGRRAAGYWWTRKRDLWSGNEVEVMEIELVDSEQYDQLPRILLPWEEKMTFYNCDIPLSQTYLYERKIFPTGRCIIEVEGNRIFEIHPDPSESLWLDDGEISDLRTMELRMNGMRRSLLLECEGYRMEMETLDLGEIERFIKQFDPDVILSDEGDATLLPLLFSLERRWGTSISWDREPYPGKRQVPPKGFSYFSYGRTYYRAPAHLFLGRWHIDRRNSFIYGESGMEGVIELARLAKIPVQRMARTSPGTAITSMQLDRAFQEGILIPWRKGEPERFKTAWDLLVADKGGLVFQPKVGIFEDVAEIDFASMYPTIMATHNISPETVLCGCCENQKVPEAGYSICEKREGIVPRTLKPI…		GCA_013388635.1_ASM1338863v1	na
MDD5629690.1	MDD5629692.1	MDD5629691.1		1a (iRadA-PPB2-PolB2)				LexA	iRadA	PPB2	PolB2							AHKWCLVCCFGYLGFKNARFGKIESHECVTAWGREILLRAKESVEKRGFHMLHALVDALWI	HALVDALWI	504	LVD												2030800	Bacteria		Elusimicrobiota					Elusimicrobiota bacterium			1	1	MTRRLEGWIFDAYPEPEGMRVWVIDGRGEHHDFLDAWSPCFYISGGKAELAAALSFLRGRPFPVSVRPVERRELFSGRVLAVLKVRVPSPAYAKLAEPLRQAGVSLFDADIHPVQAYHYERGHFPLARCAFEVEGSRLRGWELRDDPWAIDYELPPLRVAHLALAGSGAAGVVDPNHRPRGMLVLSQEGRAYELEGGMDEQLESLARHLQAWDPDVITTDWGDSFLLPQLDALAGGAGRQLPWSRDRGRSMAGRAQRSFYTYGRTIYQGGAKYLFGRWHLDLKNSFMLRETGLDGLFEIARIAKIPVQRAARCTIGTALSSMQMDWAQRHEVLIPMDKAQAEDFRPAGDLLSADKGGLAYEPDAGWHEAVAEYDFTSMYPEMMVRHNISPETVNCPCCP…		GCA_028717525.1_ASM2871752v1	na
MBW6502766.1	MBW6502768.1	MBW6502767.1		1a (iRadA-PPB2-PolB2)				LexA	iRadA	PPB2	PolB2							ALKWLLVVSFGFLGYRNARFGRIEAHEAVTAWGREKLLSAKEIAEREGFAFLHGLTDAIWV	HGLTDAIWV	529	LTD												1869227	Bacteria							bacterium			0	1	MNGWVLDIEGEPGGMTVWFRAATGETTALFAPFRPSFVLAGTRLKEPALRAAAARWKCDLARGEGIDFLSGGTIPAWSFTVPGPALLGPSVRKAEKAFGPEALYNADIAPEQQFSCATGLYPLSRSAVDCGGDGTIRSARVLDSPWDVDAPHPSFSVALLRMEGTGHPAHRRVRPLEFVADGVTQSLLWENGADLLRDLARLVERADPDLLVTEYGDDWLLPRLLALAGRLRVPLPLGRVPRTPDDVFAASRNRGAAIGTAGPGRVRGDRERSYVSYGRVIFRAAPHTLSGRWHVDARNSFLFGETGLPGLVELSRLSGIPLQRVARTSPGTAISAMQVATALKGGILVPYKKREPEAFKTGVDLVVTDKGGLTYLPRPGAHENVGELDFASMYPSLMD…		GCA_019429245.1_ASM1942924v1	na
OIP34732.1	OIP34730.1	OIP34731.1		1a (iRadA-PPB2-PolB2)				LexA	iRadA	PPB2	PolB2							ALKWLLVVSFGFLGYRNARFGRIEAHEAVTAWGREKLLSAKEIAERDRFAFLHGLTDAIWV	HGLTDAIWV	527	LTD												1805127	Bacteria			Deltaproteobacteria				Deltaproteobacteria bacterium CG2_30_66_27			0	1	MPRRVLSGWVFDIAAETGGMTVWFRAATGETIALFAPFRPSFVLAGGRLNEPALRAAAARWKCDLAPGEGIDFFSGGTIPAWSFTVPGPALLGPSVRKAEKAFGPEALFNADIAPEQQFSCATGLYPLSRAAVDCDGDGTIRSARVLDSPWDVDAPHPSFSVALLRMEGTGHPAHRRVRPLEFTADGVTQSLLWENGTGFLRELARLVDRTDPDLLVTEYGDDWLLPRLLALAARLRAPLPLGRAPRTPDDVFAVSRNRGTGFRPAGPDGVRGGRERSFVSYGRVIFRAAPHTLSGRWHVDARNSFLFAETGLPGLVELSRLSGIPLQRVARTSPGTAISSMQVATALKAGILVPYKKREPEAFKTGVDLVVTDKGGLTFLPRPGAHENVAELDFASMY…		GCA_001873935.1_ASM187393v1	na
MCG3111381.1	MCG3111379.1	MCG3111380.1		1a (iRadA-PPB2-PolB2)				LexA	iRadA	PPB2	PolB2							ALKWGMVTTFGYQGYKNARFGKIEAHEAITAYAREKLLQAKEIVEAEGFEMIHAIVDSLWI	HAIVDSLWI	510	IVD												2890059	Bacteria		Nitrospirota	Nitrospiria	Candidatus Troglogloeales	Candidatus Manganitrophaceae	Candidatus Manganitrophus	Candidatus Manganitrophus morganii			1	1	MKITGWIFDVYAVDGGMRVWIIDAQGRKHRLLDPFSPAFYIGGPPASVRPLLTFLSRLNLPMEVTRAVGIEFYSGKTIPVTRVKLFNPIHFTKVVRWCTSAAIKPEGSGISLYNCDLSLPQLYFFERKHFPLAFCEVEVDPSGTIQTVGLLDSIWRTDYTTPPLTTLILRMEGGSLRPDHTGPRRLEVTIDGRTSCLEAEDEAGLIDRFDRMLLRHDPDLILSEWGDPYLLPQLMAMAKKKRFPLLLNREPDTGVITRRERSYFTYGQVVHQAQAHLLLGRWHIDLHNSFLVDQTELEGLFEFARLSRIPVQQMARTTTGTGITSMQMALAFEDGILIPWRKQESEAFKSADQLMLTDKGGLTYAPKLGFHEEVAELDFASMYPAMMARYNISPETINC…		GCA_021651055.1_ASM2165105v1	na
TAK05904.1	TAK05902.1	TAK05903.1		1a (iRadA-PPB2-PolB2)				LexA	iRadA	PPB2	PolB2							ALKWGMVTTFGYQGYKNARFGKIEAHEAITAYAREKLLQAKEIVEAEGFEMIHAIVDSLWI	HAIVDSLWI	510	IVD												2932367	Bacteria		Nitrospirota	Nitrospiria	Candidatus Troglogloeales	Candidatus Manganitrophaceae		Candidatus Manganitrophaceae bacterium			0	0	MKITGWIFDVYAVDGGMRVWIIDPEGRKHRLLDPFSPSFYIGGPPAAVRPLLTFLSRLNLPLEVTRAEGIEFYSGKTIPVMRVRLTNPIHFTKVVRWCTSAAVKPEGSGISLYNCDLSLPQLYFFERKSFPLAYCEVEVDPCGTIQTVGLLDSIWRTDYTTPPLTTLTLRMEGGSIRPDHTGPRRLEVVLDGRTTCLEAEDEAGLIDRFDRLMLRHDPDLILSEWGDPYLLPRLMAMAKKKRFPLLLNREPDTGVITRRERSYFTYGQVVHQAQAHLLLGRWHIDLHNSFLVDQTELEGLFEFARLSKIPVQQMARTTTGTGITSMQMDLAFQDGILIPWRKQESEAFKSADQLLLTDKGGLTYAPKLGFHEEVAELDFASMYPAMMARYNISPETINC…		GCA_004297235.1_ASM429723v1	na
WP_168058744.1	WP_238339383.1	WP_168058745.1		1a (iRadA-PPB2-PolB2)				LexA	iRadA	PPB2	PolB2							ALKWGMVTTFGYQGYKNARFGKIEAHEAITAYAREKLLQAKEIVEAEGFEMIHAIVDSLWI	HAIVDSLWI	510	IVD												2606439	Bacteria		Nitrospirota	Nitrospiria	Candidatus Troglogloeales	Candidatus Manganitrophaceae	Candidatus Manganitrophus	Candidatus Manganitrophus noduliformans			0	0	MKITGWIFDVYAVDGGMRVWIIDAQGRKHRLLDPFSPAFYIGGPPASVRPLLTFLSRLNLPMEVTRAVGIEFYSGKTIPVTRVKLFNPIHFTKVVRWCASAAVKPEGSGISLYNCDLSLPQLYFFERKRFPLAFCEVEVDPSGTIQTVGLLDSIWRTDYTTPPLTTLILRMEGGSLRPDHTGPRRLEVTIDGRTSCLEADDEAGLIDRFDRLLLRHDPDLILSEWGDPYLLPQLMAMAKKKRFPLLLNREPDTGVVTRRERSYFTYGQVVHQAQAHLLLGRWHIDLHNSFLVDQTELEGLFEFARLSRIPVQQMARTTTGTGITSMQMALAFEDGILIPWRKQESEAFKSADQLLLTDKGGLTYAPKLGFHEAVAELDFASMYPATMARYNISPETINC…		GCF_012184425.1_ASM1218442v1	representative genome
MBI5622672.1	MBI5622670.1	MBI5622671.1		1a (iRadA-PPB2-PolB2)				LexA	iRadA	PPB2	PolB2							AHKWCLVTCFGYLGYKNARFGRIEAHECVTAWGRESLLRAKEAVEGLGGRVLHGLVDSLWV	HGLVDSLWV	506	LVD												2030800	Bacteria		Elusimicrobiota					Elusimicrobiota bacterium			1	1	MPLLDGWLFDAYPDGDGMAVWVAALDGGRERFLDPWLFVFCCGGPMPLLVRAKALIEGLTFPAAAVMSERTELFSRRAVPVLEARLPPSRLAPVIRRLEGLGLELYGADIHPVQAYHYDRGHVPLARACFDIEGGVLRSWELKDDPWAADYALPDLRVAHLALSRSEVAGVLDPNHAPRGRLVLTRDGRGSELEGSQEEQLETLAARLSEWDPDVLTTDWGDSFLVPHLLELSRRCGVALPFSRDARRGVAGRSARSFYTYGRTVYQGGARYLFGRWHLDLKNSFLLKETGFDGLFEIARVAKLPVQRAARSTIGTSLSSMQLDRAWKEGLLIPSTKAQAEDFRPASELLDADKGGLVYEPEPGWHEGVVEYDFVSMYPELMVRHNISPETVNCPCCRD…		GCA_016218545.1_ASM1621854v1	na
MBI5966366.1	MBI5966368.1	MBI5966367.1		1a (iRadA-PPB2-PolB2)				LexA	iRadA	PPB2	PolB2							TLKWFLVVCFGYLGYRNARFGRIEAHEAVTAYGREKLLRAKEISEAYGFRMLHALTDALWI	HALTDALWI	506	LTD												2026735	Bacteria		Myxococcota	Myxococcia				Deltaproteobacteria bacterium			0	1	MEAEGWLLDVYPLHDRMILWIRTDRGKLLRLEDPFHFLIYARGKKGILERLAETAVQKGFASGYFWDKKKELQSGQEVEVLALEVSDYDRLPGLLRKLPFLEEAVSFFNCDIPLGQYYLYSRSLLPLGRCGVEFAEGQVQAIHALDSPWDLEYSVPELSTMELSFEGSNLLPLGKGNALSVRCDGDRKTLVFDPGSPEDLLREINLLLKRYDPDFLLTDHGDSFIIPSLLRLSQRWRVPLQFDREPTPIRRAIVTEGRSYFTYGKIVYNGPDYPFFGRLHIDRENSFFYSVTGFEGIVEAARLSKIPVQRLARRASGTAISSMQLDRALQDHILIPWHKGEPEKFKTAWDLLVADKGGLTFQPVMGMHDDVAEIDFSSMYPTIMVRHNISAETILCPCC…		GCA_016234425.1_ASM1623442v1	na
MBW1916424.1	MBW1916422.1	MBW1916423.1		1a (iRadA-PPB2-PolB2)				LexA	iRadA	PPB2	PolB2							ALKWILVTCFGYLGYKNARFGRIEAHEAVTAFGRDKLLTAKEICEAAGYKVLHGLTDCLWI	HGLTDCLWI	508	LTD												2026735	Bacteria		Myxococcota	Myxococcia				Deltaproteobacteria bacterium			1	1	METTAWLFDLYPWESRMVLWFVTAAGQRLRVTDSFTYRIYVHGPQPKLRSLAAHLKSRAPASRWVKRTYMDQGMELWQDQRLDVLCLELRAYGDLSPLLAYLGTWDAELALYNCDLSIPVYYLYEKKLFPCSWYRLETTGDQLDRLSPLEHPFQEEFVLPSLRTMTISLTRDPLIPLEAGNSLALTWEGQTLELEAASPAELVSEVTRQLARGDPDLVISDWGDERIIPVLWNWSRRYHLDLPLDREPRPVSRKLSLRGRSYFSYGRIVYQGPAAPFQGRWHVDRRNSFFYREAGIPGLVQLARLGQMPLQQVARASPGTLITSMQLAQAVADRILIPWRKGEPERFKSAAELLVSDKGGLAFLPPVGCHTQVAELDFASMYPTIMAIHNISPETVNCR…
MBW1986914.1	MBW1986912.1	MBW1986913.1		1a (iRadA-PPB2-PolB2)				LexA	iRadA	PPB2	PolB2							ALKWILVTCFGYLGYKNARFGRIEAHEAVTAFGRDKLLTAKEICEAAGYKVLHGLTDCLWI	HGLTDCLWI	508	LTD												2026735	Bacteria		Myxococcota	Myxococcia				Deltaproteobacteria bacterium			0	0	METTAWLFDLYPWESRMVLWFVTAAGQRLRVTDSFTYRIYVHGPQPKLRSLAAHLKSRAPASRWVKRTYMDQGMELWQDQRLDVLCLELRVYGDLAPLLAYLGTWDAELALYNCDLSIPVYYLYEKKLFPCSWYRLETTGDQLDRLSPLEHPFQEEFVLPSLRTMTISLTRDPLIPLEAGNSLALTWEGQTLELEAASPAELVSEVTRQLARGDPDLVISDWGDERIIPALWNWSRRYHLDLPLDREPRPVSRKLSLRGRSYFSYGRIVYQGPAAPFQGRWHVDRRNSFFYREAGIPGLVQLARLGQMPLQQVARASPGTLITSMQLAQAVADRILIPWRKGEPERFKSAAELLVSDKGGLAFLPPVGCHTQVAELDFASMYPTIMAIHNISPETVNCR…		GCA_019308205.1_ASM1930820v1	na
MCL4461649.1	MCL4461647.1	MCL4461648.1		1a (iRadA-PPB2-PolB2)				LexA	iRadA	PPB2	PolB2							AIKWLLVVSFGYLGYKNARFGRIEAHECVTAYGREVLLTAKEMAEERGFRVLHGIVDSLWL	HGIVDSLWL	513	IVD												2026887	Bacteria		Nitrospirota					Nitrospirota bacterium			0	1	MRSNSAFPDLKGWLLDAQPISGGMMLWILTEDERRLPVLFPFSPRFCLSGSPDRQEEAVRILERADVRFSRKTVEKTEFMSGLPRDVLEIAIANPLVFPDAVRLLVRHCDHLSFYNCDIPLPRMFFYETGLFPLAFCALDLDAEGQVQESACLDSPWDIDYRLPDLRIFTLAPEEGDGNPRYGLPSALAIGTSDGVRVLAGDDPVLLLETLNRRLRQEDPDLVLSDWGDDWIFPGLYAISRRTGIPLELSRTPGERTRSQRARTWYSYGKVHFRPGACLLSGRWHIDRTNSFILKEAGLDGLFEQARLARIPIQEMARTSTGTGITSLQLAHAVRRNILIPWRKSEPESFGTALDLLETDKGGMVFLPPPGFHESVAELDFASMYPSLMVRFNISPETV…		GCA_023382355.1_ASM2338235v1	na
WP_014960731.1	WP_014960733.1	WP_014960732.1		1a (iRadA-PPB2-PolB2)				LexA	iRadA	PPB2	PolB2							ALKWLLVVSFGYLGYKNARFGRIEAHECVTAYGREVLLKAKEMAEDRGFRVLHGIVDSLWI	HGIVDSLWI	512	IVD												178606	Bacteria		Nitrospirota	Nitrospiria	Nitrospirales	Nitrospiraceae	Leptospirillum	Leptospirillum ferriphilum			1	1	MPLNSVSGDLKGWLLDAEPASGGMTVWIKTEDGLNCPVLFPFSPRFCLSGSPEILEGALRILERANIRFSHQTVEKWEFMSGEPRIVREIAIADPMTFSVAVRLLTKRCESLSFYDSDIPLPQKFFYETGLFPLAFVALSVDTEGRLRESACLDSPWSTDYRLPELRIVTLAPEEERGHPRYGFPPALAIGTSDGVRVLNGEEPGLLLETLNTRIRQDDPDLLLTSWGDDWIFPGLYALSARTGIPLELSRTAVTKKSSRKARTWFSYGKVHFRPGACLLSGRWHIDRTNSFILKEAGLDGLFEQARLTRIPVQEMARTSTGTGITSLQLALAVRKKILIPWRKNEPESFGTALELLETDKGGMVFLPPPGFHESVAELDFASMYPSLMVRFNISPETV…		GCF_000299235.1_ASM29923v1	na
WP_150113941.1	WP_038504933.1	WP_014960732.1		1a (iRadA-PPB2-PolB2)				LexA	iRadA	PPB2	PolB2							ALKWLLVVSFGYLGYKNARFGRIEAHECVTAYGREVLLKAKEMAEDRGFRVLHGIVDSLWI	HGIVDSLWI	512	IVD												178606	Bacteria		Nitrospirota	Nitrospiria	Nitrospirales	Nitrospiraceae	Leptospirillum	Leptospirillum ferriphilum			0	0	MPLNSVSGDLKGWLLDAEPASGGMTVWIKTEDGLNCPVLFPFSPRFCLSGSPEILEGALRILERANIRFSHQTVEKWEFMSGEPRIVREIAIADPMTFSVAVRLLTKRCESLSFYDSDIPLPQKFFYETGLFPLAFVALSVDTKGRLRESACLDSPWSTDYRLPELRIVTLAPEEERGHPRYGFPPALAIGTSDGVRVLNGEEPALLLETLNTRIRQDDPDLLLTSWGDDWIFPGLYALSARTGIPLELSRTAVTKKSSRKARTWFSYGKVHFRPGACLLSGRWHIDRTNSFILKEAGLDGLFEQARLTRIPVQEMARTSTGTGITSLQLALAVRKKILIPWRKNEPESFGTALELLETDKGGMVFLPPPGFHESVAELDFASMYPSLMVRFNISPETV…		GCF_001280545.1_ASM128054v1	na
WP_077397800.1	WP_077397798.1	WP_077397799.1		1a (iRadA-PPB2-PolB2)				LexA	iRadA	PPB2	PolB2							ALKWLLVVSFGYLGYKNARFGRIEAHECVTAYGREVLLKAKEMAEDRGFRVLHGIVDSLWI	HGIVDSLWI	510	IVD												178606	Bacteria		Nitrospirota	Nitrospiria	Nitrospirales	Nitrospiraceae	Leptospirillum	Leptospirillum ferriphilum			0	0	MNSVSGDLKGWLLDAEPASGGMTVWIKTEDGLNCPVLFPFSPRFCLSGSPEILEGALRILERANIRFSHQTVEKWEFMSGEPRIVREIAIADPMTFSVAVRLLTKRCESLSFYDSDIPLPQKFFYETGLFPLAFVALSVDTEGRLRESACLDSPWSTDYRLPELRIVTLAPEEERGHPRYGFPPALAIGTSDGVRVLNGEEPGLLLETLNTRIRQDDPDLLLTSWGDDWIFPGLYALSARTGIPLELSRTAVTKKSSRKARTWFSYGKVHFRPGACLLSGRWHIDRTNSFILKEAGLDGLFEQARLTRIPVQEMARTSTGTGITSLQLALAVRKKILIPWRKNEPESFGTALELLETDKGGMVFLPPPGFHESVAELDFASMYPSLMVRFNISPETVGC…		GCF_002002665.1_ASM200266v1	na
MBP2667966.1	MBP2667964.1	MBP2667965.1		1a (iRadA-PPB2-PolB2)				LexA	iRadA	PPB2	PolB2							ALKWLLVVCFGFLGYKNARFGRIEAHEATTAWGREKLLSAKEVAEAAGFSFLHGLTDALWV	HGLTDALWV	508	LTD												2026735	Bacteria		Myxococcota	Myxococcia				Deltaproteobacteria bacterium			1	1	MTGWVLDVAAESEGVAVWFRAASGETRLLRAPFCPSFALSGRGVREEKVLAAARRWGCAAVSREGIDFFSGKAAPAWTLVVPSPLSLRETVRKAERAFGAEALHDADIAPEQQFAYATGLYPLARAEVDLSPGGALLASRVLDSPWDADAPLPAFAEAHLATAGIGHPAHGRVRPLEFSADGRTHVLLWEDGEGFLRELSRLIDAHDPDLLVTEYGDDYILPRLLALAARLRVPLRLGRGDRRAGGDAGAVLLSRQRSYFSYGQVVFRAAGHALSGRWHVDARNSFLFADTGLPGLIELSRLSGIPLQRMARSSPGTAISAMQVALALRKGILVPYKKREPEGFKTAQELVETDKGGLTYLPRPGLHENVGELDFASMYPSLMDRYNISPETVNCRCCP…		GCA_017889845.1_ASM1788984v1	na
MCH7895484.1	MCH7895482.1	MCH7895483.1		1a (iRadA-PPB2-PolB2)				LexA	iRadA	PPB2	PolB2							ALRWCLLVSFGYLGYRNARWGQIMAHESVTSFGREMLLRARIIAEASGFRVIHAIVDSIYL	HAIVDSIYL	502	IVD												2072417	Bacteria		candidate division NC10					candidate division NC10 bacterium			1	1	MKTQGWLFDLYPARGGMVLWWITEAGERVRLEDPFAPAFYAEGKVQDLQPLIRELEVKPSIAGLEWVKRWDLVSQEKVEVLKIALADLNQYPVLPERLFLEHPRVLFWNCGIHLAQLYLYERQLFPLAFCRIEHEGGVLRGIECVDDPWALEYALPPLRIMEIRGVGPLGRFSRRLTQLQVTVEGERYDLSDGGEAELLQTFKDLLERYDPDLIYTEEGDAFLLPLLLKLAKRHGLDLPLDREPVIRRPPKEGRSFFSYGRVIYMTQPFPLYGRWHIDLHNSFIYHDGELCGLLEVCRVAKVPVQRQARLSTGVAITSMQMDEATRMGALIPWKKAEVEEAKTLAELITVDKGGMVYLPPMGLHENVAEIDFASMYPSLMVAYNISPETVNCDCCPKGT…		GCA_022563785.1_ASM2256378v1	na
KRT69133.1	KRT69135.1	KRT69134.1		1a (iRadA-PPB2-PolB2)				LexA	iRadA	PPB2	PolB2							ALRWCLLVSFGYLGYKNARWGQIMAHESVTSLGREMLLRARTIAEAYGFRAIHAIVDSIYL	HAIVDSIYL	502	IVD												1640516	Bacteria		candidate division NC10					candidate division NC10 bacterium CSP1-5			0	1	MKTQGWLFDLYPAKRGMVLWWITEAGERLRLEDPFTPAFYAEGRPRDLRPLIRELEAKPSIAGLEWVKRWDLVSREQVEVLQIALADLNQYPVLPDRLFLEHPRVLFWNCGIHLAQLYCYERQLFPLAFCTIEHEDGILQRVECRDDPWALEYALPPLRIMELKGTGPAGRFSRRLSTLQVTVEGETYELCQGREVELLHAFTGLLERHDPDVLMTKDGDAFVLPTLLWLAKRQGVALPLDREPVLRTPPRAGRSFFTYGRVVYMTPPFLLHGRWHIDLHNSFIYHDGELPGLLEIARVAKVPVQRQARLSTGVAITSMQMDEATRMGALIPWKKAEVEEAKTLNELLTVDKGGMVYLPPMGLHEHVAEIDFASMYPALMVAYNISPETVNCACCPRGA…		GCA_001443495.1_ASM144349v1	na
MBM4332619.1	MBM4332617.1	MBM4332618.1		1a (iRadA-PPB2-PolB2)				LexA	iRadA	PPB2	PolB2							ALKWLLVVCFGYLGYRNARFGRIEAHEAVTAYGREKLLRAKEISEARGFRALHALTDALWI	HALTDALWI	505	LTD												2026735	Bacteria		Myxococcota	Myxococcia				Deltaproteobacteria bacterium			0	1	MMETQAWLLDVYPLHDRMILWMRTDKGKPLRLEDPFCFFIYAAGKRRILERLAEAAVRKGFASGHSWDRKKEFWSGQDTEVLALHISDYDRLPALLRKFPSLEETVSFFNCDIPLSQYYLYCRGLFPLGRCGIEFEDGQLLAIRPLESPWGLEYTTPDLSTLELSLEGSHLLPFGKGNALSVCCEGKTLVFDPGSPEDLLREINRFLQRYDPDLLLTDHGDSFIIPSLLRLSQRWRVPLQFDREPAPIRRAIVTEGRSYFTYGKIVYNGPDYPFFGRLHVDRQNSFFYSATGLEGIVEVARLSKIPVQRLARRSSGTAISSMQLDRALQDGILVPWRKGEPEKFKTAWDLLVADKGGLTFQPVMGMHDSVAEIDFSSMYPTVMVQHNISAETILCSCCP…		GCA_016875165.1_JGI_2017-08-21	na
MBI5208868.1	MBI5208866.1	MBI5208867.1		1a (iRadA-PPB2-PolB2)				LexA	iRadA	PPB2	PolB2							ALKWCLVTCFGYLGFKNARFGKIEAHECVTAWGRELLLRAKETAEARGCRVLHGLVDAIWV	HGLVDAIWV	503	LVD												2030800	Bacteria		Elusimicrobiota					Elusimicrobiota bacterium			0	1	MSLLDGWIFDCYPDADGMRVWVLTPEGRHEQFLDPWLIGFHLGGPGAALERARRALDALPFQVQARPVERVELFSGRGVEVLEVRLPPGRRDGVVGRLGELGVDLYAADIHPVQAYHYDRGHFPLARCGFEVEDGVLESWELRDDPWAIDYDLPDLRVVHLSLSPSEVAGPLDPSHAPRGRLVLGYEGRAFELEGAPEEVLGTFAARLSAWDPDILTTDWGDSFLVPRLADLAERAGMTLPFSRDPLRGVAGRAARSFHAYGRTVHQGGARYFFGRWHLDMKNSFLLKETGFDGLFEISRIARIPVQRAARCTIGTSLSSMQLDAAWRGGILIPATKAQAEDFRPAGELLEADKGGLVYEPDVGWHEDVAEYDFVSMYPEIMVRRNISPETVNCSCCAD…		GCA_016212795.1_ASM1621279v1	na
WP_012459885.1	WP_041674570.1	WP_012459884.1		1a (iRadA-PPB2-PolB2)				LexA	iRadA	PPB2	PolB2							ALKWLLVVSFGYLGYKNAVFGRIESHEATTSIGRQLITFVKEILEAKGFRVIHILTDSIWV	HILTDSIWV	489	LTD												436114	Bacteria		Aquificota	Aquificia	Aquificales	Hydrogenothermaceae	Sulfurihydrogenibium	Sulfurihydrogenibium sp. YO3AOP1			1	1	MKIYQILDVYSDQNGINIWLYNEKERIHIKKPYQPFFYFRKNESVKRLLQKKFKNIKIVKDIKIDLIDGEIEVYKVITQNPLTYNKIISFIKYSDIFTETDFYNIQLSPETLFMFEKKIYPFCKLEKTEKNGRCSFKKIDDLDLLDYEILPLRIMYIDFELGIGKENLRFLRHIPTLTIRFNEDEKSIVIDNDLEYLQELLIKKDPDIIIANYGDDILIPNLFEKGLKFLNRNNLPVIKKEGKSFVSYGQTVYTADMSLLLGRIHIDSRNSFFYKEVGLDGIIELSRISSLGMQAVARTTIGTPITYMEMKNAYENNFLIPYKKNQPEDFKTLEQLIKIDKGGLTLKPLVGLFENVAEYDFFSMYPSIITNYNLSYETINCKHPECKKTLPYTNYRICT…		GCF_000020325.1_ASM2032v1	na
WP_028951109.1	WP_028951107.1	WP_028951108.1		1a (iRadA-PPB2-PolB2)				LexA	iRadA	PPB2	PolB2							ALKWLLVVSFGYLGYKNAIFGRIESHEATTAIGRMMLLSAKEVAEREGYKFLHGLTDSIWV	HGLTDSIWV	481	LTD												171121	Bacteria		Aquificota	Aquificia	Aquificales	Hydrogenothermaceae	Sulfurihydrogenibium	Sulfurihydrogenibium subterraneum			1	1	MEHKNVYLLDIYSNPEGITLWFLSEKGEKFKIKKSFSPYFFLLKTKESKKIVKHLYDAFKNNIKITIEIKEDLINGELEVFKIVSKNPLIHNKLILFLKSTPLIEEGIFYNLQLTPEQLFMFEKDIFPFFKFKVIGNKWIRNDNVSKINYEIPYLKKIYLKFEIDRENPKYIKTLPPISVKIEGENEIIVDNDVEYINNLIEKFDPDIVITEYGDSIILPKLLENNVRSLNIDKISYRSKGVSFESYGKVYYRDPSVYLRGRIHIDKKNSFFYNEVGFEGIIELSRISSLPVQKLARSAIGTPITSMEMKKAFQQGYLIPYRKSISEDTKTAKELMKIDKGGLTYRPIKGIHENVAELDFFSMYPSIILNYNLSYETINCKHSECKTRLPYVNYRVCTK…		GCF_000619805.1_ASM61980v1	representative genome
MBI5116198.1	MBI5116196.1	MBI5116197.1		1a (iRadA-PPB2-PolB2)				LexA	iRadA	PPB2	PolB2							ALKWMLVTCFGYLGYKNARFGRIEAHEAVTALGREKLLQAKEIAERRGFELVHAIVDSLWV	HAIVDSLWV	767	IVD												2026781	Bacteria		Candidatus Poribacteria					Candidatus Poribacteria bacterium			0	1	MKSADKKMFRGWLFDIYSGERGMTLWLIGTDGRRVRLEAPYRPSFFVAGTNYVLERVKGIFRQRNEQAPSYAPRNTQDVTRDTQHVIRNTEHAIRNTPHAPVSFSMTEQRDFWSGRAVPVLRVTTSVRNFHSTVKQIAKISGAELYNCDIPPEQMYLYETGLFPLALCEVEIADDGTVASIRACDSPWDIDYSLPPLEIFKLSISGNGANPNYGGKGHGLKVEVDGTEYLLEESELLDTLDDMLKRYDPDLLLTEWGDSFIIPRLTLMAERQGHPLSLNREPKRSTATRRGSSYFSYGRIIYRAPSRTLFGRWHIDVENSFIASETGLDGLFELARLTKIPIQRLARTSPGTGISSMQLDMAIHDGVLIPWRKRMPEDFKTGLELLVSDKGGLVYLPKP…		GCA_016215705.1_ASM1621570v1	na
MBS3905922.1	MBS3905920.1	MBS3905921.1		1a (iRadA-PPB2-PolB2)				LexA	iRadA	PPB2	PolB2																						2052184	Bacteria		Thermodesulfobacteriota	Syntrophia	Syntrophales	Syntrophaceae		Syntrophaceae bacterium			0	0	MEIKGWLFDLYPLDSSMILWIKGEDGLLHRFEDPFRPRFYAQGNRGDLLALFDSLHKGRQATWYQWTKKREFWSGHEVEVMEIEAADPEHYAQLLRILPSWEERITFYNCDIPSPQAYLYEKGLFPTGRCVAEIEGTRIFGIQPDKSESLWMDEGDLPDLRVMALNHYSSGWRKALLMECEGYQVEMEDVDIGEIRRFIKQFDPDVILSDNGDASLLPLLFALERRWKTSIPWDREPHPIQGQTNSRGHSYFSYGRTYYRAPAHLFFGRWHIDRRNSFIYGESGMEGVIELARLAKIPVQRMARTSPGTAITSMQLDRAFQEGILIPWRKGEPEQFKTAWDLLIADKGGLVFQPKLGIFEEVAEIDFASMYPTIMAIHNISPETVLC		GCA_018333715.1_ASM1833371v1	na
OVE77789.1	OVE77791.1	OVE77790.1		1a (iRadA-PPB2-PolB2)				LexA	iRadA	PPB2	PolB2							AFKWALVTCFGYLGFRNARFGRIEAHECVNAYSREALLKAKEAAEEEGFHFLHAIIDSLWL	HAIIDSLWL	535	IID		QLTLF	771	1	-2.1							1932698	Bacteria							bacterium F11			1	1	MPIPQYHEGWILDAYPDSHGMRVWILDANGRISCYFDHWAPPFILKVQRHDVALVRQALQQFLVHFSFQPVEKKDFFTNRSCVVIEIRVHNPLFYSRVVDHLLRLSVETASLHRKIELFNADLNLTQYYFYERGLFPLAHCFYSVDANGVLQEWQKDDSCWALDYEFPPLRYAYLGFESLHDEKREESSYMDPNQCPGGSKGSGRRGGYLLTLGRELGKGTSYLFNESEEELIHSLNRHMKDWDPDILLTDWGDSYIMPRLQMHSNRTGIPLLFSRDPQRGMASASHRTYFSYGQIHYRAGPRFLFGRLHLDTRNSFTIRHSQLEGLFEIGRVAKIPFQRVARTTIGTSLSSIQQEWAVQNDYLIPMDKGQTEDFRQGDELISSDRGGLVYEPEIGWHE…		GCA_002176905.1_ASM217690v1	na
MDH3236908.1	MDH3236906.1	MDH3236907.1		1a (iRadA-PPB2-PolB2)				LexA	iRadA	PPB2	PolB2							ALKWILVVCFGFLGYKNARFGRIEAHEAVTAWGREKLLAAKEIAEREGFSFLHGLTDAIWV	HGLTDAIWV	532	LTD												2026735	Bacteria		Myxococcota	Myxococcia				Deltaproteobacteria bacterium			0	1	MKSFKNVLLLLKGWVLDLLAVRDGMEVWFRTAGGENVTLFAPFRPSFAVAGRGVRETAVRAAARRWECDVRKSEGIEFFSGRTVPAWTFAVPAPFLLRATVRKAESAFGPETLFNADIASEQQFACATGLFPFSFAEVECAGDGRLFSARILDSPWDVDPPYPPLSRAFLRAEGTGHPAHGRARPLVFSADGTTHVLCGENGTDFLREFLRLLASADPDLIVTEYGDDYLLPRMLALASRLRMPLPLGRAPRPPGRATGKQAHPAQEGEDPEKGGIRRARERSYFSYGRVVFRAAAHTLSGRWHVDARNSFLFGETGLPGLIELSRLSGIPLQRMARSSPGTAISAMQIAAALSRGILVPYKKREPEGFKTGAGLVETDKGGLTYLPRPGLHGNVGELD…		GCA_029863855.1_ASM2986385v1	na
MBM4348722.1	MBM4348720.1	MBM4348721.1		1a (iRadA-PPB2-PolB2)				LexA	iRadA	PPB2	PolB2							ALKWMLVTCFGYLGYRNARFGRIEAHEAVTAFGREKLLQAKEVCEEEGFELLHAITDSLWI	HAITDSLWI	522	ITD												2026735	Bacteria		Myxococcota	Myxococcia				Deltaproteobacteria bacterium			0	1	METRGWLFDLYPLDSSMILWIKGEDGLIHRFEDLFRPRFYAQGSREDLVALFDSLRESRWATGYQWVRKREFWSGHEVEVMEIEMTDPEHYAQLPRVLPSWEERITFYNCDIPSPQAYLYEKGLFPTGRCVAEIEGTRIFGIQPDKSESVWVDEGDLPDLRVMALSHCVSGLGKALLLECEGYRIEMEDVDIGEIRRFIKQFDPDVILSDNGDASLLPFLFSLERRGKTSIPWDREPHPIRRQIDPRGHSYFSYGRTYYRAPAHLFFGRWHIDRRNSFIYGESGMEGVIELARLAKIPVQRMTRTSPGTAITSMQLDRAFQDGILIPWRKGEPEQFKTAWDLLVADKGGLVFQPKLGIFEEVAEIDFASMYPTIMAIHNISAETVLCKCCQNHRVPEAG…		GCA_016875255.1_JGI_2017-08-21	na
OGP19062.1	OGP19060.1	OGP19061.1		1a (iRadA-PPB2-PolB2)				LexA	iRadA	PPB2	PolB2							ALKWLLVVSFGFLGYRNARFGRIEAHEAVTAWGREKLLSAKEIAEREGFAFLHGLTDAVWV	HGLTDAVWV	511	LTD												1797812	Bacteria			Deltaproteobacteria				Deltaproteobacteria bacterium GWA2_65_63			1	1	MPRRELTGWVFDIAASPGGMTVWFRTATGETTVLFAPFRPSFVLAGGRLKEPALRAAAARWKCDLSRGEGVDFFSGGTIPAWTFTVAASSLLGSSVGKAENAFGPEALYNADIAPEQQFSFATGLYPLSRAAVDCDGDGTIRSARVLDSPWDTDAPHPSFSTALLRMEGTGHPAHRRVRPLEFIADGITHSLLWEDGADFLRDLLRQVDRADPDLLVTEYGDDWLLPRLLALAGQLRLPLSLGRSHRIRRARERSYLSYGRVVFLASAHTLSGRWHVDARNSFLFAETGLPGLVELSRLSGIPLQRVARTSPGTAISAMQVATALKGGILVPYKKREPEAFKTGVELVVADKGGLTYLPRPGAHENVGELDFASMYPSLMDRYNISPETIGCACCGGYT…		GCA_001797445.1_ASM179744v1	na
MCL4485494.1	MCL4485492.1	MCL4485493.1		1a (iRadA-PPB2-PolB2)				LexA	iRadA	PPB2	PolB2							ALKWLLVVSFGYLGYKNARFGKVEAHECVTALSRNKLLQAKEVAENQGYRFLHGIVDSLWL	HGIVDSLWL	506	IVD												2026887	Bacteria		Nitrospirota					Nitrospirota bacterium			0	1	MVRPPRPETTGWLLDAYPTTHGMHLWILTEKGDRLFFPVPFHPRFYIGTTGRVLEQTRRRLERLRFPVTLAETERLELFSGTLHPVLEVTVLSPSDFFEVVRQSSSLPEVALYNCDIPLPQLYFYESGLFPLAFCRIGTPPDGVELLDSPWNTDSPVPPIRTVSVALEEESGPARCGSLGGLVVEIDGERRLLDGEDPRELLTTLNTFLKREDPDLILTNRGDDMILPRLLALSGKLGIPLALNRFGNQEISQGKERSFFSYGKMVFRAGGVSLLGRWHLDRKNSFILGEAGLAGLFEQARVTRIPVQHLARTSTGTGITSMQMAYAISSGILVPKDKGMPEAFRSGLDLLEDDKGGMVFLPRPGFHESVVELDFASMYPSLMTTHNISPETVDCPCCP…		GCA_023382315.1_ASM2338231v1	na
MBI5855664.1	MBI5855662.1	MBI5855663.1		1a (iRadA-PPB2-PolB2)				LexA	iRadA	PPB2	PolB2							ALKWLLVVSFGYLGYKNARFGRIEAHEAVTAYSREILLQAKDTAEAGGFRFLHAIVDSLWL	HAIVDSLWL	515	IVD												2026887	Bacteria		Nitrospirota					Nitrospirota bacterium			0	1	MKSGCSIIQLTGWLLDVYPDAAGMALWLVDEQGDRRLLHDPFHPAFYVAEPPSGLLAALTALHRRGHLLTLRRVERFELGASLPILVHEATVRRPDHFMPLIRRLLREFSDSAFYHVDIPLPQRYGYERDLFPLARCRVEATADGIVQAIHATDSPWDTDYVLPPLRLLELSLDTATPNPNHGGMAHLVVRLDGEERRLDNDDPAELLADLGTWLRRHDLDILLTDWGDSYILPRLERLAHQLARPLALSRDPTRRTEHRPPRSYFSYGRVLAHAGARTLYGRLHLDRRNSFILAEAGLAGLIEQCRVTKVPLQQMARTTTGTGITAMQLETAHRDGILIPYRKQNPEDFKSALELLHTDQGGLVFAPLTGYHEQVGELDFASMYPTIMTRFNLSPETV…		GCA_016235225.1_ASM1623522v1	na
MBI4714564.1	MBI4714566.1	MBI4714565.1		1a (iRadA-PPB2-PolB2)				LexA	iRadA	PPB2	PolB2							ALKWILVVCFGYMGYRNARFGRIEAHEAVTAYGRELLLQAKETAEAEGYRLIHAIVDSVWV	HAIVDSVWV	517	IVD												2026887	Bacteria		Nitrospirota					Nitrospirota bacterium			1	1	MNDQGSGWLFDLYPEGNGVRLWFLREAGPPVSFHDPYFPTFYARTTPAALEKVLRKTPFRKAPLTITPVERMEFQSGKPIPVLEVRVEDSVRYAPLVHALDQGSGGTLELFTCDIPIAQRYAWDRDLFPLAFCAWESDPDGGLRAIEVRDDPWSLDYRIPPLGILELRMEGPPVNPRHWPRHGRRGRLEVVRDGEVRTLEGDDPRELLETLAGILRQADPDLILTRWGDSWLLPMLHRMERQCDVILPWHRDPEADRDPRMMRRGGKSYLSYGRIVRREESHYLAGRWHLDLQNSFTLRECGLEGLLELARLGRMPVQPMARSTTGTVITAMQLHQAHQEGILIPWRKQEPEGFKTAEELIAADKGGLIFLPEPGTYGDVAELDFASLYPTIMAKYNIS…		GCA_016208775.1_ASM1620877v1	na
NIS60970.1	NIS60972.1	NIS60971.1		1a (iRadA-PPB2-PolB2)				LexA	iRadA	PPB2	PolB2							ALKWILVTSFGYLGYRNARFGRIEAHEAVTAFGREKLLQAKEIGERRGFRLIHAITDSLWI	HAITDSLWI	504	ITD												1977087	Bacteria		Pseudomonadota					Pseudomonadota bacterium			1	1	METEGWLFDVYPWQSTMVLWIYGDDGGMLRLEDPYRYHIYARGRKEDLEELLSLLRKRRLLLGFGWVRKQDFWSGQEMDVLDLEMGSSDHVPGLFRLLAGFEDRITFYNCDIPLAQSYLYEKGLFPTGRCWVEHEDGRVLRIEPRCSSWEIEYTIPPFRTMEIRIEGNPLLPFGRGNTLVVECEGYRLEIDPQLPSDVPLQINALLERFDPDVVLTEHGDSHIVPSLVRMSRREKIPLILDRESGLVHRIPDLKGRSYFSYGRILYHSPAYPLFGRWHIDRANSFLFGESGFEGIVDLARLSKVPVQRAARTSPGTIITSMQLDRAFGEGILIPWRKGEPEKFKTAWDLLVADKGGLVFQPPQGIHKDIAEIDFASMYPTIMAVHNISPETVLCACCSN…		GCA_011772545.1_ASM1177254v1	na
MCX8118000.1	MCX8117998.1	MCX8117999.1		1a (iRadA-PPB2-PolB2)				LexA	iRadA	PPB2	PolB2							ALKWMLVTCFGYLGYRNARFGRIEAHEAVTAFGREKLLQAKEICEAEGFELLHAITDSLWI	HAITDSLWI	504	ITD												2202153	Bacteria		Thermodesulfobacteriota					Thermodesulfobacteriota bacterium			1	1	MQLRGWLFDLYPLGASMILWIKGEEGSMHRLEDPFRPRFYAQGKRKDAVALFDFLQRRREATGYRWVRKREFWSGEEIEVMEIEMVDPEHYAHLPRILSPWEERLTLYNCDLPVPQAYLYEKGLFPTGRCLAEVEGGRIFKIEADPSESLWTDEGDLPDLRAMTLSQEGSGRGKALLLECEGYRVEMEEVDLAELGRFLHRFDPDVVLSDGGDGLLLPFLFSLERRAKIRLPWDREHRLVPRPVDPKGYSYFSYGRTYYRAAGHLLFGRWHIDRRNSFLYGESGLEGVIELARLGRIPVQRMARTSPGTAITSVQMNQAYQEGILIPWRKGEPERFKTALDLLVSDKGGLVFQPKLGIFEGVAEIDFASMYPTIMAIHNISAETVLCRCCENRQVPEAG…		GCA_026415035.1_ASM2641503v1	na
PCI36923.1	PCI36925.1	PCI36924.1		1a (iRadA-PPB2-PolB2)				LexA	iRadA	PPB2	PolB2							AFKWILVCCFGYLGFKNARFGKIESHECVTACGREVLLRAKEAAERRGFKMLHALVDSLWL	HALVDSLWL	508	LVD												2030800	Bacteria		Elusimicrobiota					Elusimicrobiota bacterium			0	1	MVRRGVSRIDGWLFDAYTESEGIRVWVLSPDGKHHHFLDPWRPGFRIAGTPSQLGEAKKFLGKRGAILRWGTGTELYSGKEIEVLEARVPLRAHKPLVEELKRRDFSLYDADIHHVQAYHYERGHFPTARCSFEVDANTGRLLDWELKDDPWALDYPMLPLKTMHLALSGSDTAGKIDPNQAPRGKLVLTYGDIEHELEGRLEEQLQTLAQRLRQWDPDLILTEWGDSWLMPQLTLWSRKFDVPLPLSRDVKRGVTGGGGRSFYTYGRTVYQMGVRYLSGRWHIDVKNSFMHRESGLNGLLEIARIARIPVQRAARSTIGTSLTSMQMHRAMLDGVLIPMEKQQAEDFRPATALVVADKGGLVYEPDIGWHEEIVEYDFTSMYPTLMVDWNISPETVNC…		GCA_002401485.1_ASM240148v1	na
MCP2500802.1	MCP2500800.1	MCP2500801.1		1a (iRadA-PPB2-PolB2)				LexA	iRadA	PPB2	PolB2							ALKWLLVVSFGFLGYRNARFGRIEAHEAVTAWGREKLLSAKEIAEREGFAFLHGLTDAIWV	HGLTDAIWV	522	LTD												2974938	Bacteria		Candidatus Deferrimicrobiota	Candidatus Deferrimicrobia	Candidatus Deferrimicrobiales	Candidatus Deferrimicrobiaceae	Candidatus Deferrimicrobium	Candidatus Deferrimicrobium borealis			1	0	MNGWVFDIAGERGGMTVWFRAATGETIALFAPFRPSFVLAGNRLSEPALRAAAARWKCDLARGEGIDFLSGRAIPAWSFTVPGPALLGPSVRKAEKAFGAEALCNADIAPEQQFSCATGLYPLSRAAVDCDGDGTIRSARVLDSPWDVDAPNPPFSIALLRMEGTGHPAHRRVRPLEFIADGVTQSLLWENGADFLRALARLVERADPDLLVTEYGDDWLLPRLLALADQLRSPLPLGRTPRTPDEVFGASRDRGAGIGPADPGRVRGGRERSYVSYGRVIFRAAPHTLAGRWHVDARNSFLFGETGLPGLVELSRLSGIPLQRVARTSPGTAISAMQVATALKGGILVPYKKREPEAFKTGVDLVVTDKGGLTYLPRPGAHENVGELDFASMYPSLMD…		GCA_023617515.1_ASM2361751v1	na
MCG3116708.1	MCG3116706.1	MCG3116707.1		1a (iRadA-PPB2-PolB2)				LexA	iRadA	PPB2	PolB2							ALKWGMVTTFGYQGYKNARFGKIEAHEAITAYAREKLLQAKEIVEAEGFEMIHAIVDSLWI	HAIVDSLWI	510	IVD												2890059	Bacteria		Nitrospirota	Nitrospiria	Candidatus Troglogloeales	Candidatus Manganitrophaceae	Candidatus Manganitrophus	Candidatus Manganitrophus morganii			0	0	MKITGWIFDVYAVDGGMRVWIIDAQGRKHRLLDPFSPAFYIGGPPASVRPLLTFLSRLNLPMEVTRAVGIEFYSGKTIPVTRVKLFNPIHFTKVVRWCTSAAIKPEGSGISLYNCDLSLPQLYFFERKHFPLAFCEVEVDPSGTIQTVGLLDSIWRTDYTTPPLTTLILRMEGGSLRPDHTGPRRLEVTIDGRTSCLEAEDEAGLIDRFDRMLLRHDPDLVLSEWGDPYLLPQLMAMAKKKRFPLLLNREPDTGVVTRRERSYFTYGQVVHQAQAHLLLGRWHIDLHNSFLVDQTELEGLFEFARLSRIPVQQMARTTTGTGITSMQMALAFEDGILIPWRKQESEAFKSAGQLLLTDKGGLTYAPKLGFHEEVAELDFASMYPAMMARYNISPETINC…		GCA_021651075.1_ASM2165107v1	na
WDT74304.1	WDT74306.1	WDT74305.1		1a (iRadA-PPB2-PolB2)				LexA	iRadA	PPB2	PolB2							ALKWGMVTTFGYQGYKNARFGKIEAHQAITAYAREKLLQAKEIVEAEGFEMIHAIVDSLWI	HAIVDSLWI	510	IVD												2927580	Bacteria		Nitrospirota	Nitrospiria	Candidatus Troglogloeales	Candidatus Manganitrophaceae	Candidatus Manganitrophus	Candidatus Manganitrophus sp.			0	0	MKITGWIFDVYAVDGGMRVWIIDAQGRKHRLLDPFSPAFYIGGPPASVRPLLTFLSRLNLPMEVTRAVGIEFYSGKTIPVTRVKLFNPIHFTKVVRWCTSAAIKPEGSGISLYNCDLSLPQLYFFEHKSFPLAFCEVEVDPSGTIQTVGLLDSIWRTDYTTPPLTTLILRMEGGSLRPDHTGPRRLEVTIDGRTSCLEAEDEAGLIDRFDRMLLRHDPDLILSEWGDPYLLPQLMAMAKKKRFPLLLNREPDTGVITRRERSYFTYGQVVHQAQAHLLLGRWHIDLHNSFLVDQTELEGLFEFARLSRIPVQQMARTTTGTGITSMQMALAFEDGILIPWRKQESEAFKSADQLMLTDKGGLTYAPKLGFHEAVAELDFASMYPAMMARYNISPETINC…		GCA_028865045.1_ASM2886504v1	na
MCG3205957.1	MCG3205959.1	MCG3205958.1		1a (iRadA-PPB2-PolB2)				LexA	iRadA	PPB2	PolB2							AFKWALVTSFGYLGFRNARFGKIEAHECVNAYGREALLLAKEVAEKKGFHFLHAIVDSLWL	HAIVDSLWL	519	IVD												2030800	Bacteria		Elusimicrobiota					Elusimicrobiota bacterium			1	1	MRLQNKVGWILDITPVSRGMCVWILDADGNSHSYLDLWIPHFYLKAQEGSSDHLQRLLQSFQIRFDLSVSEKKGFFSRENDSVMGVHVYNPLLYRQVVKKIQSLPSFELFNADIHLGQYYFYERQLFPLAQCEFSVDDAGVIQEWHVKDSPWALIYDLPPLRYAHLEMESPTGPEVWVNPGHRRKGRFILTLGPEREKGRSFSMDASEEELVHSLNRHIREWDPDVLLTEGGDDYLLPRLYFHAERVGVPLTLSRKSAHQSVPSWKPKEKKARSFMTYGKMVYQAGSRTLFGRLHIDRRNSFTMATSGLDGLFEISRVAKIPIQRAARCTIGTSLSSMQHEWAVKRDILIPLDKGQTEDFRSGEDFIAADRGGLVYEPELGFHEDVIELDFSSMYPEIM…		GCA_022072025.1_ASM2207202v1	na
MBW1951485.1	MBW1951483.1	MBW1951484.1		1a (iRadA-PPB2-PolB2)				LexA	iRadA	PPB2	PolB2							ALKWILVTCFGYLGYKNARFGRIEAHEAVTAFGRDKLLTAKEICEAAGYKVLHGLTDCLWI	HGLTDCLWI	508	LTD												2026735	Bacteria		Myxococcota	Myxococcia				Deltaproteobacteria bacterium			0	0	METTAWLFDLYPWESRMVLWFVTAAGQRLRVTDSFTYRIYVHGPQPKLRSLAAHLKSRAPASRWVKRTYMDQGMELWQDQRLDVLCLELRVYGDLSPLLAYLGTWDAELALYNCDLSIPVYYLYEKKLFPCSWYRLETTGDQLDRLSPLEHPFQEEFVLPSLRTMTISLTRDPLIPLEAGNSLALTWEGQTLELEAASPAELVSEVTRQLARGDPDLVISDWGDERIIPALWNWSRRYHLDLPLDREPRPVSRKLSLRGRSYFSYGRIVYQGPAAPFQGRWHVDRRNSFFYREAGIPGLVQLARLGQMPLQQVARASPGTLITSMQLAQAVADRILIPWRKGEPERFKSAAELLVSDKGGLAFLPPVGCHTQVAELDFASMYPTIMAIHNISPETVNCR…		GCA_019308085.1_ASM1930808v1	na
MBW2135024.1	MBW2135022.1	MBW2135023.1		1a (iRadA-PPB2-PolB2)				LexA	iRadA	PPB2	PolB2							ALKWILVTCFGYLGYKNARFGRIEAHEAVTAFGRDKLLTAKEICEAAGYKVLHGLTDCLWI	HGLTDCLWI	508	LTD												2026735	Bacteria		Myxococcota	Myxococcia				Deltaproteobacteria bacterium			0	0	METTAWLFDLYPLESRMVLWFVTAAGQRLRVTDSFTYRIYVHGPQPKLRSLAAHLKSRAPASRWVKRTYMDQGMELWQDQRLDVLCLELRVYGDLAPLLAYLGTWDAELALYNCDLSIPVYYLYEKKLFPCSWYRLETTGDQLDRLSPLEHPFQEEFVLPSLRTMTISLTRDPLIPLEAGNSLALTWEGQTLELEAASPAELVSEVTRQLARGDPDLVISDWGDERIIPALWNWSRRYHLDLPLDREPRPVSRKLSLRGRSYFSYGRIVYQGPAAPFQGRWHVDRRNSFFYREAGIPGLVQLARLGQMPLQQVARASPGTLITSMQLAQAVADRILIPWRKGEPERFKSAAELLVSDKGGLAFLPPVGCHTQVAELDFASMYPTIMAIHNISPETVNCR…		GCA_019309545.1_ASM1930954v1	na
WP_023525702.1	WP_023525700.1	WP_023525701.1		1a (iRadA-PPB2-PolB2)				LexA	iRadA	PPB2	PolB2							ALKWLLVVSFGYLGYKNARFGRIEAHECVTAYGREVLLKAKEMAEDRGFRVLHGIVDSLWL	HGIVDSLWL	513	IVD												179	Bacteria		Nitrospirota	Nitrospiria	Nitrospirales	Nitrospiraceae	Leptospirillum				0	0	MHSNSVSGDLKGWLLDAEPSSGGMTVWIKTEDGRNCPVLFPFSPRFCLSGSPEIVEGALRILERANILFSHQTVEKREFMSGEPRIVREIAIADPMTFSVAVRLLTKRCASLSFYDCDIPLPQRFFYETGLFPLAFVALSVDTGGRVRESACLDSPWSTDYRLPELRIVTLFPEEERGHPRHGLPPALAIGTSDGIRVLNGEEPVLLLETLNNRIRQDDPDLLLTSWGDDWIFPGLYALSARTGIPLELSRTAVTKKSSRKARTWFSYGKVHFRPGACLLSGRWHIDRTTSFILKEAGLDGLFEQARLTRIPVQDMARTSTGTGITSLQLALAVRKKILIPWRKNEPESFGTALELLETDKGGMVFLPPPGFHESVAELDFASMYPSLMVRFNISPETV…		GCF_001186405.1_ASM118640v1	na
WP_038504930.1	WP_038504933.1	WP_014960732.1		1a (iRadA-PPB2-PolB2)				LexA	iRadA	PPB2	PolB2							ALKWLLVVSFGYLGYKNARFGRIEAHECVTAYGREVLLKAKEMAEDRGFRVLHGIVDSLWI	HGIVDSLWI	512	IVD												178606	Bacteria		Nitrospirota	Nitrospiria	Nitrospirales	Nitrospiraceae	Leptospirillum	Leptospirillum ferriphilum			0	0	MPLNSVSGDLKGWLLDAEPASGGMTVWIKTEDGLNCPVLFPFSPRFCLSGSPEILEGALRILERANIRFSHQTVEKWEFMSGEPRIVREIAIADPMTFSVAVRLLTKRCESLSFYDSDIPLPQKFFYETGLFPLAFVALSVDTEGRLRESACLDSPWSTDYRLPELRIVTLAPEEERGHPRYGFPPALAIGTSDGVRVLNGEEPGLLLETLNTRIRQDDPDLLLTSWGDDWIFPGLYALSARTGIPLELSRTAVTKKSSRKARTWFSYGKVHFRPGACLLSGRWHIDRTNSFILKEAGLDGLFEQARLTRIPVQEMARTSTGTGITSLQLALAVRKKILIPWRKNEPESFGTALELLETDKGGMVFLPPPGFHESVAELDFASMYPSLMVRFNISPETV…		GCF_000695975.1_ASM69597v1	na
OOH75177.1	OOH75175.1	OOH75176.1		1a (iRadA-PPB2-PolB2)				LexA	iRadA	PPB2	PolB2							ALKWLLVVSFGYLGYKNARFGRIEAHECVTAYGREVLLKAKEMAEDRGFRVLHGIVDSLWI	HGIVDSLWI	510	IVD												178606	Bacteria		Nitrospirota	Nitrospiria	Nitrospirales	Nitrospiraceae	Leptospirillum	Leptospirillum ferriphilum			0	0	MNSVSGDLKGWLLDAEPASGGMTVWIKTEDGLNCPVLFPFSPRFCLSGSPEILEGALRILERANIRFSHQTVEKWEFMSGEPRIVREIAIADPMTFSVAVRLLTKRCESLSFYDSDIPLPQKFFYETGLFPLAFVALSVDTEGRLRESACLDSPWSTDYRLPELRIVTLAPEEERGHPRYGFPPALAIGTSDGVRVLNGEEPGLLLETLNTRIRQDDPDLLLTSWGDDWIFPGLYALSARTGIPLELSRTAVTKKSSRKARTWFSYGKVHFRPGACLLSGRWHIDRTNSFILKEAGLDGLFEQARLTRIPVQEMARTSTGTGITSLQLALAVRKKILIPWRKNEPESFGTALELLETDKGGMVFLPPPGFHESVAELDFASMYPSLMVRFNISPETVGC…		GCA_002002505.1_ASM200250v1	na
MBW8058611.1	MBW8058613.1	MBW8058612.1		1a (iRadA-PPB2-PolB2)				LexA	iRadA	PPB2	PolB2																						2072417	Bacteria		candidate division NC10					candidate division NC10 bacterium			0	0	MKTQGWLFDLYPARGGMVLWWITEAGERVRLEDPFAPAFYAEGKVQDLQPLIRELEVKPSIAGLEWVKRWDLVSQEKVEVLKIALADLNQYPVLPERLFLEHPRVLFWNCGIHLAQLYLYERQLFPLAFCRIEHEGGVLRGIECVDDPWALEYALPPLRIMEIRGVGPLGRFSRRLTQLQVTVEGERYDLSDGGEAELLQTFKDLLERYDPDLIYTEEGDAFLLPLLLKLAKRHGLDLPLDREPVIRRPPKEGRSFFSYGRVIYMTQPFPLYGRWHIDLHNSFIYHDGELCGLLEVCRVAKVPVQRQARLSTGVAITSMQMDEATRMGALIPWKKAEVEEAKTLAELITVDKGGMVYLPPMGLHENVAEIDFASMYPSLMVAYNISPETVNCDCCPKGT…		GCA_019456105.1_ASM1945610v1	na
MCZ6480430.1	MCZ6480428.1	MCZ6480429.1		1a (iRadA-PPB2-PolB2)				LexA	iRadA	PPB2	PolB2							ALRWCLLVSFGYLGYRNARWGQIMAHEAVTSLGREMLLRARTIAEASDFQVIHAIVDSIYL	HAIVDSIYL	502	IVD												2072417	Bacteria		candidate division NC10					candidate division NC10 bacterium			0	1	MQTQGWLFDLYPAKHGMVLWWITEAGERLRLEDPFTPAFYAEGKMRDLQPLITELEGKPSIAGLQFVKRWDLVSEEKVEVLKIALADPNQYPSLPDRLFLEHPRVFFWNCGIHLAQLYCYERQIFPLAFCVIEHEEGVLRGIECRDDPWALEYALPPLRVMEMRGVGPVGRFSRRLTALQVTVEGETYDLCQGEETELLTAFKDLLERYDPDLIYTEEGDAFLLPLLLKLAKRHRVDLPFDREPVTRRPPREGRSFFSYGRVIYMTPPFPLYGRWHIDLHNSFIYNEAELPGLLEVCRVAKVPVQRQARLSTGVAITSMQMDEATRMGALIPWKKAEVEEAKTLAELITVDKGGMVYLPPMGLHENVAEIDFASMYPSLMVAYNISPETVNCECCPKGA…		GCA_027293415.1_ASM2729341v1	na
NWG05024.1	NWG05026.1	NWG05025.1		1a (iRadA-PPB2-PolB2)				LexA	iRadA	PPB2	PolB2							ALKWMLVTCFGYLGYRNARFGRIEAHEAVTAFGRESLLRAKEICEEQGFELLHAITDSLWI	HAITDSLWI	504	ITD												2052184	Bacteria		Thermodesulfobacteriota	Syntrophia	Syntrophales	Syntrophaceae		Syntrophaceae bacterium			0	1	MILWIKEEDGKFRRLEDPFRPRFYAQGKKSDLLALFYSLQKERRVVRYQWTRKKELWSGDEVEVMEIEVVDSDHYARLSRVLPQWEESIAFYNCDIPLPQTYLYERKIFPTGRCTIEVEENRIFKIYPDSSESVWMGDEDIPNLRVMTLNHYGSGWRKVLQLECEGYRVEMETIDVREIAKFLKHFDPDVILSDDGDASLLPLLLSLEKRWKSSISWDREPYLLRRQIRLRGRSYFSYGRTYYQAPAHLFLGRWHIDRRNSFIYRESGMEGVIELSRLAKIPVQRMARASPGTAITSMQIDRAFQENILIPWRKGEPERFKTAWDLLVADKGGLVFQPRLGIFEDVAEIDFASMYPTMMAIHNISPETVLCRCCENHRVPEVGYTICEKREGIVPKTLR…		GCA_013388645.1_ASM1338864v1	na
UCD58680.1	UCD58678.1	UCD58679.1		1a (iRadA-PPB2-PolB2)				LexA	iRadA	PPB2	PolB2							ALKWMLVTCFGYLGYKNARFGRIEAHEAVTALGREKLLRAKEIAERKGFELVHAIVDSLWV	HAIVDSLWV	506	IVD												2030809	Bacteria		Candidatus Hydrogenedentota					Candidatus Hydrogenedentota bacterium			1	1	MKTNGIFKGWLFDIYPAERGMTLWMIATDDRRIRLTDPYSPSFFVGGPAHALERARESFRMSRLPVSLSMVERRDLWTGRTRSVLRVTLKLLTTFASAVKRVSRIGGVELYNCDIPLEQMYLYEKGLFPLALCEVECLENEAVASIRACNSPWDTDYSLPPLEVLKLYVNGNGANPNHGGRGRGLRVAVHGREYELEEDELLDTFGDMLTRYDPDLILTEWGDSFIIPRLMQMCRRHAHPLPLNREPRRTIGTRRGASYFSYGRIVYRAPARTLFGRWHIDEKNSFIASETGLEGLFELARLTKIPVQRLARTSPGTGISSMQLDTAIQGEVLIPWRKRMPEEFKTALELLVSDKGGLVYLPKPGIYEKVMEIDFASMYPAIMVNHNISPETINCACCQ…		GCA_020346265.1_ASM2034626v1	na
MDH7498792.1	MDH7498794.1	MDH7498793.1		1a (iRadA-PPB2-PolB2)				LexA	iRadA	PPB2	PolB2							ALKWLLVVCFGYLGYRNARFGRIEAHEAVTAYGREKLLLAKEISEAHGFRVLHALTDALWI	HALTDALWI	506	LTD												2072417	Bacteria		candidate division NC10					candidate division NC10 bacterium			0	1	MEAEGWLLDVYPLHDRMVLWIRTAGGQPLRLEDPFPFPLYAEGERRTLERLAQAAIAKGFASGHSWERKREFWSGQEMEVLALHISDYDRLPRLLHRLSLWEGRLSFFNCDIPLSQYYLYSRGVFPLGRCGVEFEEGRGRLQAIHPLESSWDPDYTLPDLSVLELSYEGSHLLPLGRGNVLIVRCEGRSWAFDSGPPEELLREMNRLLSLHDPDLILTDHGDSFLLPSLLRLSRRARLPLQLDREPTPIHRAIVTEGRSYFTYGKIVYNGPDYPLFGRLHIDRQNSFFYLATGWQGIVEICRLSKIPAQRLARRSAGTAISSMQLDQAIRDQILIPWHKGEPEKFKTAWDLLVADKGGLTFQPILGLHEGVAEIDFSSMYPTIMVRHNISAETVLCPCC…		GCA_029907065.1_ASM2990706v1	na
NWF56440.1	NWF56442.1	NWF56441.1		1a (iRadA-PPB2-PolB2)				LexA	iRadA	PPB2	PolB2							TLKWLLVVCFGYLGYRNARFGRIEAHEAVTAYGREKLLQAKELSEARGFRVLHALTDAVWI	HALTDAVWI	504	LTD												2052184	Bacteria		Thermodesulfobacteriota	Syntrophia	Syntrophales	Syntrophaceae		Syntrophaceae bacterium			1	0	MEFTGWLLDVYPLHDRMVLWIRTEAGKLLRFEDPFRFPIYAAGKRRILEKLAEGAVRKGFAAGSFWDRKVEFWSGEEIEVLALELSDYGRLPALLRKLPSLEETVSFFNCDIPLAQYYLYSRGIFPLGRCGVECEGDQVQDVRPLESPWDLEYAVPDLSIMEISVEGSHLLPLGKGNTLAVRCDGKTLVFEPGPPEDLLRELGRLLQRHDPDLILTDHGDSFILPSLLRLSDRWRIPLPLDREPTPIRRAIVAQGRSYFTYGQIVYNAPDYPFFGRLHIDRENSFFYSATGFEGIIEAARLSKIPIQRLARRGSGTAISSMQLDRALQDRILVPWRKGEPERFKTAWDLLVADKGGLTYQPVMGMHDSVAEIDYSSMYPTIMVRHNISAETILCDCCPR…		GCA_013388675.1_ASM1338867v1	na
WP_299227839.1	WP_299227827.1	WP_012459884.1		1a (iRadA-PPB2-PolB2)				LexA	iRadA	PPB2	PolB2							ALKWLLVVSFGYLGYKNAVFGRIESHEATTSIGRQLITFVKEILEAKGFRVIHILTDSIWV	HILTDSIWV	489	LTD												2053621	Bacteria		Aquificota	Aquificia	Aquificales	Hydrogenothermaceae	Sulfurihydrogenibium	Sulfurihydrogenibium sp.			0	0	MKIYQILDVYSDQNGINIWLYNEKERIHIKKPYQPFFYFRKNESVKRLLQKKFKDIKIVKDIKIDLIDGEIEVYKVITQNPLTYNKIISFIKYSDIFTETDFYNIQLSPETLFMFEKKIYPFCRLEKTEKNGRCSFKKIDNLDLLDYEILPLRIMYIDFELEIGKENLRFLRYIPTLTVRFNEDEKSILIDNDLEYLQELLIKKDPDIIIANYGDDILIPNLFEKGLKFLNRDNLPVIKKEGKSFVSYGQTVYTADMSLLLGRIHIDPKNSFFYKEVGLDGIIELSRISSLGMQAVARTTIGTPITYMEMRNAYENNFLIPYKKNQPEDFKTLEQLIRIDKGGLTLKPLVGLFENVAEYDFFSMYPSIITNYNLSYETINCKHPECKKTLPYTNYRICT…		GCF_028276465.1_ASM2827646v1	na
OGR58641.1	OGR58643.1	OGR58642.1		1a (iRadA-PPB2-PolB2)				LexA	iRadA	PPB2	PolB2							AHKWCLVTCFGYLGFKNARFGKIEAHECVTAWGRETLLRAKDAAERRGHRILHAMVDALWL	HAMVDALWL	498	MVD												1797927	Bacteria		Elusimicrobiota					Elusimicrobia bacterium GWA2_69_24			1	1	MEGWLFDAYPVSGGMRVWVIAADGACRSFVDPWSPAFYAGACGARAALSLAQKAPFLVSTAWTEKRELFSGETLPVMELRVPPLARDALAARLRDADVPLYGADIHLVQAYHYERGHFPLARCAFELDGDRLVSWELRDDPWALDYALPPLRTAHLSLSASEIAGALDPSHAPRGKLILAMDGTAHELEGDEREQLESLARRIAEWDPDVLTTDWGDSFLLPRLDALSRDCGVALPLSRDPERGMAGRGERSFYTYGRTVYQGGARYLFGRWHLDVKNSFLLKETGLDGLLEIARIAKIPVQRAARCTIGTSLSSMQMDRACRDGILIPMDKAQVEDFRPAGDLLAADKGGLCYEPDVGWHESVAEYDFTSMYPTLMVERNISPETVNCPCCKPTPVPE…		GCA_001799695.1_ASM179969v1	na
MBP2675864.1	MBP2675866.1	MBP2675865.1		1a (iRadA-PPB2-PolB2)				LexA	iRadA	PPB2	PolB2							LVPATIAPVLAKLGYKNARFGRIEAHEATTAWGREKLLSAKETAEEAGFSFLHGLTDAVWV	HGLTDAVWV	471	LTD												2026735	Bacteria		Myxococcota	Myxococcia				Deltaproteobacteria bacterium			0	1	MTGWVFDIVPGGDGVTVWFRDEAGGTSPLRALFRPSFVLAGRGVRREAAAAAARRWGCAVSPREGIDFFSGKTAPAWTITVPRVDALRETVRKAEKAFGPEALHNADIAPEQQFAHASGLHPLARAEIDLSPGGVLLAARVLDSPWDADAPLPAFTTARLASSGAGHPAHGRPRPLELEADGRTHALPWEDGGDLLRELQRLIDAHDPDLLVTEYGDDCILPRLLALAARLRFPLRLGRTGPSKGNGGGAVRRTRERSYFSYGQVVFRAAGHHLDGRWHVDARNSFLFADTGLPGLIELSRLSGIPLQRMARSSPGTAISAMQVAQAVRRGILVPFKKREPEEFKTAQELVETDKGGLTYLPRPGLHENVGELDFASMYPSLMARYNISPETVNCGCCP…		GCA_017889905.1_ASM1788990v1	na
MDA8112136.1	MDA8112138.1	MDA8112137.1		1a (iRadA-PPB2-PolB2)				LexA	iRadA	PPB2	PolB2							ALKWLLVVSFGYLGYKNARFGKVEAHECVTALSREKLLQAKEVAESHGYRFLHGIVDSLLL	HGIVDSLLL	506	IVD												2026770	Bacteria		Nitrospirota	Nitrospiria	Nitrospirales	Nitrospiraceae		Nitrospiraceae bacterium			0	1	MARSSSPETTGWLLDAYPVPQGMLLWVLTEKGDRLFFPVPFRPRFYVGGTGRALGRIRRRLEGLRFPLALAETERIELFSGVPHPVLEVTTFSPTDFFDVVRQASGLPDVALYNCDIPLPQLYFYETGLFPLAFCRIDRLPDRVALLDSPWETDPPVPPIRSVSITLEQESGPARHGSSGGLVVEVDGERRVIDGENPQELLATLNTLLKREDPDLILTTRGDDLILPRLLALSAKLRIPLALNRTGKQEVSPGRDRSFFSYGKPVFRAGGVSLLGRWHLDKKNSFILEEAGLAGLFEQARVTRIPVQHLARTSTGTGITSMQMAYAISSGILVPRDKGTPEEFRSGLDLLEGDKGGMVFLPRPGFHESVVELDFASMYPSLMTTHNISPETVDCRCCP…		GCA_028064555.1_ASM2806455v1	na
MBM4286460.1	MBM4286458.1	MBM4286459.1		1a (iRadA-PPB2-PolB2)				LexA	iRadA	PPB2	PolB2																						2026735	Bacteria		Myxococcota	Myxococcia				Deltaproteobacteria bacterium			0	1	MPTTAWLFDLYPLGDRMVLWFLGADGRPLRLEDDFAYRLFLSGPRQRLRGLAQNLGRRGWLRRAFFTTGRELVSGEDLPVLALELTAYAFLSPLRGLLGKLEDRFQIYNADLDLAAYYLYARGLHPCLWYELDQADGRLRAASPLEDPFAPEISLPPLTTLHLGLARDPLIPLSRGNALTLSWEGRTLEVEAAGPEDLVRQVARVLRDLDPDLILSDWGDEEILPVLWDLSRRRRLALPLDREPGPVPRKPVHGRSYFSYGRIVYQGPSLPLFGRWHVDRRNSFFYREAGLMGLAQIARLGQMPLQQAARTSPGTLITSMQLARAVADGVLIPWRKADPERFKSAGELLTIDKGGLSFMPPIGVFADVAELDFASMYPTIMTIHNISPETVNCACCAGK…		GCA_016874975.1_JGI_2017-08-21	na
MBS1808641.1	MBS1808643.1	MBS1808642.1		1a (iRadA-PPB2-PolB2)				LexA	iRadA	PPB2	PolB2							AIKWMLVSCFGYLGYKNARFGRIEAHEAVTAWGRETLLQAKELAESYGYEVLHALTDSLWI	HALTDSLWI	507	LTD												1978231	Bacteria		Acidobacteriota					Acidobacteriota bacterium			1	1	MKTTTIEGWLFDLEEMGTALTLWVYIDDGQLLKLTDEFRPPFCVTGEMEALKRLCATLYRQGLITGGRWVERIEFWSGNTIQAFELNVADASLLPKLRTMAAALDEHFQFYNFDIPVAQHYCTLRQLFPTCRLTAEIDQFGNVQAIAATDSMWEMNYCLPDLRILKMHGEKLQPLNPHSRLILECADAELTLPLQADANTIEQFNAFLAEQNPDLLLSERGDTILIPTLLQLAKQTNTPLKLDRDQVVTTRRIETEGRTYFSYGRVIYKGPNYPLFGRWHLDATNSFTYHEGKLAGVIELARLSRTPVQRVARLSPGSAMSAMTLDTALQQGMLVPWRKSEPEAYKSGLSLLTVDKGGMVFQPPVGAFENVAEIDFASMYPSLMVRYNLSPETVLCGCC…		GCA_018268995.1_ASM1826899v1	na
MBP8975736.1	MBP8975734.1	MBP8975735.1		1a (iRadA-PPB2-PolB2)				LexA	iRadA	PPB2	PolB2							ALKWMLVSCFGYLGYRNARFGKIEAHESVNAFSRESLLTAKEIAEEAGYTVLHGIVDCLWL	HGIVDCLWL	523	IVD		QLSLF	771	2	-1.4							1898104	Bacteria		Bacteroidota					Bacteroidota bacterium			1	1	MIEQSHTTCASLLSGWLFDAYPSENGMTLWFITKDGERRKTYFHFAPSFFLDMNLADRNRVAMAAKRCGIPVHVHPTTREELFSGKSLDVFQISVENPLHFQKVTQLFEKIFPYTAFYNSNLPVEQQFFYETNLFPLALGDYEINASNELTAFTVHDSREACEYEVPPLSIMELRLAPDSAWISPKYQHSFQLDIVCDERTTTIECSAPEEFLEVLNSHLLRCNPDILLTEYGDSLLLPKLVHLSKQTGIPLLLNRDTRASYIRKRGSSFFQYGKIVHTDGSFLLAGRWHIDRTNSFTFAEAGFDGLFEMTRLTQMCGQQQARASIGTSMSSLEYSWAYQHNILIPSKKREAEDFKPATTLLLADRGGLIFTPPVGYYEDVAELDFVSMYPTIMVKNNI…		GCA_018056435.1_ASM1805643v1	na
MBU1206078.1	MBU1206080.1	MBU1206079.1		1a (iRadA-PPB2-PolB2)				LexA	iRadA	PPB2	PolB2							ALKWLLVVCFGYLGYRNARFGRIEAHEAVTAYGREKLLRAKEISEAHGFRVLHALTDALWI	HALTDALWI	168	LTD												1977087	Bacteria		Pseudomonadota					Pseudomonadota bacterium			0	1	MDVYPLHDRMILWVRTDKGGLTFQPVLGMHESVAEIDFSSMYPTVMVRHNISAETILCPCCPVSKVPEAGYNICEKREGLVPRTLRPILERRKIFKSRMKNSQGAEKELYSRRQTALKWLLVVCFGYLGYRNARFGRIEAHEAVTAYGREKLLRAKEISEAHGFRVLHALTDALWITKAGMTRPQVLDLCAAIERDTAAPIELEGIYKWVVFLPSKVKKNFPVANRYFGAFEDGKLKARGLAFRRDDTPPLVKEAQQKMLNLLSTCGNSREYRERTLEVREVLQGYLTRLHTGDLKKEELLVAKSVRQKGSEYKVDNLTALALRQLEDAGIEIHPGEKVHYLIKDSGAKNKEERIRAFPLLSADGFYDEEKYRDLLLNAAEEVIGKSGSDFMDTPKRTP		GCA_018819135.1_ASM1881913v1	na
MBE3121466.1	MBE3121468.1	MBE3121467.1		1a (iRadA-PPB2-PolB2)			SRAP	DUF72	iRadA	PPB2	PolB2							AWKWVLVVCFGYTGYRNARYGRIECHESITAYSRDILLSAVEVAERAGYEVLHGIIDSLWV	HGIIDSLWV	516	IID												1906666	Archaea		Candidatus Thermoplasmatota	Thermoplasmata				Thermoplasmata archaeon			0	1	MRKHYGCSESMLSGNILDVYPDYEKNVMVTWLLQNGRATRVEEPYEPCFYVHTPSKDISKVAKALEVVPQVKRLQLTAAKLMLGSPKHTMVLEVVPKTLNSLHTLASLVDLWGGFHDHQLFNVDLRLPTRYLQERGVFCHAWISWNGKRFTLEDEQWALDYEIPPLKILHLDIKQKTGAVPSFHEPIPSIALDDEVIKEDNETDTILSAVDRVQQIDPDVIATVNGDSLLFPFLYHRAKICGIEHLMNLGREKNQKKNNLRPVKKAKSYFSYGRIVYRPAFYTLLGRIHLDTAQSFFYGESGLRGILDIARCSNIPVQMLSRLGPGTAISQIEVNAAMAKGYLIPWKKNMPENWKTAEELLIADRGGLVLEPVAGLHEDVIELDYASLYPNIMVLHNIS…		GCA_014894395.1_ASM1489439v1	na
PNX53385.1	PNX53387.1	PNX53386.1		1a (iRadA-PPB2-PolB2)			SRAP	DUF72	iRadA	PPB2	PolB2							AWKWVLVVCFGYTGYRNARYGRVECHESITAFSRDILLTASEVAQQAGYEVLHGIVDSLWV	HGIVDSLWV	506	IVD							QSHLEAFG	239	3	-0.2		1933280	Archaea		Candidatus Thermoplasmatota	Thermoplasmata				Thermoplasmata archaeon M9B2D			1	1	MRSGTILDVYQDPTKNTMVTWLLQNGKAIRVEEPYEPCFYVHTPSHDLSEVTKALEQLPQVKRLQLTPTKLTLGSSKYTMVLEVVPRTLDSLHTLANLVDSWGGFQKYQLFNVDLRLPSRYLQERGVFCHAQVTWDGKRFILNDQQWALDYEVPGLKILHLDIAAGKKGFLSFEEPLRGITINDEVVEEDNETDTILSALTHIQHSNPDVIATVNGDSLVLPFLYHRAKLCGIPHLMNLGREKNQGKNSLRPMKKAKSYFSYGRIVYRPAFYLLQGRIHLDTAQSFFYGQSGLYGILDVARCANIPLQLLSRLGPGTAISQIEINAATAKGYLIPWKKNMPENWKTAEELLVADRGGLVLDPMVGLHEDVVELDYASLYPTIMVVHNISPETLLCSCCP…		GCA_002900555.1_ASM290055v1	na
MBE3137424.1	MBE3137422.1	MBE3137423.1		1a (iRadA-PPB2-PolB2)			SRAP	DUF72	iRadA	PPB2	PolB2							AWKWVLVVCFGYTGYRNARYGRIECHESITAYSRDILLSAVEVAERAGYEVLHGIIDSLWV	HGIIDSLWV	516	IID												1906666	Archaea		Candidatus Thermoplasmatota	Thermoplasmata				Thermoplasmata archaeon			0	0	MRKHYGCSESMLSGNILDVYPDYEKNVMVTWLLQNGRATRVEEPYEPCFYVHTPSKDISEVAKALEVVPQVKRLQLTAAKLMLGSPKHTMVLEVVPKTLNSLHTLASLVDLWGGFHDHQLFNVDLRLPTRYLQERGVFCHAWITWDGKRFTLEDEQWALDYEIPPLKILHLDIKQKTGAVPSFHEPIPSIALDDEVIKEDNETDTILSAVDRVQQIDPDVIATVNGDSLLFPFLYHRAKICGIEHLVNLGREKNQKKNNLRPVKKAKSYFSYGRIVYRPAFYTLLGRIHLDTAQSFFYGESGLRGILDIARCSNIPVQMLSRLGPGTAISQIEVNVAMAKGYLIPWKKNMPENWKTAEELLIADRGGLVLEPVVGLHEDVIELDYASLYPNIMVLHNIS…		GCA_014894715.1_ASM1489471v1	na
MBN1861585.1	MBN1861583.1	MBN1861584.1		1a (iRadA-PPB2-PolB2)			SRAP	DUF72	iRadA	PPB2	PolB2							AWKWVLVVCFGYTGYRNARYGRIECHESITAFSRDILLTASEVAQQAGYEVLHGIVDSLWV	HGIVDSLWV	506	IVD							QLRLEAFG	238	3	-1.1		2806419	Archaea		Candidatus Thermoplasmatota					Candidatus Thermoplasmatota archaeon			0	1	MLNGIILDVYPNYENNTMVTWLLQNGKATRVEEPYEPCFYVHTPSQDISRLATELEQLPSVKRVQLTPAKLSLGSSTHTMVLEVTPNTLASLHTLANLIDSWGGFQKYQLFNVDLRFSTRYLQDRGVFCHARVAWDGKRFLLDDDQWALDYETPRCTTMCLGLASKKKGFPSFQESLPGLRINDEVIEENNETETMRSALKRIQQIDPDVITTTNGDSLLFPFLYHRAKVCGLQQAMNLGREAHQKKNMLQPAKKATSYFSYGRIVYRPAFYTLQGRIHLDTAQSFFYGESGFRGLLDIARCANIPVQLLSRLGPGTAISQIEVTAALKKGYLVPWKKNLPENWKTAEELLIADRGGLILDPAVGLHEDVFELDYASLYPTIMVVHNISPETLLCPCCP…		GCA_016930995.1_ASM1693099v1	na
PNX49006.1	PNX49008.1	PNX49007.1		1a (iRadA-PPB2-PolB2)			SRAP	DUF72	iRadA	PPB2	PolB2							AWKWVLVVCFGYTGYRNARYGRVECHESITAFSRDILLTASEVAQQAGYEVLHGIVDSLWV	HGIVDSLWV	506	IVD							QSHLEAFG	239	3	-0.2		1933281	Archaea		Candidatus Thermoplasmatota	Thermoplasmata				Thermoplasmata archaeon M11B2D			0	0	MRSGTILDVYQDPTKNTMVTWLLQNGKAIRVEEPYEPCFYVHTPSHDLSEVTKALEQLPQVKRLQLTPTKLTLGSSKYTMVLEVVPRTLDSLHTLANLVDSWGGFQKYQLFNVDLRLPSRYLQERGVFCHAQVTWDGKRFILNDQQWALDYEVPGLKILHLDIAAGKKGFLSFEEPLRGITINDEVVEEDNETDTILSALTHIRHSNPDVIATVNGDSLVLPFLYHRAKRCGISHLMNLGREKNQGKNILRPVKKAKSYFSYGRIVHRPAFYTLQGRIHLDTAQSFFYGQSGLYGILDVARCANIPLQLLSRLGPGTAISQIEINAATAKGYLIPWKKNMPENWKTAEELLVADRGGLVLDPMVGLHEDVVELDYASLYPTIMVVHNISPETLLCSCCP…		GCA_002900545.1_ASM290054v1	na
MBS7657419.1	MBS7657421.1	MBS7657420.1		1a (iRadA-PPB2-PolB2)		PPB2_2	DUF72	DUF72	iRadA	PPB2	PolB2																						2026714	Archaea		Candidatus Bathyarchaeota					Candidatus Bathyarchaeota archaeon			0	1	MNASNQPSNVSSNGTVRGWILDLYLERPGEIAVWIKTERGDCVKVVDKWNPFFYVSAPTEEDLVKLTRHLCFSEKPLSYDFVDKFVDLCDAERSKVLRIEVPDVSTLRFLAGAIWRLGDFGKYRLWNVDVPVSQVYLYDRDLFPLAYVEAKVDEQVSWSLMDSAESLEYPVPHLKIMRLKVEIDSKSRFPSFEDPIGRLALGFDDEEMVIDSVGEGDKIVALTEAVQKMDPDIIFTDGGDSFLFTYLARRALENGLLPKLVLGREKAGIGVLQRTGSSYFSYGRVYYRASPQRLLGRLHIDVENSGLYAQYGLEGLVEVARTCRIPLHRASRVSIGTCMTAIQLYQAFRDDVLIPWKKSEPENFKTAMDLLVADRGGFYFEPKVGIHNNVGEIDFSSMY…		GCA_018397065.1_ASM1839706v1	na
NIR87082.1	NIR87080.1	NIR87081.1		1a (iRadA-PPB2-PolB2)			DUF72	DUF72	iRadA	PPB2	PolB2							ALKWILVTCFGYLGYRNARFGKVDAHIAVCAFARDALLKTVRMAEERGFEVVHGIVDSLWL	HGIVDSLWL	526	IVD												2026714	Archaea		Candidatus Bathyarchaeota					Candidatus Bathyarchaeota archaeon			0	1	MTSWKNNLAGLKPLRGWLLDVYPSGPGEMTVWIIAENGERVRLTDKFQPKIYVSGRMADLSKLTDQLATSESVASWRYVEKYADFMEDKRSRVLEITATDCRRIPYFARKLLRLGGYQKFRLHNVDVPDAQTYLYDRDIFPLAFVGVTVQGDRLAYWLLDSVESVDYKVPPLCLMSMRVEVAAKGTIPSFNDPIKSIILEIDGKRIVIDEGDESEKILEMVEAIKEEDPDVIFTRGGDSFLFPYLAHRALVNGVLHRLVLGREDVPLKAKKKRGITFFSYGRVYFKAPMRRLYGRIHIDEENTFIYSACGLDGLIEVSRTCRVPLHRAARASIGTIMSSLQLYQATKDDILIPWKKREPEALKSAWELLVADRGGFIFEPKLGIHDGVAEVDFSSMYPT…		GCA_011774745.1_ASM1177474v1	na
MDH5419665.1	MDH5419667.1	MDH5419666.1		1a (iRadA-PPB2-PolB2)			DUF72	DUF72	iRadA	PPB2	PolB2							ALKWILVTCFGYLGYRNARFSKVDAHIAVCAFARDALLKTVRMAEERGFEVVHGIVDSLWL	HGIVDSLWL	526	IVD												2026714	Archaea		Candidatus Bathyarchaeota					Candidatus Bathyarchaeota archaeon			0	1	MTSWKNNLASLKPLRGWLLDVYPSGSGEMTVWIIAENGERVRLTDEFRPKIYVSGRMADLSKLTAQLATSESVAGWRYVEKYADFMENRRSRVLEITATDCRRIPYFARELLRLGGYRNFRLHNVDVSDAQTYFYDRDIFPLAFLGVTVQGGRLAYWLLDSVESVDYAVPPFRLMSMRVEVATEGTIPSFNDPIKSIILEMNGKRIVIDKGNEGEKILEMVEVVKEKDPDIILTRCGDSFFFPYLAHRALVNGVLYKLVLGREDFPLRAMKRSGITFFSYGRVYFKAPMRRLYGRIHIDEENTFIYSACGLDGLIEVSRTCRVPLHRAARASIGTIMSSLQLYQAVKDGILVPWKKREPEAFKSAWELLVADRGGFIFEPKLGLHDWVAEVDFSSMYPT…		GCA_029882135.1_ASM2988213v1	na
UCE96326.1	UCE96328.1	UCE96327.1		1a (iRadA-PPB2-PolB2)			DUF72	DUF72	iRadA	PPB2	PolB2							ALKWILVTCFGYLGYRNAKFGTVDGHIGVCAYGREAFLQAAHIAERRGFRVVHGIVDSLWL	HGIVDSLWL	525	IVD												2026714	Archaea		Candidatus Bathyarchaeota					Candidatus Bathyarchaeota archaeon			1	1	MQSGNDPSGLEHVKGWILDLYPSTLGQMTVWIIAKNHERVRLVDEFKPKVYISGKKEDLEELSARFYANRLIASCDFAFKYANPAATEKSKVLEVALEDCRSLPFFVRRVLEAGEYLRYQLYNCDLKSTHSYLYDREVFPLAFVEIEIGRHRLKYHLLDSVESVHYKIPPLRTMRIHVDIAKKRRVASFDDPIERLVLSQGNKKIIIDSSCEKDKLLQLVSTVKKLDPDILFTRGGDAHVLPYLARRASINNVSDNFVLSRENSPFIVKRIPGTTYFSYGRTYYRAPTRRLYGRIHIDEYNSFLQRDSGLDGLIEIARTCRVPLHKASRSSIGTSMSSLQFCQAVKDGVLIPRNKHMPEAFKSAYELLVGDRGGFVYEPRMGIHDHVGEVDFSAMYPSL…		GCA_020351305.1_ASM2035130v1	na
NWF86453.1	NWF86451.1	NWF86452.1		1a (iRadA-PPB2-PolB2)			DUF72	DUF72	iRadA	PPB2	PolB2							ALKWILVTCFGYLGYRNARFGKVDAHIAVCAFARDTLLKTVRLAEEHGFEVVHGIVDSLWL	HGIVDSLWL	526	IVD												2026714	Archaea		Candidatus Bathyarchaeota					Candidatus Bathyarchaeota archaeon			1	1	MSDWRNSFVKLNAVRGWLLDVYPSGPDEVTVWIIAENGERVRFVDKFTRRIHVSGNFSDLKVLAEKVRDSRSVIGLRFVEKYADFMEAIKKKVLEVDMRDYGRTSFFARKILRLGGYERFRLFNVDVPVAQAYLYEKDIFPLARVLVIDSGGRLGYEVLDSVEGCEYAVPPFRSIWLNVNVKKEGVSARFSDKIESISLELGSRTIVISEGSESDKILALVKAVREEDPDIIFTHGGDSFLFPYLAYRAFVNGVLDRFVLSREDIPLTAKKGRGRSFFSYGRVYYKAPMRRLYGRVHVDVDNTFIFTSCGLEGLVEVSRTCRVPLHRAARASIGSIMSSLQLYTAWKSDILVPWKKGEPESFKSGWELLVADRGGFVFEPKLGFHTDVVEVDFTSMFPM…		GCA_013388905.1_ASM1338890v1	na
UCD25981.1	UCD25979.1	UCD25980.1		1a (iRadA-PPB2-PolB2)			DUF72	DUF72	iRadA	PPB2	PolB2							ALKWILVTCFGYLGYKNARFGKVDAHIAVCAFAREALLNTVRMAEERGFEIVHGIVDSLWL	HGIVDSLWL	486	IVD												2026714	Archaea		Candidatus Bathyarchaeota					Candidatus Bathyarchaeota archaeon			0	1	MRFIDKFQPKIYVSGKMMDLAKLTRRLATSSYVASWRYVAKYADFMEDRKAKVLEITTMDCRRKTCFARDLQKLGEYQKFKLHNVDVLGVQSYFYERNIFPLASVEVTAQGNRLAYWLLDSVENVDYEIPPLRLMPLNIEIATNGAMPNFNDPIKSITLEINGERSVVDKGDENKKIIEMVKIVKEEDPDIILTRGGDSFLFPYLAHRALVNGLLHKLILGREEVPLRAKKTQGRTFFSYGRVYFKAPTRRLYGRVHVDEKNTFIYSTCGMDGLIEVSRTCRVPLHKAARASIGTIMSSLQLCQATKDDILIPWKKGEPETFKSAWKLLIADRGGFIFEPKLGIHDWVVEVDFSSMYPALMAKRNISGETVLCKCCPDSKLRVPELEYNICERREGIVP…		GCA_020346825.1_ASM2034682v1	na
MCK4498087.1	MCK4498089.1	MCK4498088.1		1a (iRadA-PPB2-PolB2)			DUF72	DUF72	iRadA	PPB2	PolB2							ALKWILVTCFGYLGYRNSKFGTVDGHIGVCAFGRDVFLRTAHLAEEKGFSIVHGIVDALWL	HGIVDALWL	525	IVD												2026714	Archaea		Candidatus Bathyarchaeota					Candidatus Bathyarchaeota archaeon			1	1	MQLENNRSNLKHVKGWVFDLYPSAIGQMSVWVIGENGERLRLIDEFKPKIYVSGTEEHLERLASRLRLSRNVISAGDVSGNVRLISASKSKILEVVLEDCRKIPLVARKILESGGYLKFQVYNCDLESTQAYLYEQDIFPLAFAEVGIWKRKLHFHLHDAVESVCYSIPPLRIMQVDINVARRNKVASFNDPLGEIAVSTNGSCAKRFDSGDEREKLLQFINEVHVVDPDILLTNGGDAHMLPYLARRALVNDVSEEFVLSRENVPLLAEQRRGTSFFSYGRTYYRAPTRRLYGRVHIDLRNVFIKESGLEGIFEIARTCRVPLHRASRSSIGSSMASLQLHQAEKDGVLIPRNKSVPESFKSAYELLVGDRGGFIFEPIVGIHDWVGEVDFSSMYPSL…		GCA_023131555.1_ASM2313155v1	na
MCW3980672.1	MCW3980674.1	MCW3980673.1		1a (iRadA-PPB2-PolB2)			DUF72	DUF72	iRadA	PPB2	PolB2							ALKWILVTCFGYLGYKNAKFGTIDGHIGVCAFGRYTFLKAAQIAEEAGFDIIHGIVDSLWL	HGIVDSLWL	523	IVD												2026714	Archaea		Candidatus Bathyarchaeota					Candidatus Bathyarchaeota archaeon			0	1	MPSENNAINFDRLRGWILDLYPSYFGQMSIWVIAESGERIRLLDKFQPKIYITGKEENLKVLSTRFFANDSVDSFSFVHKYVSPTETEKTEVLEVTMKDSRKIPSFVNRVLEIGEYLRFQVYNCDLGTQAYIYDRGIFPLSFVEIEVKKHELKYNLLDSVESVDYSIPPLRILRVHVDARKKPIENFNDPLREIVVFNESEKEVIDSGNEKEKLLRFVELVKEFDPDILLTQGGDSHLFPYLAERASFNGVLNSFVLSRENMPLTVEKKQGTTFFSYGRTYYRAPTRRLYGRVHIDTNNTFILNECGIDGLIEITRTCRVPLHKASRNSIGSSMSSLQFYQALKDNVLIPRNKSVPEIFKSAYELLIGDRGGFIFEPKMGIHDWVGEIDFSSMYPSLMA…		GCA_026015125.1_ASM2601512v1	na
MDH5733740.1	MDH5733738.1	MDH5733739.1		1a (iRadA-PPB2-PolB2)			DUF72	DUF72	iRadA	PPB2	PolB2							ALKWILVTCFGYLGYKNARFGKVDAHIAVCAFARDALLKTVRMAEERGFEIVHGIVDSLWL	HGIVDSLWL	519	IVD							AVTMDMFM	226	2	-1.2		2026714	Archaea		Candidatus Bathyarchaeota					Candidatus Bathyarchaeota archaeon			0	0	MTSLKPLKGWLLDVYPSNSGQMTVWIITENGERVRLVDKFQPKIYVSGKIADLSKLTNQLATSKSVVKWRYVEKYADFMENKRSKVLEITTSDCRRIPHFACKLLRLGGYQKFRLHNVDVPDAQAYFYDRDIFPLAFMMITVQSDRLAYWLLDSVESVDYEVPPLRLMSLRVEIVTDRPVPNFSDPIDSIIVECSGEKIVIDEGDEGEKILKMVEVIREKDPDIIFTRGGDSFLFPYLARRALVNGVLGKLVLGREDVPLRAKKKRGMTFFSYGRVYFKAPMRRLYGRIHVDEENTFIYSACGLDGLIEVSRTCRVPLHRAARASIGSIMSSLQLYQATKDDILIPWKKREPEAFKSAWELLVADRGGFIFEPKLGIHDWVAEVDFSSMYPTLMAKCNI…		GCA_029880175.1_ASM2988017v1	na
MDH5663936.1	MDH5663934.1	MDH5663935.1		1a (iRadA-PPB2-PolB2)			DUF72	DUF72	iRadA	PPB2	PolB2							ALKWILVTCFGYLGYRNARFGKVDAHIAVCAFARDALLKTVRMAEERGFEVVHGIVDSLWL	HGIVDSLWL	526	IVD												2026714	Archaea		Candidatus Bathyarchaeota					Candidatus Bathyarchaeota archaeon			0	1	MTGLKNNLAGLKPLRGWLLDVYPSGPGEMTVWIITENGKRVKLTDKFQPKIYVSGRMADLSKLTGQLANSKSVAGWRYVEKCADFMEDKRSRVLEITTTDCRRIPYFARKLLRLGGYQKFRLHNVDVPDAQTYLYDRDIFPLAFVGVAVQGYRLAYWLLDSVESVDYTVPPLRLMSMRVEVAAKGTIPSFNDPIKSIILEIDGKRIVVDEGDESEKILRMVEVVREEDPDIITTRGGDSFFFPYLAHRALVNGVLHKLVLGREDVPLKAKKKRGITFFSYGRVYFKAPMRRLYGRIHVDEENTFIYSACGLDGLIEVSRTCRVPLHRAARASIGTIMSSLQLYQAVKDGILIPWKKREPEAFKSAWELLVADRGGFIFEPKLGIHDWVAEVDFSSMYPT…		GCA_029879865.1_ASM2987986v1	na
TET58190.1	TET58192.1	TET58191.1		1a (iRadA-PPB2-PolB2)			DUF72	DUF72	iRadA	PPB2	PolB2							ALKWILVTCFGYLGYRNAKFGTVDGHISVCAFGRHVFLEAAHMAEERGFSVIHGIVDSLWL	HGIVDSLWL	525	IVD												2026714	Archaea		Candidatus Bathyarchaeota					Candidatus Bathyarchaeota archaeon			1	1	MQLESNTANPKHVEGWIFDIYPSAFGQMSIWVITKNGERIRFVDKFKPKIYISGNVVDLERLSTRFFLDKSIASFEFVYRYVSPTDIEKSKVLEVELKDCRRVPFFVHEILEIGRYLRFQVYNCDLQSTQSYLYNKDIFPLAFAEIEVEKQELRYRLLDSVESVDYSIPPLRIMKINVDVAKKKKIASFHDPVKEVTVSQDDEAIIIASGDEKEKLLQLIEVVRELDPDILLTRGGDSHIFPYLARRATINGVLDRFVLSRENVPLVARHRKGKTYFSYGRTYFRAPTRRLYGRIHIDVNNTFILVECGIEGLIEVARTCRVPLHRASRSSIGSSMTSLQLFQAIKNGILIPRNKRVPEAFKSAYELLVGDRGGFVYEPRMGIHDQVGEVDFSSMYPFL…		GCA_004376645.1_ASM437664v1	na
UCG36795.1	UCG36793.1	UCG36794.1		1a (iRadA-PPB2-PolB2)			DUF72	DUF72	iRadA	PPB2	PolB2							ALKWILVTCFGYLGYKNSKFGTVDGHMGVCAFGRTAFLNAANIAERSGFSIIHGIVDSLWI	HGIVDSLWI	525	IVD												2026714	Archaea		Candidatus Bathyarchaeota					Candidatus Bathyarchaeota archaeon			1	1	MRLETNQASLNNLKGWILDLYPSASGKMNVWIITENGERLQLIDELKPKIYVSGSQEDLKRLVTRFPANKTVTSCSFVHKYASPIDTVKSKVLEVELEDCNATAPFVHEILEVGRYLCFEVHNCDLKSSQAYLYERDVFPLAFIEICVEKHKLGYHLLDSVESVDYTIPPLRIMMIHVDIAKERRIASLSDPIKEIALFYNNQKITIDCDDEKEKLLQFIGAIKEFDPDILLTKGGDSNLFPYLTRRALVNDILDKLILSREAIPLIAKPRRGTTYSSYGRTYYRAPLRRLFGRIHIDENNTFILTECGIEGLIEIARTCRVPLHQASRSSIGTSMSSLQFYQAMKEDILIPRRKRIPEAFKSAYELLVGDRGGFIYEPKMGIHEWVGEVDFSSMYPSL…		GCA_020352645.1_ASM2035264v1	na
UCB61460.1	UCB61462.1	UCB61461.1		1a (iRadA-PPB2-PolB2)			DUF72	DUF72	iRadA	PPB2	PolB2							ALKWILVTCFGYLGYRNAKFGTVDGHIGVCAFGREAFLKASQISERKGFNVVHGIVDSLWL	HGIVDSLWL	525	IVD							NLTLTKFM	230	2	-2.4		2026714	Archaea		Candidatus Bathyarchaeota					Candidatus Bathyarchaeota archaeon			0	1	MKSESNSADLRHVEGWVFDLYPSAFGQMTIWIITKNDERVCLIDEFKPKIYISGKEEDLERLSTRFCSDRSIASFGFVYKYANPSDTEKSMVLEAALNDCRKTPFFVRRVLEAGKYLRYQLHNCDLKSTQAYLYERDIFPLAFVEIGVQKRKLEYYPLDLAESVDYELPPLRVMRIHVDIAKKGKIASFDDPIEQLVISQNSKTTVVNSGGEKDKLLQFISVVNESDPDILFTRGGDSHALPYLARRALLNGVSDVFILSREDTPLVAKRRRGTTYFSYGRTYYRAPTRRLFGRIHIDEYNSFIQSESGLDGLIEIARTCRVPLHRASRSSIGTSMSSLQFHQAIKDDVLIPRNKRIPEVFKSAFELLVGDRGGFVFEPIIGIHDNVGEVDFSSMYPSL…		GCA_020341775.1_ASM2034177v1	na
MDH5483302.1	MDH5483304.1	MDH5483303.1		1a (iRadA-PPB2-PolB2)			DUF72	DUF72	iRadA	PPB2	PolB2							ALKWILVTCFGYLGYRNARFGKVDAHISICAFARDSLLKTVRVAEERGFEILHGIVDSLWL	HGIVDSLWL	526	IVD							YTTLTEFM	222	2	1.3		2026714	Archaea		Candidatus Bathyarchaeota					Candidatus Bathyarchaeota archaeon			0	1	MSDWKNTFVKLDPILGWLLDVYPSGPDEVTVWMIAENGERIKLVDNFTHRIYISGSFSDLKNLSEKIKDSKSVGSLGLAEKYADFMKVEKKKVLEVGMSNHFRTSFFARKVRRFGGYERFRLYNVDIPISQAYLYEKDIFPLARVMTVDSGNRLYYDLLDSAEKVDYQIPPLRSMWLNITINKKGQFQQLTDEIDSISLEFDQKTVFIGGGSEKGEILKLVNTVKKEDPDIIFTHSGDSFLFPYLAYRAFVNGILDKLILSRENTPLRANKSQGRTFFSYRRVYHKAPLRRLYGRIHIDVDNTFIYTASGLEGLIEVSRTCRVPLHTAARASIGSIMSSLQLYTAWKNNILIPWKKREPESFKSAWELLVADRGGFIFEPKLGFHTDVVEVDFASMFPM…		GCA_029881805.1_ASM2988180v1	na
MCW3985341.1	MCW3985339.1	MCW3985340.1		1a (iRadA-PPB2-PolB2)			DUF72	DUF72	iRadA	PPB2	PolB2							ALKWILVTCFGYLGYKNAKFGTVDGHIGVCAFGRQAFLRTARIAERRGFSVIHGIVDSLWL	HGIVDSLWL	525	IVD							NLTLTEFM	230	2	-2.1		2026714	Archaea		Candidatus Bathyarchaeota					Candidatus Bathyarchaeota archaeon			0	1	MRSESNVANPKRVEGWIFDLYPSAFGQMSVWVIAENGERIRLIDEFQPKIYISGVEEDIERLLTRFFANRSIASCSFIFKYASPTDTEKSKVLEVELKDCRRIPFFVRRVLETGRYLRYHVHNCDLRSAQAYLYERDIFPLAFVDIEVEKHRLRYHLLDSVKSVDYQIPPLRTMRIHVDIDKKRKIASFDDPLKNIEVLQDDEKTIVDAGGEKGKLLRFVEVVKELDPDILLTRGGDSYVFPYLARRALVNGVLDRLVLSRENIPLVAKRRRGTTFFSYGTTYYRAPMRRLYGRVHVDENSTFILTECGIEGLVEIARTCRVPLHRASRSSIGSSMSSLQFYQAIKDDVLIPRNKRIPEAFKSAYELLVGDRGGFVYEPRMGIHDWVGEVDFSSMYPSL…		GCA_026014805.1_ASM2601480v1	na
UCH31940.1	UCH31938.1	UCH31939.1		1a (iRadA-PPB2-PolB2)			DUF72	DUF72	iRadA	PPB2	PolB2							ALKWILVTCFGYLGYRNAKFGTVDGHISVCAFGRHAFLKAAHVAEKRGFNVIHGIVDSLWL	HGIVDSLWL	525	IVD												2026714	Archaea		Candidatus Bathyarchaeota					Candidatus Bathyarchaeota archaeon			1	1	MQSDSNPTNLKRVRGWILDLYPSASGQMSIWVITKSGKRIHLFDEFKPKIYISSRERDLERLSTRLFANRLVASSNLAYKYAGSMATEKSKILEVTLRNHKGVSSFAQSVLEVGKYFRYQLHNCDLKSDQAYLYDREIFPLGFVEIEVEKEKLRFRLLDSIESVDYQVPSLRVIRIHVDIAKKGKMPDFSDPLRAIVIYKNGGEMTIDTGDEKNKLLQLVEIIRRLDPDIVFTRGGDSHVFPYLARRALLNGISERFVLSREDVSMIARHKHGTTYFSYGKTYYRAPTRRLFGRVHIDEYNSFIQRTSGLDGLAEIVRTCRVPLHRASRSSIGSSMASLQLFQAKKDGVLIPRRKCIPETFKSAYELLIGDRGGFVYEPRVGIHDNIGEVDFSSMYPSL…		GCA_020354575.1_ASM2035457v1	na
MDH5448250.1	MDH5448252.1	MDH5448251.1		1a (iRadA-PPB2-PolB2)			DUF72	DUF72	iRadA	PPB2	PolB2							ALKWILVTCFGYLGYRNAKFGTVDGHIGVCAFGRQAFLKAARMAERKRFTVIHGIVDSLWL	HGIVDSLWL	525	IVD		LTKLDLF-	760	-1	-2		NLTLTQFM	230	2	-2.1		2026714	Archaea		Candidatus Bathyarchaeota					Candidatus Bathyarchaeota archaeon			0	1	MQLENNATDLKRVKGWILDLYPSAFGQMSIWIITENGERICLVDVFKPKIYISGKKEDLERLFTRFYANRSIASCSFVYKYANPTDTEKTKVLEAALKDCRRVPFFVRRVLEAGRYLRYQLHNCDLKSAQAYLYDRDIFPLAFVEIKVERHRLKYRLLDSVESVDYEIPPLKVMRIYVDIAKKGKIASFDDPIEQLVISQDGEKIVIDSGSEKNKLLRFISVVKRLDPDILFTRGGDAHVLPYLARRASLNDVLDNFVLSRENIPLIAKRRRGTTYFSYGRTYYRAPTRRLYGRVHIDEYNSFIQRDSGLDGLIEIARTCRVPLHRASRSSIGSSMSSLQFYQAVKDDVLIPRNKRIPEAFKSAYELLVGDRGGFVYEPRMGIHDHVGEVDFSSMYPSL…		GCA_029882535.1_ASM2988253v1	na
MBP1648035.1	MBP1648037.1	MBP1648036.1		1a (iRadA-PPB2-PolB2)		DUF72		DUF72	iRadA	PPB2	PolB2							ALKWMLVTCFGYLGYKNARFGRIEAHESVNAYSRDAILTAKEIAESHGFLFIHAIVDCMWL	HAIVDCMWL	525	IVD												1898104	Bacteria		Bacteroidota					Bacteroidota bacterium			1	1	MIGARVGLHVCRLHVDTSRTVIAWLFDLYASADGVTLWLVDRDGVKHCCYDRFVPSFFMHVDRDGAARAAVLAANFPFRIELDPAVQREIYSDEEWNVLRVAVHDTTRFKEVVRAMERHFPHFVFFNSDITVQQLYLYSTGLFPLALGEYSIDAGGTLVGWQLHDARDALEYGVPPLTTMTLKNRPDFVSPKYRKTYQLEVGYDGRTYELEHEEPADILQSLNRHIRRCDPDIIMTEYGDAVLLPMLARLSLEENVPLELNRDARAGYFTTNESSYFAYGKIVHKDGAFEIAGRWHLDTENSFMMGEASLDGVLEIARLTQLPVQHQARSTIGSALSSMQLSWAYRHNYLIPAKKREPEEFKTAATLLLADRGGLIFQPLMGFHEQVAEMDFASMYPTI…		GCA_017860555.1_ASM1786055v1	na
MBS7614946.1	MBS7614944.1	MBS7614945.1		1a (iRadA-PPB2-PolB2)		DUF72		DUF72	iRadA	PPB2	PolB2							ALKWILVTCFGYLGYRNARFGKVDAHISVCAFARDALLKTVRMAEERGFEVVHGIVDSLWL	HGIVDSLWL	525	IVD							YTQLTAFM	225	2	1.4		2026714	Archaea		Candidatus Bathyarchaeota					Candidatus Bathyarchaeota archaeon			0	1	MSAWKNSFVRLSPIRGWLLDVYPSGPNQVTVWIIAENGERVRLVDNFTPRIYVSGAISDLKTLAGKIENSESVAGMRFADKYADFMEAKKKKVLEVDMTDYRRTPFFARKILRLGGYERFQLHNVDVPISQAYLYEKDIFPLAHVVVVDTGEKLSYVLLDSAERVDYEIPPLRSMWLNVTVKKGPLQRFTDEIETISLEFENKTTIIGDGNEKDKLLKLVETVKKVDPDLVYTHGGDSFLFPYLAYRAFVNGVLNDFVLSRDAIPLKAKKGRGRTFFSYGRVYHKAPLRRLYGRIHIDVDNTFIYTACGLEGLIEVSRTCRVPLHTASRSSIGSIMSSLQLYTAWKEEILIPWKKREPETFKSAWELLVADRGGFVFEPKLGFHTDVFEVDFTSMFPML…		GCA_018397055.1_ASM1839705v1	na
MBS7614738.1	MBS7614740.1	MBS7614739.1		1a (iRadA-PPB2-PolB2)				DUF72	iRadA	PPB2	PolB2	PolB2_2						AFKIILCTCFGYMGYRNARFGKVDAFNAACAYARKTLMDTVYLAEQKGFEIVHGIVDSLYI	HGIVDSLYI	529	IVD							QFLLEEFM	239	2	-1.4		2026714	Archaea		Candidatus Bathyarchaeota					Candidatus Bathyarchaeota archaeon			0	1	MRDLNRPFSLNSEAPVRGWMLDLYLEKAGKMAVWIKTEKGECLKVVDEWRPYFYVSAPSKKDLEQLIRYLPKNEVEAEFDFVEKFVGLQSNERSTVLKVTFPDADSLRFLTGVVWRLGDYDKYRLWNVDIPLPQMYLYEKDLFPFAYVEAAVKDGNVSWRLMDSAESVDYQIPSLRTVNLKAEIASRGALPTFEDPIAKILVEADGEQITIDSADEGEKIITLVKTIREHDPDIVFSEGGDDFLFTYLARRALKNNVLSELELGREKAGINVVQKKGTTYFSYGRVYYRAAPQRLLGRLHIDLKNSGFYERYGLEGLVEIARTCRIPLYSVSRVTIGTSMKSIQLYQAHKDDILVPWKKNEPENFKTARDLLTADRGGFYFEPKLGIHDNVGEIDFSSM…		GCA_018397055.1_ASM1839705v1	na
TLX87974.1	TLX87972.1	TLX87973.1		1a (iRadA-PPB2-PolB2)				DUF72	iRadA	PPB2	PolB2	DUF72						ALKWVLVTSFGYLGFNNAKFGRIDAHIAVCAFDREILIRTMRTAEWNEFEVLHAIVDSIWV	HAIVDSIWV	515	IVD												2026795	Archaea		Nitrososphaerota					Nitrososphaerota archaeon			1	1	MISGWLFDAYAKNNKMVFWIKQKNGKTTRLEGEWSHPIYVAADDKSLFKTIIENEIISGFVSSHQVLPKYESLTDSSESLVLQLRLKDSNKAVKLASEIEKMFRFGQIRIYNVDVLPAQTYFYDQDIFPLAYCQIYDKSSIKWNIKDDVWSTDYELPIFSNVHLRVFPKIDEGKIPRYTDRIGHIEIQNYMTGETVEIEEESEADIFGRLMKEIADINPDFMLTDDGDSFTFPYLIERANHNSINLELGKEKSPLIKPRKEGTSYFSYGRIFFKPSTIKLPGRIHIDTDNSFIIAESGLQGLYELARICRMPFHTASRASIGKCMSSLQFYYATKQNVLIPWKPTLSEHPKNLEELIIADRGGMILEPRIGVHEKVAELDFVSLYPSIMQKMNISAETV…		GCA_005877095.1_ASM587709v1	na
MBI3110572.1	MBI3110574.1	MBI3110573.1		1a (iRadA-PPB2-PolB2)				DUF72	iRadA	PPB2	PolB2							ALKWMLVSCFGYLGYKNARFGKIEAHEAVNAFSRDAILRAKEVAERGGFRMLHAIIDCVWL	HAIIDCVWL	513	IID												2049428	Bacteria		Ignavibacteriota	Ignavibacteria	Ignavibacteriales			Ignavibacteriales bacterium			1	1	MNPGTSETIDGYLFDVYPSADGVVVWLLSTTGRRYRCLAPFTPSFFLHLSDFDAKRALLLGAQCPARVSFNRTTHTEIYSGESWDVLQVFVHNPLQFKKVVWYYERFFPHFAFFNSDVLVPQLFLYETGLFPLARGEYVIDEQNHLLTWTINDAREAMDYSLPPLSILWLRDANSFVPPKYRKYVQLEVSYDGRTYALEQHNPREVLETLNWHLHRSDPDVLITEYGDSILLPHITGLAQQLNVPLLLNRDPHAGYATTRESSFFQYGKIVHKDGAFELAGRWHLDEKNSFTLGEADLEGVFELTRLTQIPVQRQARASIGTSMSSMQLSWAYRNNVLIPAKKREPEEFKPASTLMLADRGGLIYNPPLGYHEEVAELDFVSMYPTIMVERNVSPETVN…		GCA_016192345.1_ASM1619234v1	na
MCI4365834.1	MCI4365832.1	MCI4365833.1		1a (iRadA-PPB2-PolB2)				DUF72	iRadA	PPB2	PolB2							MLKWILVTAFGYQGYRNARFGRIECHEAINAYARALIADLVPAAEAAGYRVVHGIVDSLWL	HGIVDSLWL	515	IVD												1906666	Archaea		Candidatus Thermoplasmatota	Thermoplasmata				Thermoplasmata archaeon			1	1	MAGSPPPDAWLLDITESPDGRSVVLWTKERTTARVRRTAVEFRPPFFVAGTRSDLDDLLPRLVGRSTVERVRRVVLRPSLFDHRPRTVLEVTPSRNSARRTLARSVDELGGFVRYSLFDVDLSPPQLYHLGHGLFPFAPVVGRGAAIRATEPAETVDYVPPPLRVARLAVTLEGPHRGHLPPKEGRIVAVRLGDATLEGPEEDLLRALIGELARSDPDVLLTEGGDSVDLPWLYRRAAAVGLGPGEFALGREPVAFRPARAARSFETYGRVLFRAATYPLPGRFHLDRENSFLFDDADLAGLIDAARLSRLSLSTVARQSPGTCFTAMEMAEALRRGLHVPWKKNRPESFRRADRLVAADRGGVIFVPPVGVFGPVDEFDFASLFPHIMVRKNLSAETL…		GCA_022749935.1_ASM2274993v1	na
NIV44980.1	NIV44982.1	NIV44981.1		1a (iRadA-PPB2-PolB2)				DUF72	iRadA	PPB2	PolB2							ALKWILVTCFGYLGYRNARFGKVDAHIAVCAFARDALLKTVRVAENRGFEVIHGIVDSLWL	HGIVDSLWL	498	IVD												2026714	Archaea		Candidatus Bathyarchaeota					Candidatus Bathyarchaeota archaeon			1	1	MTVWIIAENGERVKLMDRFQSRIYVSGRTADLSKLTDYFATSESVASWRYVEKYADFMEDEKLKVLEITMTDCRTRPYFARRLLKLGSYQKFKLHNVDVPAAQTYLYDRNIFPLAHLVVTNQGDRLAYWLLDSVESVDYQVPSLRWMRMRVETVTDRAVPNFDDTISSIILEFDGERVVIDEKDESEQILKMVEAISEKDPDIVFTRGGDSFLFPYLARRAFVNGILNKLILGREEVPLRAKKKQGTTFFSYGRVYFKAPLRRLYGRIHVDEKNTFIYSACGLDGLIEVSRTCRVPLQKAARASIGTIMSSLQLYQATKDDILIPWKKSEPEAFKSGWELLVADRGGFIFEPKLGIHDGVAEVDFSSMYPTLMAERNISAETVLCNCCSDSSLRVPELG…		GCA_011776045.1_ASM1177604v1	na
UCE44427.1	UCE44425.1	UCE44426.1		1a (iRadA-PPB2-PolB2)				DUF72	iRadA	PPB2	PolB2							ALKWILVTCFGYLGYRNACFGKVDAHISVCAFAREALLKTVRMAEERDFEVVHGIVDSLWL	HGIVDSLWL	526	IVD							AVTMDIFT	174	2	-2.7		2026714	Archaea		Candidatus Bathyarchaeota					Candidatus Bathyarchaeota archaeon			0	1	MKDWRSGFTSLKVFKGWLLDLYPSGPSEMTVWVIAENGDRVKLADKFKPKIYVSGKMTDLSKLTRHFVTSESVAKWRCVEKYADFMEDKKSKVLEITITDCRKISYFTRELVRLGGYRKFRLHNVGVPSVQTYLYDRDIFPLAYATFITEGEKLAYCLLDSMESVDYRIPALRLMSIHADLDADGAIANFDDAIRSITLESDGKRLVIDGGDEKDKILEMVESVKKEDPDIILTRGGDSFLLPYFAHRAFVNEILNRLVLGRENIPLEAEKRRGVTFFSYGRVYFKAPTCRLYGRIHIDEKNTFIYSACGLDGLIEVSRTCRVPLHRAARASIGTIMSSLQLYQATKEDILIPWKKREPETFKSAWELLIADRGGFIYDPRLGVHDGVAEVDFSSMYPT…		GCA_020348365.1_ASM2034836v1	na
MBI5473074.1	MBI5473072.1	MBI5473073.1		1a (iRadA-PPB2-PolB2)				DUF72	iRadA	PPB2	PolB2							ALKWILVTCFGYLGYKNARFGKIEAHESVNAFSREKILQAKEIAEAQGFEFIHAIVDCMWL	HAIVDCMWL	508	IVD												2026749	Bacteria		Ignavibacteriota					Ignavibacteriota bacterium			0	1	MFTRIIGWLFDVYPSGKGITLWLIDREGTKYCASRPFVPSLYMHIAENEERHVAALTKSFPFPVTLYRVVRREIYSNQEWNMLSVNVSDTTQFKNVVWKLERSFPHFVFFNSDIPVPQMFFYETGLFPLAYGEYGIQNGILTEWNLNDSYDSITYTLPPLVTMKLNNRSDFISPKFRKHYQLEVSYEGESFSLEDEEPTNILHSLNRHLQRCDPDIIHTQFGDAILLPMLTSLSAELKIPLQLNRDATAGYFTTKESSYFVYGKIAHKDGAFELAGRWHLDVENSFMMGESGLDGIAEIARLTQLPVQHQSRSTIGTALSSMQLSWAYRNGYLVPAKKREPEDFKSAATLLLADRGGLIFQPKLGFHEQIAELDFVSMYPSIMVQHNVSPETVNCRCCV…		GCA_016218065.1_ASM1621806v1	na
MDH5779422.1	MDH5779420.1	MDH5779421.1		1a (iRadA-PPB2-PolB2)				DUF72	iRadA	PPB2	PolB2							ALKWILVTCFGYLGYKNARFGKVDAHIAVCAFAREALLKTVRMAEERGFGIVHGIVDSLWL	HGIVDSLWL	525	IVD							PVTIDMFM	223	2	-1.5		2026714	Archaea		Candidatus Bathyarchaeota					Candidatus Bathyarchaeota archaeon			0	1	MKDWKSDFTSLKIIRGWLLDLYPSDPGEMTVWIITENGDRVKLVDKFQPKVYVSGKIADLSKLTDHFVTSKYVARWRYAEKYADFMEGKKSKVLEITTTNCRIPHFARKLLRLGGYRKFRLHNIDLPNAQTYLYERDIFPLAHVAVIDQGEKLAYCLLDSVKSIDYEIPPLHLMAIHVEVDASETVPHFNDPIKSITLESRGKSINIDEGDESDKILKMVEFIKEEDPDIILTCGGDSFLFPYLARRAFVNGILDRLVLGREDAPLEAKNRSGITFFSYGRVYFKAPTRRLYGRIHIDKKNTFIYSACGLTGLIEVSRTCRVPLHRAARASIGTIMSSLQLYQATKDDILIPWRKSEPEAFKSAWELLVADRGGFIFEPRLGIHDGVAEVDFSSMYPTL…		GCA_029879445.1_ASM2987944v1	na
MCI4338934.1	MCI4338936.1	MCI4338935.1		1a (iRadA-PPB2-PolB2)				DUF72	iRadA	PPB2	PolB2							MLKWILVTAFGYQGYRNARFGRIECHEAINAYARRLLADLVPTAEDAGYRVVHGIVDSLWV	HGIVDSLWV	516	IVD							QRGMEEFG	261	24	-2.1		1906666	Archaea		Candidatus Thermoplasmatota	Thermoplasmata				Thermoplasmata archaeon			0	1	MDGPAPTADGWLLDITDSDDGRSVVLWRKERSSGRVRRTAVEFRPPFLVEGPRDDLVDLARRLEGDPAVAVVERRVLAPSLYDRRPRTVLAVTPERNPRRRALARSVDALGGFERYRLYDVDLVPPQLYHLGHALYPFAPVMGHGAALTATEPAETIDYVTPPLRVARLEVHIAGERRGRIPPPDGHIGSVRLGDVTLEGSEEELLRALVDELARSDPDVLLTQGGDAFDLPWLYRRAAACGLGPDVFELGRERAPFRPSRRARSFESYGVVHHRAASYPVPGRFHIDRENSFLFDDADIAGLVDAARLSRLSLSTVVRQSPGTCFTAMEMAHALALGAHVPWKKNRPEMFRRGDHLVAADRGGVIFLPPVGVHDRIDEFDFASLYPSIMVRNNLSAET…		GCA_022750375.1_ASM2275037v1	na
UCD39967.1	UCD39965.1	UCD39966.1		1a (iRadA-PPB2-PolB2)				DUF72	iRadA	PPB2	PolB2							ALKWILVTCFGYLGYRNARFGKVDAHIAVCAFARDALLKTVRVAENRGFEVIHGIVDSLWL	HGIVDSLWL	526	IVD							GVTMDRFL	226	2	-1.6		2026714	Archaea		Candidatus Bathyarchaeota					Candidatus Bathyarchaeota archaeon			0	0	MSGWKNGLVSLRPVRGWLLDVYPSGFGQMTVWIIAENGERVKLMDRFQSRIYVSGRTADLSKLTDYFATSGSVASWRYVEKYADFMEDEKLKVLEITMTDCRTKPYFARRLLKLGSYQKFKLHNVDVPAAQTYLYDRNIFPLAHLVVTNQGDRLAYWLLDSVESVDYQVPSLRWMRMRVETVTDRAVPNFDDAISSIILEFDGERVVVDEKDESEQILKMVEAISEKDPDIVFTRGGDSFLFPYLARRAFVNGIRNKLVLGREEVPLRARKKQGTTFFSYGRVYFKAPLRRLYGRVHVDEKNTFIYSACGLDGLIEVSRTCRVPLQKAARASIGTIMSSLQLYQATRDEILIPWKKSEPEAFKSGWELLVADRGGFVFEPKLGIHDWVAEVDFSSMYPT…		GCA_020346725.1_ASM2034672v1	na
MCW3977380.1	MCW3977382.1	MCW3977381.1		1a (iRadA-PPB2-PolB2)				DUF72	iRadA	PPB2	PolB2							ALKWILVTCFGYLGYRNARFGKVDAHIAVCAFARDALLKTVRVAENRGFEVIHGIVDSLWL	HGIVDSLWL	498	IVD							GVTMDRFL	211	2	-1.5		2026714	Archaea		Candidatus Bathyarchaeota					Candidatus Bathyarchaeota archaeon			0	0	MTVWIIAENGERVKLLDRFQSRIYVSGRTADLSKLTDYFATSGSVASWRYVEKYADFMEDEKLKVLEITMTDCRTRPYFARRLLKLGSYQKFKLHNVDVPAAQTYLYDRNIFPLAHLVVTNQGDRLAYWLLDSVESVDYQVPSLRWMRMRVETVSDRAVPNFDDAISSIILEFDGERVVIDEKDESEQILKMVEAISEKDPDIVFTRGGDSFLFPYLARRAFVNGIRNKLVLGREEIPLRARKKQGTTFFSYGRVYFKAPLRRLYGRIHVDEKNTFIYSACGLDGLIEVSRTCRVPLQKAARASIGTIMSSLQLFQATGDDILIPWKKSEPEAFKSGWELLVADRGGFIFEPKLGIHDGVAEVDFSSMYPTLMVERNISAETVLCNCCSDSSLRVPELG…		GCA_026015045.1_ASM2601504v1	na
UCC33304.1	UCC33306.1	UCC33305.1		1a (iRadA-PPB2-PolB2)				DUF72	iRadA	PPB2	PolB2							ALKWILVTCFGYLGYRNACFGKVDAHIAVCAFAREALLKTVRMAEEKGFEVVHGIVDSLWL	HGIVDSLWL	526	IVD							AVTMDMFM	223	2	-1.2		2026714	Archaea		Candidatus Bathyarchaeota					Candidatus Bathyarchaeota archaeon			0	1	MKDWRSGFTSLKAFKGWLLDLYPSGSGEMTVWAIAENGDRVKLSDKFQSKIYVSGKMTDLSKLTSHFVIREPVAKWRYVEKHADFMEDKKSKVLEITISDCRRIPYFARELLRLGGYRKFRLHNVGVPNVQTYLYKRDIFPLVYTTFKIEGEKLAYCLPDSMESVDYRTPALRLMTIHADIDADGPIAKFDDTIKSITLESDGKRHIIDGGDEKDKILEMVENVKKEDPDIILTRGGDSFLLPYFAHRAFVNEILNRLVLGREDIPLEAEKRRGVTFFSYGRVYFKAPTCRLYGRIHIDEKNTFIYSACGLDGLIEVSRTCRVPLHRAARASIGTIMSSLQLYQATKEDVLIPWKKKEPETFKSAWELLVADRGGFIYEPRLGVHDGVAEVDFSSMYPT…		GCA_020344435.1_ASM2034443v1	na
MDH5461742.1	MDH5461744.1	MDH5461743.1		1a (iRadA-PPB2-PolB2)				DUF72	iRadA	PPB2	PolB2							ALKWILVTCFGYLGYKNARFGKVDAHIAVCAFAREALLKTVRMAEERGFGIVHGIVDSLWL	HGIVDSLWL	525	IVD							PVTIDMFM	223	2	-1.5		2026714	Archaea		Candidatus Bathyarchaeota					Candidatus Bathyarchaeota archaeon			0	0	MKDWKSDFTSLKIIRGWLLDLYPSDPGEMTVWIITENGDRVKLVDKFQPKVYVSGKIADLSKLTDHFVTSKYVARWRYAEKYADFMEGKKSKVLEITTTNCRIPHFARKLLRLGGYRKFRLHNIDLPNAQTYLYERDIFPLAHVAVIDQGEKLAYCLLDSVKSIDYEIPPLHLMAIHVEVDASETVPHFNDPIKSITLESRGKSINIDEGDESDKILKMVEFIKEEDPDIILTCGGDSFLFPYLARRAFVNGILDRLVLGREDAPLEAKNRSGITFFSYGRVYFKAPTRRLYGRIHIDKKNTFIYSACGLTGLIEVSRTCRVPLHRAARASIGTIMSSLQLYQATKDDILIPWRKSEPEAFKSAWELLVADRGGFIFEPRLGIHDGVAEVDFSSMYPTL…		GCA_029882425.1_ASM2988242v1	na
MBI3193985.1	MBI3193987.1	MBI3193986.1		1a (iRadA-PPB2-PolB2)				DUF72	iRadA	PPB2	PolB2							ALKWMLVCCFGYLGYKNARFGRIEAHESVNAFSRDAILTAKEIAEERGYELLHGIIDCMWL	HGIIDCMWL	513	IID												2026749	Bacteria		Ignavibacteriota					Ignavibacteriota bacterium			1	1	MKRTIAGWLFDVYPYSNGVVLWLIDQNGEKVRCVKKFEPSFFLSPSESDRQQASTLAKRCPVNVTFTNETRRELFSNELLDVLQIHVHDAVRFREAVWFFEKFFPHFAFFNSDMIPSQLFLYETELFPLAFGDFFINEQNELVDWILHDSREAFEYTVPPLSIMRLRNANAFLPPKYQRFVQFEISYEGHSYVLEQETPMEVLMSLNKHLLRYDPDIILTDYGDATLMPMIASQAKECRVPLLLNRDLQASYQVSKESSYFQYGKVVHKDGAFELRGRWHLDADNSFTLAESHLDGLFELTRITQLCPQHQARASIGTGLSSLQLSWAYKNKYLIPSKKREPEDFKSAATLLLADRGGLIFQPPPGFHEDIAELDFVSMYPSIMVNNNISPETVNCRCC…		GCA_016191715.1_ASM1619171v1	na
MCW6167620.1	MCW6167618.1	MCW6167619.1		1a (iRadA-PPB2-PolB2)				DUF72	iRadA	PPB2	PolB2							MLKWILVTAFGYQGYRNARFGRIECHEAINAYARELFADMVCEAERAGYRFVHGIVDSMWL	HGIVDSMWL	479	IVD							QRGMEEFA	257	26	-2.1		2268204	Archaea		Candidatus Thermoplasmatota	Thermoplasmata	Thermoplasmatales			Thermoplasmatales archaeon			0	1	MRPEAVAFRPPFYVAAPRAERRGLARDLRNDPLVDEVIERTERPSLFDARPVTLLAVRPRSNRSRRALAERIDRRGNFHRYTLYDVDLTAPQLCYLTNDLYPFAPIVRRDGVWAATEPAETVDYELPPLRLARLEVRWTGGTRRPGPGDRIAEICLGPDRLEGPEEELLRILPSAIARRDPDVVLTDGGDALDLPWLYEGAARCGLTDAEFVLGRAPSRWTPSRGARSYMSYGRILHSAAAFNLPGRFHIDRENSFLFEDTELPGLIDAARLSRLSLQSVVRQSPGTSFSAMEIAEAIRSGVRVPWKKNRPERFRPADHLVAADRGGTILRPPIGVHDHLDEFDFASLFPQIMVRHNLSAETLDCRCCPRSPHVAPGLGYRSCTKRLGLLPRTLLPLLR…		GCA_026127885.1_ASM2612788v1	na
PAU81488.1	PAU81567.1	PAU81489.1		1a (iRadA-PPB2-PolB2)		orc1/cdc6	SRAP		iRadA	PPB2	PolB2	orc1/cdc6						ALKWILVACFGYQGFSNAKFGRIECHEAINAFAREILLTAKQRLEAGGWRVVHGIVDSIWV	HGIVDSIWV	482	IVD												2032630	Archaea		Euryarchaeota	Halobacteria	Halobacteriales	Haloferacaceae	Halorubrum	Halorubrum salipaludis			0	0	MTMPFSIDFLDDGRVLEWEATADGAVATERDDYTPRFYVAARDPASDIDLTTLQSVYDQHPDVVATELVARRPGFRRDEEAVLAVDVAHIDRVTPLARQARQLSDYPVGDLACFNVDFSREFRYCLETGADPTPANELSTLRLSVPVTETSNDVYEELSVAGDTVTGSPTDILTAVQGALEAHDPDVLVCSTSEIVPTLYEMATDAGVDGFSLSRWPDVDYQQLASRSTYSSYGRVGHSPARYNVPGRAIIDESNTFFYGETNLDGVLDLVSRSKKPVQELAWASIGNVLTAIQICEAHDRDVLVPWNSWRHEFYKPMGTLHDADRGGFIFAPKVGLHENVHELDFSSLYPNIICTRNVSPDVIRCECHSDRDDIPGLGYSICDDRGYLVDVLQPIIDA…		GCA_002286985.1_ASM228698v1	representative genome
WP_191906262.1	WP_151102120.1	WP_151100306.1		1a (iRadA-PPB2-PolB2)		orc1/cdc6	SRAP		iRadA	PPB2	PolB2	orc1/cdc6						ALKWILVACFGYQGFSNAKFGRIECHEAINAFAREILLTAKQRLEAGGWRVVHGIVDSIWV	HGIVDSIWV	480	IVD												2624677	Archaea		Euryarchaeota	Halobacteria	Halobacteriales	Haloarculaceae	Haloarcula				0	0	MPFSIDFLDDGRVLEWEATADGAVATERDDFTPRFYVAARDPDADLDLTTLQSVYDQHPDVVTTEMVARRPGFRRDEEPVLAVDVAHIDRVTPLARQARQLSAYPVGDLACFNVDFSREFRYCLETGADPTPASELSTLRLSVPVTETSNDVYGKLSVAGDTVTGSPTDILTAVQEALDAHDPDVLVCSTSEIVPTLYEMATDAGVDDFSLSRWPNVDYQQLASRSTYSSYGRVGHSPARYNVPGRAIIDESNTFFYGETNLDGVLDLVSRSKKPVQELAWASIGNVLTAIQICEAHDRGVLVPWNSWRHEFYKPMGTLHDADRGGFIFAPEVGLHENVHELDFSSLYPNIICTRNVSPDVIQCDCHSDRDDVPGLGYSICDDRGYLVDVLQPIIDARD…		GCF_008729015.1_ASM872901v1	na
WP_285271128.1	WP_285271133.1	WP_285271127.1		1a (iRadA-PPB2-PolB2)		orc1/cdc6	SRAP		iRadA	PPB2	PolB2	orc1/cdc6						ALKWILVACFGYQGFSNAKFGRIECHEAINAFAREILLTAKQRLEAGGWRVVHGIVDSIWV	HGIVDSIWV	480	IVD												2242	Archaea		Euryarchaeota	Halobacteria	Halobacteriales	Halobacteriaceae	Halobacterium	Halobacterium salinarum			0	0	MPFSVDFLDDSRVLEWEATANGTVATERDDYTPRFYVAARDPATDLDLTTLQSVYDQHPDVVATELVARRPGFRRDEETVLAVDVAHIDRVTPLARQARQLSDYPVGDLTCFNVDFSREFRYCLETGTDPTPASELSTLRLSVPVTETSNDIYGELSVAGDTVTGSPTDILTAVQGALDAHDPDVLVCSTSEIVPTVHEMATDAGVDDFSLSRWPDVDYQQLASRSTYSSYGRVGHSPARYNVPGRAIIDESNTFFYGETNLEGVLDLVSRSKKPVQELAWASIGNVLTAIQICEAHNRGVLVPWNSWRHEFYKPMGTLHDADRGGFIFAPEVGFHENVHELDFSSLYPNIIRTRNVSPDVIRCDCHSDRDDVPGLGYSICDDRGYLVDVLQPIIDARD…		GCF_030250245.1_ASM3025024v1	na
WP_202614593.1	WP_135822968.1	WP_135822940.1		1a (iRadA-PPB2-PolB2)		orc1/cdc6	SRAP		iRadA	PPB2	PolB2	orc1/cdc6						ALKWILVACFGYQGFSNAKFGRIECHEAINAFAREILLTAKQRLETGGWRVVHGIVDSIWV	HGIVDSIWV	480	IVD												2528831	Archaea		Euryarchaeota	Halobacteria	Halobacteriales	Natronoarchaeaceae	Halostella	Halostella litorea			0	0	MPFSIDFLDDGRVLEWEATADGAVATERGDYTPRFYVAARDPASDLDLTTLQSVYDQHPDVVATEMVARRPGFRRDEETVLAVDVAHIDRVTPLARQARQLSDYPVGDLACFNVDFSREFRYCLETGADPTPASELSTLRLSVPVTETSNDVYGELSVAGDTVTGSPTDILTAVQGALDAHDPDVLVCSTSEIIPTLYEMATDAGVDDFSLSRWPGVDYQQLASRSTYSSYGRVGHSPARYNVPGRAIIDESNTFFYGETNLDGVLDLVSRSKKPVQELAWASIGNVLTAIQICEAHDRGVLVPWNSWRHEFYKPMGTLHDADRGGFIFAPEVGLHENVHELDFSSLYPNIICTRNVSPDVIRCSCHSDRDDVPGLGYSICDDRGYLVDVLQPIIDARD…		GCF_004785955.1_ASM478595v1	representative genome
WP_220619901.1	WP_220619899.1	WP_220619900.1		1a (iRadA-PPB2-PolB2)		orc1/cdc6	SRAP		iRadA	PPB2	PolB2	orc1/cdc6						ALKWILVACFGYQGFSNAKFGRIECHEAINAFAREILLTAKQRLEAGGWRVVHGIVDSIWV	HGIVDSIWV	480	IVD												2487747	Archaea		Euryarchaeota	Halobacteria	Halobacteriales	Haloarculaceae	Halomicroarcula	Halomicroarcula rubra			0	0	MPFSIDFLDDGRVLEWEATADGAVATERDDYTPRFYVAARDPDADLDLTTLQSVYDQHPDVVATETVARRPGFRRDEEAVLAVDVAHIDRVTQLARQARQLSDYPVGDLACFNVDFSREFRYCLETGADPTPASELSTLRLSVPVTETSNDVYEELSVAGDTVTGSPTDILTAVQGALEAHDPDVLVCSTSEIVPTLYEMATDAGVDDFSLSRWPDVDYQQLASRSTYSSYGRVGHSPARYNVPGRAIIDESNTFFCGETNLDGVLDLVSRSKKPVQELAWASIGNVLTAIQICEAHDRGVLVPWNSWRHEFYKPMGTLHDADRGGFIFAPEVGLHENVHELDFSSLYPNIICTRNVSPDVIRCDCHSDRDDVPGLGYSICDDRGYLVDVLQPIIDARD…		GCF_019599465.1_ASM1959946v1	representative genome
WP_256412802.1	WP_256412800.1	WP_256412801.1		1a (iRadA-PPB2-PolB2)		orc1/cdc6	SRAP		iRadA	PPB2	PolB2	orc1/cdc6						ALKWILVACFGYQGFSNAKFGRIECHEAINAFAREILLTAKQRLEAGGWRVVHGIVDSIWV	HGIVDSIWV	480	IVD												1126240	Archaea		Euryarchaeota	Halobacteria	Halobacteriales	Haloferacaceae	Halorubrum	Halorubrum rubrum			0	0	MPFSIDFLDDGRVLEWEATADGAVATERDNYTPRFYVAPRDPDADLDLTTLQSVYDQHPDVVATEMVTRRPGFRRDEEAVLAVDVVHIDRITPLARQARQLSAYPVGDLACFNVDFSREFRYCLETGADPTPASELSTLRLSVPVTETSNDIYGELSVAGDTVTGSPTDLLTAVLRALDAHDPDVLVCSTSEIVPTLYEMATDAGVDDFSLSRWPDVDYQQLASRSTYSSYGRVGHSPARYNVPGRAIIDESNTFFYGETNLDGVLDLVSRSKKPVQELAWASIGNVLTAIQICEAHDRGVLVPWNSWRHEFYKPMGTLHDADRGGFIFAPEVGLHENVHELDFSSLYPNIICTRNVSPDVIRCSCHSDRDDVPGLGYSICDDRGYLVDVLQPIIDARD…		GCF_024494685.1_ASM2449468v1	representative genome
WP_199722382.1	WP_121538276.1	WP_121538216.1		1a (iRadA-PPB2-PolB2)		orc1/cdc6	SRAP		iRadA	PPB2	PolB2	orc1/cdc6						ALKWILVACFGYQGFSNAKFGRIECHEAINAFAREILLTAKQRLETGGWRVVHGIVDSIWV	HGIVDSIWV	480	IVD												2282135	Archaea		Euryarchaeota	Halobacteria	Halobacteriales	Haloarculaceae	Haloarcula	Haloarcula sp. Atlit-120R			0	0	MPFSIDFLDDGRVLEWEATADGAVATERQDYTPRFYVAARDPASDIDLTTLQSVYDQHPDVVATEMVTRRPGFRRDEEAVLAVDVAHIDRITPLARQARQLSAYPVGDLACFNVDFSREFRYCLETGADPTPASELSTLRLSIPVTETSNDIYGELSVTGDTVTGSPTDILTAVQGALEAYDPDVLVCSTSEIVPTLYEMATDAGVDDFSLSRWPDVDYQQLASRSTYSSYGRVGHSPARYNVPGRAIIDESNTFFYGETNLDGVLDLVSRSKKPVQELAWASIGNVLTAIQICEAHDRGVLVPWNSWRHEFYKPMGTLHDADRGGFIFAPEVGLHENVHELDFSSLYPNIICTRNVSPDVIRCECHSDRDDVPGLGYSICDDRGYLVDVLQPIIDARD…		GCF_003665885.1_ASM366588v1	na
WP_199243579.1	WP_199243580.1	WP_014053335.1		1a (iRadA-PPB2-PolB2)		orc1/cdc6	SRAP		iRadA	PPB2	PolB2	orc1/cdc6						ALKWILVACFGYQGFSNAKFGRIECHEAINAFAREILLTAKQQLEAGGWRVVHGIVDSIWV	HGIVDSIWV	480	IVD												1816183	Archaea		Euryarchaeota	Halobacteria	Halobacteriales	Haloferacaceae	Haloplanus	Haloplanus rallus			0	0	MPFSIDFLDDSRVLEWEATADGAVATERDDYTPRFYVAARDPASDIDLTTLQSVYDQHPDVVATELVARRPGFRRDEEAVLAVDVAHIDRVTPLARQARQLSAYPVGDLACFNVDFSREFRYCLETGADPTPASELSTLRLSVPVTETSNDIYGELSVAGDTVTGSPTDILTAVQGALDAHDPDVLVCSTSEIVPTLYEMATDAGVDDFSLSRWPDIDYQQLASRSTYSSYGRVGHSPARYNVPGRAIIDESNTFFYGETNLDGVLDLVSRSKKPVQELAWASIGNVLTAIQICEAHDRGVLVPWNSWRHEFFKPMGTLHDADRGGFIFAPEVGLHENVHELDFSSLYPNIICTRNVSPDIIRCDCHSDRDDVPGLGYSICDDRGYLVDVLQPIIDARD…		GCF_009762275.1_ASM976227v1	representative genome
WP_246989585.1	WP_246989587.1	WP_246989586.1		1a (iRadA-PPB2-PolB2)		orc1/cdc6	SRAP		iRadA	PPB2	PolB2	orc1/cdc6						ALKWILVACFGYQGFSNAKFGRIECHEAINAFAREILLTAKQRLETGGWRVVHGIVDSIWV	HGIVDSIWV	480	IVD												2931976	Archaea		Euryarchaeota	Halobacteria	Halobacteriales	Haloarculaceae	Halorientalis	Halorientalis marina			0	0	MPFSIDFLDDDRVLEWEATADGAVATERDDYTPRFYVAPRDPDADLDLTTLQSVYDQHPDVVATEIVARRPDFRRDEEAVLAVDVAHIDRVTPLARQARQLSAYPVGDLACFNVDFSREFRYCLEAGVDPTPASELSTLRLRVPVTDTSNDVYGELSVAGDTVTGSSTDILTAVQGALDAHDPDVLVCSTSEIVPTLHEMATDAGVDDFSLSRWPDVDYQQLASRSTYSSYGRVGHSPARYNVPGRAIIDESNTFFYGETNLNGVLDLVSRSNKPVQELAWASIGNVLTAIQICEAHDRGVLVPWNSWRHEFYKPMGTLHDADRGGFIFAPEVGLHENVHELDFSSLYPNIICTRNVSPDVIRCDCHSDRDDVPGLGYSICDDRGYLVDVLQPIIDARD…		GCF_023028345.1_ASM2302834v1	representative genome
KAA9396264.1	KAA9396335.1	KAA9396263.1		1a (iRadA-PPB2-PolB2)		orc1/cdc6	SRAP		iRadA	PPB2	PolB2	orc1/cdc6						ALKWILVACFGYQGFSNAKFGRIECHEAINAFAREILLTAKQRLEAGGWRVVHGIVDSIWV	HGIVDSIWV	482	IVD												1853685	Archaea		Euryarchaeota	Halobacteria	Halobacteriales	Haloarculaceae	Haloarcula	Haloarcula sp. CBA1130			0	0	MTMPFSIDFLDDGRVLEWEATADGAVATERDDFTPRFYVAARDPDADLDLTTLQSVYDQHPDVVTTEMVARRPGFRRDEEPVLAVDVAHIDRVTPLARQARQLSAYPVGDLACFNVDFSREFRYCLETGADPTPASELSTLRLSVPVTETSNDVYGKLSVAGDTVTGSPTDILTAVQEALDAHDPDVLVCSTSEIVPTLYEMATDAGVDDFSLSRWPNVDYQQLASRSTYSSYGRVGHSPARYNVPGRAIIDESNTFFYGETNLDGVLDLVSRSKKPVQELAWASIGNVLTAIQICEAHDRGVLVPWNSWRHEFYKPMGTLHDADRGGFIFAPEVGLHENVHELDFSSLYPNIICTRNVSPDVIQCDCHSDRDDVPGLGYSICDDRGYLVDVLQPIIDA…		GCA_008729005.1_ASM872900v1	na
NHX37408.1	NHX37406.1	NHX37407.1		1a (iRadA-PPB2-PolB2)		orc1/cdc6	SRAP		iRadA	PPB2	PolB2	orc1/cdc6						ALKWILVACFGYQGFSNAKFGRIECHEAINAFAREILLTAKQRLEAGGWRVVHGIVDSIWV	HGIVDSIWV	482	IVD												2715752	Archaea		Euryarchaeota	Halobacteria	Halobacteriales	Haloferacaceae	Halolamina	Halolamina sp. R1-12			0	0	MTMPFSIDFLDDGRVLEWEATADGAVATERNDYTPRFYVAARDPASDLDLTTLQSVYDQHPDVVATELVARRPGFRRDEEAVLAVDVAHIDRVTPLARQARQLSDYPVGDLACFNVDFSREFRYCLETGADPTPASELSTLRLSVPVTETSNDVYGELTVAGDAVTGSPTDILTAVQGALEAHDPDVLVCSTSEIIPTLYEMATDAGVDDFSLSRWPDVDYQQLASRSTYSSYGRVGHSPARYNVPGRAIIDESNTFFHGETNLDGVLDLVSRSKKPVQELAWASIGNVLTAIQICEAHDRDVLVPWNSWRHEFYKPMGTLHDADRGGFIFAPEVGLHENVHELDFSSLYPNIICTRNISPDVIRCDCHSDRDDVPGLGYSICDDRGYLVDVLQPIIDA…		GCA_011627345.1_ASM1162734v1	na
TKX60496.1	TKX60554.1	TKX60495.1		1a (iRadA-PPB2-PolB2)		orc1/cdc6	SRAP		iRadA	PPB2	PolB2	orc1/cdc6						ALKWILVACFGYQGFSNAKFGRIECHEAINAFAREILLTAKQRLEAGGWRVVHGIVDSIWV	HGIVDSIWV	482	IVD												2518114	Archaea		Euryarchaeota	Halobacteria	Halobacteriales	Haloferacaceae	Halorubrum	Halorubrum sp. ASP1			0	0	MTMPFSIDFLDDGRVLEWEATADGAVATEHDDYTPRFYVAARDPASDIDLTTLQSVYDQHPDVVATGMVTRRPGFRRDEETVLAVDVAHIDSVTPLARQARQLSEYPVGDLACFNVDFSREFRYCLETGADPTPASELSTLRLSVPVTETSNDVYGELSVAGDTVTGSPTDILTAVQGALEAHDPDVLVCSTSEIVPTLYEMATDAGIDDFSLSRWPDVDYQQLASRSTYSSYGRVGHSPARYNVPGRAIIDESNTFFYGETNLDGVLDLVSRSKKPVQELAWASIGNVLTAIQICEANDRGVLVPRNSWRHEFYKPMGTLHDADRGGFIFAPEVGLHENVHELDFSSLYPNIICTRNVSPDVIRCDCHSDRDDVPGLGYSICDDRGYLVDVLQPIIDA…		GCA_005435135.1_ASM543513v1	na
WP_172967146.1	WP_152120810.1	WP_121538216.1		1a (iRadA-PPB2-PolB2)		orc1/cdc6	SRAP		iRadA	PPB2	PolB2	orc1/cdc6						ALKWILVACFGYQGFSNAKFGRIECHEAINAFAREILLTAKQRLEAGGWRVVHGIVDSIWV	HGIVDSIWV	480	IVD												2212850	Archaea		Euryarchaeota	Halobacteria	Halobacteriales	Haloarculaceae	Halosegnis	Halosegnis rubeus			0	0	MPFSIDFLDDGRVLEWKATADGAVATERDDYTPRFYVAARDPASDIDLTTLQSVYDQHPDVVATEMDARRPGFRRDEEAVLAVDVAHIDRVTPLARQARQLSDYPVGDLACFNVDFSREFRYCLETGADPTPANELSTLRLSIPVTETSNDVCEKLSVAGDTVTGSPTDILTAVQGALEAHDPDVLVCSTSEIVPTLYEMATDAGVDDFSLSRWPDVDYQQLASRSTYSSYGRVGHSPARYNVPGRAIIDESNTFFYGETNLDGVLDLVSRSKKPVQELAWASIGNVLTAIQICEAHDRGVLVPWNSWRHEFYKPMGTLHDADRGGFIFAPEVGLHENVHELDFSSLYPNIICTRNVSPDVIRCDCHSDRDDVPGLGYSICDERGYLVDVLQPIIDARD…		GCF_009184545.1_ASM918454v1	representative genome
WP_173231050.1	WP_235681790.1	WP_173231049.1		1a (iRadA-PPB2-PolB2)		orc1/cdc6	SRAP		iRadA	PPB2	PolB2	orc1/cdc6						ALKWILVACFGYQGFSNAKFGRIECHEAINAFAREILLTAKQRLEAGGWRVVHGIVDSIWV	HGIVDSIWV	480	IVD												2739057	Archaea		Euryarchaeota	Halobacteria	Halobacteriales	Haloferacaceae	Halorubrum	Halorubrum salinarum			0	0	MPFSIDFLDDGRVLEWEATADGAVATERQDYTPRFYVAARDPETDLDLTTLQSVYDQHPDVVATEMVTRRPGFRRDEETVLAVNVAHIDRVTPLARQARQLSAYPVGDLACFNVDFSREFRYCLETGADPTPASELSTLRLSVPVTETSNDVYGELTVAGDAVTGSPTDILTAVQGALDAHDPDVLVCSTSEIIPTLYEMATDAGVDDFSLSRWPDVDYQQLASRSTYSSYGRVGHSPARYNVPGRAIIDESNTFFYGETNLDGVLDLVSRSKKPVQELAWASIGNVLTAIQICEAHDRDVLVPWNSWRHEFYKPMGTLHDADRGGFIFAPEVGLHENVHELDFSSLYPNIICTRNVSPDVIRCECHSDRDDVPGLGYSICDDRGYLVDVLQPIIDARD…		GCF_013267195.1_ASM1326719v1	representative genome
WP_232688928.1	WP_232688930.1	WP_232688929.1		1a (iRadA-PPB2-PolB2)		orc1/cdc6	SRAP		iRadA	PPB2	PolB2	orc1/cdc6						ALKWILVACFGYQGFSNAKFGRIECHEAINAFAREILLMAKQRLEAGGWRVVHGIVDSIWV	HGIVDSIWV	480	IVD												2902624	Archaea		Euryarchaeota	Halobacteria	Halobacteriales	Halobacteriaceae	Halobacterium	Halobacterium zhouii			0	0	MPFSIDFLDDGRVLEWEATADGAVATERQDYTPRFYVAARDPETDLDLTTLQSVYDQHPDVVATEMVARRPGFRRDEEAVLAVDVAHIDHVTPLARQARQLSAHPVGDLVCFNVDFSREFRYCLETGADPTPASELSTLRLSIPVTETSNDVYGELSVAGDAVTGSPTDILTAVQGALEAHDPDVLVCSTSEIVPTLYEMAMDAGVDDFSLSRWPGVDYQQLASRSTYSSYGRVGHSPARYNVPGRAIIDESNTFFYGETNLEGVLDLVSRSKKPVQELAWASIGNVLTAIQICEAHDRGVLVPWNSWRHEFYKPMGTLHDADRGGFIFAPEVGLHENVHELDFSSLYPNIICTRNVSPDVIRCSCHSDRDDVPGLGYSICDDRGYLVDVLQPIIDARD…		GCF_021249405.1_ASM2124940v1	representative genome
WP_082226626.1	WP_008364349.1	WP_049908475.1		1a (iRadA-PPB2-PolB2)		orc1/cdc6	SRAP		iRadA	PPB2	PolB2	orc1/cdc6						ALKWILVACFGYQGFSNAKFGRIECHEAINAFAREILLTAKQRLEAGGWRVVHGIVDSIWV	HGIVDSIWV	480	IVD												409316	Archaea		Euryarchaeota	Halobacteria	Halobacteriales	Haloferacaceae	Halorubrum	Halorubrum litoreum			0	0	MPFSIDFLDDGRVLEWEATADGAVATERQDYTPRFYVAARDPDADLDLTTLQSVYDQHPDVVATEMVARRPGFRRDEEAVLAVDVAHIDRVTPLARQARQLSAYPVGDLACFNVDFSREFRYCLETGADPTPANELSTLRLSVPVTETSNDIYGELSVVGDTVTGSPTDILTAVQGALDAHDPDVLICSTSEIVPTLYEMATDAGIDDFSLSRWPGVDYQQLASQSTYSSYGRVGHSPARYNVPGRAIIDESNTFFYGETNLDGVLDLVSRSKKPVQELAWASIGNVLTAIQICEAHDRGVLVPWNSWRHEFYKPMGTLHDADRGGFIFAPEVGLHENVHELDFSSLYPNIICTRNVSPDVIRCDCHSGRDDVPGLGYSICDDRGYLVDVLQPIIDARD…		GCF_000337395.1_ASM33739v1	representative genome
WP_198951583.1	WP_095637997.1	WP_095637924.1		1a (iRadA-PPB2-PolB2)		orc1/cdc6	SRAP		iRadA	PPB2	PolB2	orc1/cdc6						ALKWILVACFGYQGFSNAKFGRIECHEAINAFAREILLTAKQRLEAGGWRVVHGIVDSIWV	HGIVDSIWV	480	IVD												2032630	Archaea		Euryarchaeota	Halobacteria	Halobacteriales	Haloferacaceae	Halorubrum	Halorubrum salipaludis			0	0	MPFSIDFLDDGRVLEWEATADGAVATERDDYTPRFYVAARDPASDIDLTTLQSVYDQHPDVVATELVARRPGFRRDEEAVLAVDVAHIDRVTPLARQARQLSDYPVGDLACFNVDFSREFRYCLETGADPTPANELSTLRLSVPVTETSNDVYEELSVAGDTVTGSPTDILTAVQGALEAHDPDVLVCSTSEIVPTLYEMATDAGVDGFSLSRWPDVDYQQLASRSTYSSYGRVGHSPARYNVPGRAIIDESNTFFYGETNLDGVLDLVSRSKKPVQELAWASIGNVLTAIQICEAHDRDVLVPWNSWRHEFYKPMGTLHDADRGGFIFAPKVGLHENVHELDFSSLYPNIICTRNVSPDVIRCECHSDRDDIPGLGYSICDDRGYLVDVLQPIIDARD…		GCF_002286985.1_ASM228698v1	representative genome
WP_253521743.1	WP_253521704.1	WP_253521706.1		1a (iRadA-PPB2-PolB2)		orc1/cdc6	SRAP		iRadA	PPB2	PolB2	orc1/cdc6						ALKWILVACFGYQGFANSKYGRIECHETINAFAREILLAAKQRLEAGGWRVVHGIVDSIWV	HGIVDSIWV	480	IVD												2953749	Archaea		Euryarchaeota	Halobacteria	Halobacteriales	Haladaptataceae	Halorussus	Halorussus vallis			0	0	MPFSIDFLDDGRVLEWEATADGAVATERDDYTPRFYVAARDPETDLDLTTLQSVYDQHPDVVATEIVARRPGFRRDEETVLAVNVAHIDRVTPLARQARQLSDYPVGNLACFNVDFSREFRYCLETGADPTPASELSTLRLSVPVTETSNDVYGELSVAGDTVTGSPTDILTAVQGALEAHDPDVLVCSTSEIVPTLYEMATAAGVDDFSLSRWPDVDYQQLASRSTYSSYGRVGHSPARYNVPGRAIIDESNTFFYGETNLEGVLDLVSRSKKPVQELAWASIGNVLTAIQICEAHDRGVLVPWNSWRHEFYKPMGTLHDADRGGFIFAPEVGLHENVHELDFSSLYPNIICTRNVSPDVIRCSCHSDRDDVPGLGYSICDDRGYLVDVLQPIIDARD…		GCF_024138165.1_ASM2413816v1	representative genome
WP_143076935.1	WP_074878735.1	WP_074878720.1		1a (iRadA-PPB2-PolB2)		orc1/cdc6	SRAP		iRadA	PPB2	PolB2	orc1/cdc6						ALKWILVACFGYQGFSNAKFGRIECHEAINAFAREILLTAKQRLEAGGWRVVHGIVDSIWV	HGIVDSIWV	480	IVD												1075397	Archaea		Euryarchaeota	Halobacteria	Halobacteriales	Haloferacaceae	Halolamina				0	0	MPFSIDFLDDGRVLEWEATADGAVATERNDYTPRFYVAARDPASDLDLTTLQSVYDQHPDVVATELVARRPGFRRDEEAVLAVDVAHIDRVTPLARQARQLSDYPVGDLACFNVDFSREFRYCLETGADPTPASELSTLRLSVPVTETSNDVYGELTVAGDAVTGSPTDILTAVQGALEAHDPDVLVCSTSEIIPTLYEMATDAGVDDFSLSRWPDVDYQQLASRSTYSSYGRVGHSPARYNVPGRAIIDESNTFFHGETNLDGVLDLVSRSKKPVQELAWASIGNVLTAIQICEAHDRDVLVPWNSWRHEFYKPMGTLHDADRGGFIFAPEVGLHENVHELDFSSLYPNIICTRNISPDVIRCDCHSDRDDVPGLGYSICDDRGYLVDVLQPIIDARD…		GCF_900115675.1_IMG-taxon_2663762745_annotated_assembly	representative genome
WP_172863984.1	WP_231899265.1	WP_096396349.1		1a (iRadA-PPB2-PolB2)		orc1/cdc6	SRAP		iRadA	PPB2	PolB2	orc1/cdc6						ALKWILVACFGYQGFSNAKFGRIECHEAINAFAREILLTAKQRLEAGGWRVVHGIVDSIWV	HGIVDSIWV	480	IVD												29284	Archaea		Euryarchaeota	Halobacteria	Halobacteriales	Haloferacaceae	Halorubrum	Halorubrum trapanicum			0	0	MPFSIDFLDDGRVLEWEATADGAVATERDDYTPRFYVAARDPDANLDLTTLQSVYDQHPDVVATEMVARRPGFRRDEESVLAVDITHIDRVTPLARQARQLSHYPVGDLACFNVDFSREFRYCLETSIDPTPASGLSTLRLSVPVTETSSDVYEQLSVAGDTVTGSPTDLLTAVQGALDAHDPDVLVCSTSEIVPTLYEMATDAGVDDFSLSRWPDVDYQQLASRSTYSSYGRVGHSPARYNVPGRAIIDESNTFFYGETNLDGVLDLVSRSKKPVQELAWASIGNVLTAIQICEAHDRGVLVPWNSWRHEFYKPMGTLHDADRGGFIFAPEVGLHENVHELDFSSLYPNIICTRNVSPDVIRCDCHSDRDDVPGLGYSICDERGYLVDVLQPIIDARD…		GCF_002355655.1_ASM235565v1	na
WP_014865875.1	WP_049888596.1	WP_014865876.1		1a (iRadA-PPB2-PolB2)		orc1/cdc6	SRAP		iRadA	PPB2	PolB2	orc1/cdc6						ALKWILVACFGYQGFSNAKFGRIECHEAINAFAREILLTAKQRLEAGGWRVVHGIVDSIWV	HGIVDSIWV	480	IVD												406552	Archaea		Euryarchaeota	Halobacteria	Halobacteriales	Natrialbaceae	Natrinema	Natrinema sp. J7-2			0	0	MPFSIDFLDEGRVLEWEATANGAVATERDDYTPRFYAAPRDPDTDLDLTTLQSVYDQHPDVVATELVARRPGFRRDEEPVLAVETAHIDRVTPLARQARQLSAYPVGDLACFNVDFSREFRYCLETGIDPTPASELSTLRLSVPVTETSNDVYGELSVAGDTVTGSPTDILTAVQGALETHDPDVLVCSTSEIVPTLHEMATDADVDDFSLSRWPDMDYQQLASRSTYSSYGRVGHSPARYNVPGRAIIDESNTFFYGETNLDGVLDLVSRSKKPVQELAWASIGNVLTAIQICEAHDRGVLVPWNSWRHEFYKSMGTLHDADRGGFIFAPEVGLHENVHELDFSSLYPNIICTRNVSPDVIRCSCHSDRDDVPGLGYSICDDRGYLVDVLQPIIDARD…		GCF_000281695.1_ASM28169v1	na
WP_200830985.1	WP_137685234.1	WP_014053335.1		1a (iRadA-PPB2-PolB2)		orc1/cdc6	SRAP		iRadA	PPB2	PolB2	orc1/cdc6						ALKWILVACFGYQGFSNAKFGRIECHEAINAYAREILLTAKQQLEAGGWRVVHGIVDSIWV	HGIVDSIWV	480	IVD												2509225	Archaea		Euryarchaeota	Halobacteria	Halobacteriales	Haloarculaceae	Haloarcula	Haloarcula mannanilytica			0	0	MPFSIDFLDDGRVLEWEATADGTVATERDDYTPRFYVAARDPASDLDLTTFQSVYDQHPDVVATEMVARRPGFRRDEEAVLAVDVVHIDRVTPLARQARQLSAYPVGDIACFNVDFSREFRYCLETGADPTPASELSTLRLSVPVTETSNDIYEELTVAGNTVTGSPTELLNAVQAALEKHNPDILVCSTSEIIPTLYEMATDSGVDDFSLSRWPDVDYQQLAGASTYASYGRVGHSPARYNVPGRAIIDESNTFFYGETNLDGVLDLVSRSKKPVQELAWASIGNVLTAIQICEAHERGVLVPWNSWRHECYKPMGTLHDADRGGFIFVPEVGVHENVHELDFSSLYPNIICTRNVSPDVIRCDCHDDREDVPGLGYSICDDRGYLVDVLQPIIDARD…		GCF_005406125.1_ASM540612v1	representative genome
WP_204749990.1	WP_204749931.1	WP_204749932.1		1a (iRadA-PPB2-PolB2)		orc1/cdc6	SRAP		iRadA	PPB2	PolB2	orc1/cdc6						ALKWILVACFGYQGFSNAKFGRIECHEAINAFAREILLTAKQRLEAGGWRVVHGIVDSIWV	HGIVDSIWV	480	IVD												2675099	Archaea		Euryarchaeota	Halobacteria	Halobacteriales	Natrialbaceae	Haloterrigena	Haloterrigena salifodinae			0	0	MPFCIDFLDDGRVLEWEATADGAVVTERDDYTPRFYVAARDPDADLDLTTLQSVYDQHPDVVATEMVARRPGFRRDEETVLAVDVAHIDRVTSLARQARQLSAYPVGDLACFNVDFSREFRYCLETGADPTPASELSTLRFSVPVTETSNDVYGELAVAGDTVTGSPTDILTAVQGALDAHDPDVLVCSTSEIVSTLHEMATDASVDDFSLSRWPDVNYQQLASRSTYSSYGRVGHSPARYNVPGRAIIDESNTFFYGETNLDGVLDLVSRSKKPVQELAWASIGNVLTAIQICEAHDRGVLVPWNSWRHEFYKPMGTLHDADRGGFIFAPEVGLHENVHELDFSSLYPNIICTRNVSPDVIRCSCHSDRDDVPGLGYSICDARGYLVDVLQPIIDARD…		GCF_016906025.1_ASM1690602v1	representative genome
WP_224338459.1	WP_224338329.1	WP_224338327.1		1a (iRadA-PPB2-PolB2)		orc1/cdc6	SRAP		iRadA	PPB2	PolB2	orc1/cdc6						ALKWILVACFGYQGFSNAKFGRIECHEAINAFAREILLTAKQRLEAGGWRVVHGIVDSIWV	HGIVDSIWV	480	IVD												2876194	Archaea		Euryarchaeota	Halobacteria	Halobacteriales	Haloferacaceae	Haloprofundus	Haloprofundus halobius			0	0	MPFSIDFLDDGRVLEWEATADGAVATERDDYTPRFYVAARDPDADLDLTTLQSVYDQHPDVVATEMVARRPGFRRDEDTVLAVDVAHIDRVTPLARQARQLSDYPVGDLACFNVDFSREFRYCLETGADPTPASELSTLRLSVPVTETSNDVYEKLSVAGDAVTGSPTDILTAVQGALEAHDPDVLVCSTSEIVPTLYEMATDACADDFSLSRWPDVDYQQLASRSTYSSYGRVGHSPARYNVPGRAIIDESNTFFYGETNLDGVLDLVSRSNKPVQELAWASIGNVLTAIQICEAHDRGVLVPWNSWRHEFYKQMGTLHDADRGGFIFAPEVGLHENVHELDFSSLYPNIICTRNVSPDVIRCDCHSDRDDVPGLGYSICDDRGYLVDVLQPIIDARD…		GCF_020097835.1_ASM2009783v1	representative genome
WP_199236390.1	WP_137711780.1	WP_137711735.1		1a (iRadA-PPB2-PolB2)		orc1/cdc6	SRAP		iRadA	PPB2	PolB2	orc1/cdc6						ALKWILVACFGYQGFSNAKFGRIECHEAINAFAREILLTAKQRLEAGGWRVVHGIVDSIWV	HGIVDSIWV	480	IVD												2518114	Archaea		Euryarchaeota	Halobacteria	Halobacteriales	Haloferacaceae	Halorubrum	Halorubrum sp. ASP1			0	0	MPFSIDFLDDGRVLEWEATADGAVATEHDDYTPRFYVAARDPASDIDLTTLQSVYDQHPDVVATGMVTRRPGFRRDEETVLAVDVAHIDSVTPLARQARQLSEYPVGDLACFNVDFSREFRYCLETGADPTPASELSTLRLSVPVTETSNDVYGELSVAGDTVTGSPTDILTAVQGALEAHDPDVLVCSTSEIVPTLYEMATDAGIDDFSLSRWPDVDYQQLASRSTYSSYGRVGHSPARYNVPGRAIIDESNTFFYGETNLDGVLDLVSRSKKPVQELAWASIGNVLTAIQICEANDRGVLVPRNSWRHEFYKPMGTLHDADRGGFIFAPEVGLHENVHELDFSSLYPNIICTRNVSPDVIRCDCHSDRDDVPGLGYSICDDRGYLVDVLQPIIDARD…		GCF_005435135.1_ASM543513v1	na
WP_277524550.1	WP_277524545.1	WP_277524547.1		1a (iRadA-PPB2-PolB2)		orc1/cdc6	SRAP		iRadA	PPB2	PolB2	orc1/cdc6						ALKWILVACFGYQGFSNAKFGRIECHEGINAFAREILLTAKQRLEAGGWRVVHGIVDSIWV	HGIVDSIWV	480	IVD												2950540	Archaea		Euryarchaeota	Halobacteria	Halobacteriales	Natrialbaceae	Natrinema	Natrinema salsiterrestre			0	0	MPFSIDFLDDGRVLEWEATADGAVATERDDYTPRFYVAARDPDADLDLTTLQSVYDQHPDVVATETVARRPGFRRDEEAVLAVDVAHIDRVTPLARQARQLPDYPVGDLACFNVDFSREFRYCLETGADPTPASELSTLRLSVPVTEASNNVYEELSVAGDTVTGSPTDILTAVQGALEAHDPDVLVCSTSEIVPALYEMATDAGVDDFSLSRWPDVDYQQLASRSTYSSYGRVGHSPARYNVPGRAIIDESNTFFHGETNLDGVLDLVSRSNKPVQELAWASIGNVLTAIQICEAHDRDVLVPWNSWCHEFYKPMGTLHDADRGGFIFAPEVGLHENVHELDFSSLYPNIICTRNVSPDVIRCECHSDRDDVPGLEYSICDDRGYLVDVLQPIIDARD…		GCF_029502005.1_ASM2950200v1	representative genome
QGX93326.1	QGX93493.1	QGX93327.1		1a (iRadA-PPB2-PolB2)		orc1/cdc6	SRAP		iRadA	PPB2	PolB2	orc1/cdc6						ALKWILVACFGYQGFSNAKFGRIECHEAINAFAREILLTAKQQLEAGGWRVVHGIVDSIWV	HGIVDSIWV	482	IVD												1816183	Archaea		Euryarchaeota	Halobacteria	Halobacteriales	Haloferacaceae	Haloplanus	Haloplanus rallus			0	0	MTMPFSIDFLDDSRVLEWEATADGAVATERDDYTPRFYVAARDPASDIDLTTLQSVYDQHPDVVATELVARRPGFRRDEEAVLAVDVAHIDRVTPLARQARQLSAYPVGDLACFNVDFSREFRYCLETGADPTPASELSTLRLSVPVTETSNDIYGELSVAGDTVTGSPTDILTAVQGALDAHDPDVLVCSTSEIVPTLYEMATDAGVDDFSLSRWPDIDYQQLASRSTYSSYGRVGHSPARYNVPGRAIIDESNTFFYGETNLDGVLDLVSRSKKPVQELAWASIGNVLTAIQICEAHDRGVLVPWNSWRHEFFKPMGTLHDADRGGFIFAPEVGLHENVHELDFSSLYPNIICTRNVSPDIIRCDCHSDRDDVPGLGYSICDDRGYLVDVLQPIIDA…		GCA_009762275.1_ASM976227v1	representative genome
WP_253521746.1	WP_253521704.1-2	WP_253521706.1-2		1a (iRadA-PPB2-PolB2)		orc1/cdc6	SRAP		iRadA	PPB2	PolB2	orc1/cdc6						ALKWILVACFGYQGFANSKYGRIECHETINAFAREILLAAKQRLEAGGWRVVHGIVDSIWV	HGIVDSIWV	479	IVD												2953749	Archaea		Euryarchaeota	Halobacteria	Halobacteriales	Haladaptataceae	Halorussus	Halorussus vallis			0	0	MPFSIDFLDDGRVLWEATADGAVATERDDYTPRFYVAARDPETDLDLTTLQSVYDQHPDVVATEIVARRPGFRRDEETVLAVNVAHIDRVTPLARQARQLSDYPVGNLACFNVDFSREFRYCLETGADPTPASELSTLRLSVPVTETSNDVYGELSVAGDTVTGSPTDILTAVQGALEAHDPDVLVCSTSEIVPTLYEMATAAGVDDFSLSRWPDVDYQQLASRSTYSSYGRVGHSPARYNVPGRAIIDESNTFFYGETNLEGVLDLVSRSKKPVQELAWASIGNVLTAIQICEAHDRGVLVPWNSWRHEFYKPMGTLHDADRGGFIFAPEVGLHENVHELDFSSLYPNIICTRNVSPDVIRCSCHSDRDDVPGLGYSICDDRGYLVDVLQPIIDARDE…		GCF_024138165.1_ASM2413816v1	representative genome
WP_170845483.1	WP_092663196.1	WP_092663125.1		1a (iRadA-PPB2-PolB2)		orc1/cdc6	SRAP		iRadA	PPB2	PolB2		orc1/cdc6					ALKWILVACFGYQGFSNAKFGRIECHEAINAFAREILLTAKQRLEAGGWRVVHGIVDSIWV	HGIVDSIWV	480	IVD												1367881	Archaea		Euryarchaeota	Halobacteria	Halobacteriales	Haloarculaceae	Halorientalis	Halorientalis persicus			0	0	MPFSIDFLDDGRVLEWEATADGAVATERDDYTPRFYVAARDPDTDLDLTTLQSVYDQHPDVVATEMVARRPGFRRDEEAVLAVDVAHIDRVTPLARQARQLSAYPVGDLACFNVDFSREFRYCLETGADPTPASELSTLRLSVPVTETSNNVYEKLSVAGDAVTGSPTDILTAVQGALEAHDPDVLVCSTSEIVPTLYEMATDAGVDDFSLSRWPDVDYQQLASRSTYSSYGRVGHSPARYNVPGRAIIDESNTFFYGETNLDGVLDLVSRSKKPVQELAWASIGNVLTAIQICEAHDRGILVPWNSWRHEFYKPMGTLHDADRGGFIFAPEVGLHENVHELDFSSLYPNIICTRNVSPDVIRCSCHSDRDDVPGLGYSICEDRGYLVDVLQPIIDARD…		GCF_900110215.1_IMG-taxon_2654588107_annotated_assembly	representative genome
QCS44566.1	QCS44778.1	QCS44567.1		1a (iRadA-PPB2-PolB2)		orc1/cdc6	SRAP		iRadA	PPB2	PolB2			orc1/cdc6				ALKWILVACFGYQGFSNAKFGRIECHEAINAFAREILLTAKQRLEAGGWRVVHGIVDSIWV	HGIVDSIWV	482	IVD												88724	Archaea		Euryarchaeota	Halobacteria	Halobacteriales	Natrialbaceae	Natrinema	Natrinema versiforme			0	0	MTMPFSIDFLDDGRVIEWEATADGAVATERDDYTPRFYVAVRDPATDLDLTTLQSVYDQHPDVVATEMVARRPGFRRDEEAVLAVDVAHIDRVTPLARQARQLSAYPVGDLACFNVDFSREFRYCLETGADPTPASELSMLRLSVPVTETSNDVYEELSVAGDTVTGSPTDILTAVQGALDAHDPDVLVCSTSEIVPTLYEMATDAGVDDFSLSRWPDVDYQQLASRSTYSSYGRVGHSPARYNVPGRAIIDESNTFFYGETNLEGVLDLVSRSNKPVQELAWASIGNVLTAIQICEAHDRGVLVPWNSWRHEFYKPMGTLHDADRGGFIFAPEVGLHENVHELDFSSLYPNIICTRNVSPDVIRCSCHSDRDDVPGLGYSICDDRGYLVDVLQPIIDA…		GCA_005576615.1_ASM557661v1	na
TKX35446.1	TKX35478.1	TKX35445.1		1a (iRadA-PPB2-PolB2)		orc1/cdc6	SRAP		iRadA	PPB2	PolB2			orc1/cdc6				ALKWILVACFGYQGFSNAKFGRIECHEAINAFAREILLTAKQRLEAGGWRVVHGIVDSIWV	HGIVDSIWV	482	IVD												2518115	Archaea		Euryarchaeota	Halobacteria	Halobacteriales	Haloferacaceae	Halorubrum	Halorubrum sp. CGM5_25_10-8B			0	0	MTMPFSIDFLDDGRVLEWEATADGAVATERDDYTPRFYVAARDPDADLDLTTLQSVYDQHPDVVATELVARRPGFRRDEEAVLAVDVAHIDRVTPLARQTRQLSDYPVGDLACFNVDFSREFRYCLETGADPTPASELSTLRLSVPVTETSNDVYEELSVAGDTVTGSPTDILTAVQEALEAHDPDVLVCSTSEIVPTLYEMATDAGVDDFSLSRWPDVDYQQLASRSTYSSYGRVGHSPARYNVPGRAIIDESNTFFYGETNLDGVLDLVSRSKKPVQELAWASIGNVLTAIQICEAHDRDILVPWNSWRHEFYKPMGTLHDADRGGFIFAPEVGLHENVHELDFSSLYPNIICTRNVSPDVIRCDCHSDRDDVPGLGYSICDERGYLVDVLQPIIDA…		GCA_005435095.1_ASM543509v1	na
WP_235218712.1	WP_235218711.1	WP_235158012.1		1a (iRadA-PPB2-PolB2)		orc1/cdc6	SRAP		iRadA	PPB2	PolB2							ALKWILVACFGYQGFSNAKFGRIECHEAINAFAREILLTAKQRLEAGGWRVVHGIVDSIWV	HGIVDSIWV	480	IVD												2242	Archaea		Euryarchaeota	Halobacteria	Halobacteriales	Halobacteriaceae	Halobacterium	Halobacterium salinarum			0	0	MPFSIDFLDDGRVLEWEATADGAVATERGDYTPRFYVAARDPDADLDLTTLQSVYDQHPDVVATEMVARRPGFRRDEEAVLAVDVAHIDRVTPLARQARQLSAYPVGDLACFNVDFSREFRYCLETGADPTPANELSTLRLSVPVTETSNDVYEELSVAGDTVTGSPTDILTAVQGALEAHDPDVLVCSTSEIVPTLYEMATAAGVDDFSLSRWSDVDYQQLASRSTYSSYGRVGHSPARYNVPGRAIIDESNTFFYGETNLDGVLDLVSRSKKPVQELAWASIGNVLTAIQICEAHDRDILVPWNSWRHEFYKPMGTLHDADRGGFIFAPEVGLHENVHELDFSSLYPNIICTRNVSPDVIRCDCHSDRDDVPGLGYSICDERGYLVDVLQPIIDARD…		GCF_021504015.1_ASM2150401v1	na
WP_235166852.1	WP_235158010.1	WP_235158012.1		1a (iRadA-PPB2-PolB2)		orc1/cdc6	SRAP		iRadA	PPB2	PolB2																						2242	Archaea		Euryarchaeota	Halobacteria	Halobacteriales	Halobacteriaceae	Halobacterium	Halobacterium salinarum			0	0	MPFSIDFLDDGRVLEWEATADGAVATERGDYTPRFYVAARDPDADLDLTTLQSVYDQHPDVVATEMVARRPGFRRDEEAVLAVDVAHIDRVTPLARQARQLSAYPVGDLACFNVDFSREFRYCLETGADPTPANELSTLRLSVPVTETSNDVYEELSVAGDTVTGSPTDILTAVQGALEAHDPDVLVCSTSEIVPTLYEMATAAGVDDFSLSRWSDVDYQQLASRSTYSSYGRVGHSPARYNVPGRAIIDESNTFFYGETNLDGVLDLVSRSKKPVQELAWASIGNVLTAIQICEAHDRDILVPWNSWRHEFYKPMGTLHDADRGGFIFAPEVGLHENVHELDFSSLYPNIICTRNVSPDVIRCDCHSDRDDVPGLGYSICDERGYLVDVLQPIIDARD…		GCF_021504035.1_ASM2150403v1	na
WP_235158014.1	WP_235158010.1	WP_235158012.1		1a (iRadA-PPB2-PolB2)		orc1/cdc6	SRAP		iRadA	PPB2	PolB2																						2242	Archaea		Euryarchaeota	Halobacteria	Halobacteriales	Halobacteriaceae	Halobacterium	Halobacterium salinarum			0	0	MPFSIDFLDDGRVLEWEATADGAVATERGDYTPRFYVAARDPDADLDLTTLQSVYDQHPDVVATEMVARRPGFRRDEEAVLAVDVAHIDRVTPLARQARQLSAYPVGDLACFNVDFSREFRYCLETGADPTPANELSTLRLSVPVTETSNDVYEELSVAGDTVTGSPTDILTAVQGALEAHDPDVLVCSTSEIVPTLYEMATAAGVDDFSLSRWSDVDYQQLASRSTYSSYGRVGHSPARYNVPGRAIIDESNTFFYGETNLDGVLDLVSRSKKPVQELAWASIGNVLTAIQICEAHDRDILVPWNSWRHEFYKPMGTLHDADRGGFIFAPEVGLHENVHELDFSSLYPNIICTRNVSPDVIRCDCHSDRDDVPGLGYSICDERGYLVDVLQPIIDARD…		GCF_021504045.1_ASM2150404v1	na
WP_012289557.1	WP_144906773.1	WP_049892647.1		1a (iRadA-PPB2-PolB2)			SRAP		iRadA	PPB2	PolB2	orc1/cdc6						ALKWILVACFGYQGFSNAKFGRIECHEAINAFAREILLIAKQRLEAGGWRVVHGIVDSIWV	HGIVDSIWV	479	IVD												183963	Archaea		Euryarchaeota	Halobacteria							0	1	MPFKIDFLDDRVLEWEATTDGAVATERRDYTPRFHVAARSPETDVDLSGLQAFYERHPDVVATEYVDRHPGFRRDLERVLAVDVSHIDRVTALARQTRQLSEYPIGDIACFNVDFSREFRYCLENNVNPTPANELSTLHLSIPVTETNSKTYTELGVDGETVTGPPEELLAAVQDALDVRDPDVLVCSTSEIIPTLYAMARDAGVDGFTLSRWPNVDYQQLAGRSTYSSYGRVGHSPARYNVPGRAIIDESNAFFFGETNLDGILDLVTRSKKPIQELAWASIGNVLTAIQICEAHKRGVLTPWNSWRHEFYKPMTTLHDADRGGFIFAPEVGLHEDVHELDFSSLYPNIICTRNVSPDVIRCDCHSDRDDVPGLGYAICDDRGYLVDVLQPIIDARDE…		GCF_000069025.1_ASM6902v1	na
MBF8296546.1	MBF8296544.1	MBF8296545.1		1a (iRadA-PPB2-PolB2)			SRAP		iRadA	PPB2	PolB2							ALKWMLVSCFGYLGYKNARFGKIEAHESVNAFSRDAILMAKEVAEDHGFHLLHAIIDCVWL	HAIIDCVWL	509	IID												1898104	Bacteria		Bacteroidota					Bacteroidota bacterium			1	1	MPHVLTGWLFDCYPSSRGITLWLIDENGDKCRCFCRFTPSFFLHLNDSDTRRAEVLAERCPVPVTVTRTTKTEIYSGDSLDVLEVHVHDTTRFRDVVWYYERFFPHFAFFSSDILVAQLFLYATKLFPLGFGEYEIDEQGELVDWTLHDSREATEYTLPPFSILLLRNANDFVPPKYQKHLQLEVTYDNRTYVLEQETPQEVLEALNWHLHRCDPDIILTDYGDAVLMPRLTAMSQQHKVPLMLNRDQDAGYTTTKESSFFQYGKIVHKDGAFELAGRWHVDATNSMTVAEADLDGLFEMARLTQMCGQRQGRASIGTSMSSLQLSWAYRHNILIPSKKREPEDFKSAATLLLADRGGLIFNPPLGYHEEVAELDFVSMYPTIMVTHNVSPETVNCRCC…		GCA_015661185.1_ASM1566118v1	na
MBM2846085.1	MBM2846087.1	MBM2846086.1		1a (iRadA-PPB2-PolB2)			SRAP		iRadA	PPB2	PolB2							ALKWMLVSCFGYLGYKNARFGKIEAHESVNAFSRDAILMAKEVAEDHGFHLLHAIIDCVWL	HAIIDCVWL	509	IID												1898104	Bacteria		Bacteroidota					Bacteroidota bacterium			0	0	MPHVLTGWLFDCYPSSRGITLWLIDENGDKCRCFCRFTPSFFLHLNDSDTRRAEVLAERCPVPVTVTRTTKTEIYSGDSLDVLEVHVHDTTRFRDVVWYYERFFPHFAFFSSDILVAQLFLYATKLFPLGFGEYEIDEQGELVDWTLHDSREATEYTLPPFSILLLRNANDFVPPKYQKHLQLEVTYDNRTYVLEQETPQEVLEALNWHLHRCDPDIILTDYGDAVLMPRLTAMSQQHKVPLMLNRDQDAGYTTTKESSFFQYGKIVHKDGAFELAGRWHVDTTNSMTVAEADLDGLFEMARLTQMCGQRQGRASIGTSMSSLQLSWAYRHNILIPSKKREPEDFKSAATLLLADRGGLIFNPPLGYHEEVAELDFVSMYPTIMVTHNVSPETVNCRCC…		GCA_016844425.1_ASM1684442v1	na
WP_116224194.1	WP_126440460.1	WP_116224193.1		1a (iRadA-PPB2-PolB2)			SRAP		iRadA	PPB2	PolB2							SLKMLLVCCFGYMGYKAAKFGRIESHEAISALGREALLRAKEAAEDMGFTVLHLYVDGIWV	HLYVDGIWV	493	YVD							QMLLE	153	22	-1.6		913107	Bacteria		Chloroflexota	Anaerolineae	Anaerolineales	Anaerolineaceae	Pelolinea	Pelolinea submarina			1	1	MAEFSGWLLDLYEDPQAGVVLWFITEETKRVRLRQVFPVTFYIGGEEKELKRAGVFLQSHFPSARIFFTNRKDLYSQSQIPVLAVETQPIHITALVRRVAKQFPRLDYYDADIPIAIRYASRFKTFPLALCRVTHEEEQLQALEVLDSPWELDPPPPPLRTLQIDLDCDPRYGKPELLTIRFNDKEHRIPIQYERSSLIRLNSILTNFDPDLLLTNSGDIWLLPYLLDMSKRTGIALNLNRDPNRSVMIKKEGSYFSYGRIVYRSQQTLLFGRCHIDSRNSMLWQDYDLASALEMARVTRLPIQTAARCSPGTGINMMEVITALRQGVLVPWQKTHGEEVKNAYQLLRNDQGGLVYQPIEGIHENVGMIDFISLYPSIMTYCNISPELPVPKDLGVSPF…		GCF_003966975.1_ASM396697v1	representative genome
WP_015299360.1	WP_015299358.1	WP_015299359.1		1a (iRadA-PPB2-PolB2)			SRAP		iRadA	PPB2	PolB2							ALKWILVACFGYQGFSNAKFGRIECHEAINAFAREILLTAKQRLEAGGWRVVHGIVDSIWV	HGIVDSIWV	480	IVD												69525	Archaea		Euryarchaeota	Halobacteria	Halobacteriales	Natrialbaceae	Natrinema	Natrinema pellirubrum			0	0	MPFSIDFLDDGRVLEWEATADGAVATERDDYTPRFYVGARDPDADLDLTTLQSVYDQHPDVVATELVARRPGFRRDEEAVLAVDVAHIDRVTPLARQARQLSAYPVGDLACFNVDFSREFRYCLETDADPTPASELSTLRLSVPVTETSNDIYGELSVAGDTVTGSPTDLLTAVQGALDAHDPDVLVCSTSEIVPTLYEMATDAVVDDFSLSRWPDVDYQQLASRSTYSSYGRVGHSPARYNVPGRAIIDESNTFFYGETNLDGVLDLVSRSKKPVQELAWASIGNVLTAIQICEAHDRGVLVPWNSWRHEFYKPMGTLHDADRGGFIFAPEVGLHENVHELDFSSLYPNIICTRNVSPDVIRCDCHSDRDDAPGLEYSICDDRGYLVDVLQPIIDARD…		GCF_000230735.2_ASM23073v3	representative genome
WP_284010319.1	WP_284010317.1	WP_284010318.1		1a (iRadA-PPB2-PolB2)		orc1/cdc6	orc1/cdc6		iRadA	PPB2	PolB2							AIKWILVSCFGYQGFSNAKFGRIECHEAINAYARDILLTAKQRLEAGGWRVVHGIVDSIWV	HGIVDSIWV	480	IVD												3033389	Archaea		Euryarchaeota	Halobacteria	Halobacteriales	Haloarculaceae	Haloarcula	Haloarcula pelagica			0	1	MVFTLDYLDDGRVIEWTVTDDGPESRVRTGYTPRFYVAPRTAESDGDVSAVESAYRRHPEVVQTKLVERRPGFRRDREQVLAVDVAHIDRVRPLASNVHEQPETPVGDLACFNVDFSRQFRYCLEEGIDPTPAGSLSTLRLGVPMAERGAESYDQLVVDGETVSAPPGDIVDRVTTAVATIDPDVLLCSTAELVPTLSEMAAEAGRPEFSLSRWPDADYQQLASRSTYASYGRVGHSPARYNVPGRVLIDESNTFFHSETNLDGMIDLVGRSRKPLQELSWASIGNVLTAIQICEADRRDVLTPWNSWRHEFFKPMGTLHDADRGGFIFSPEVGVHENVHELDFASLYPNIICTRNVSPDVIRCDCHSDRADVPEMGYSICDERGYLVDVLEPLISDRR…		GCF_030127105.1_ASM3012710v1	na
WP_136689155.1	WP_211194950.1	WP_136689156.1		1a (iRadA-PPB2-PolB2)			orc1/cdc6		iRadA	PPB2	PolB2	orc1/cdc6						ALKWILVSCFGYQGFSNAKFGRIEVHEAINAYARDILLTAKERLEAGGWKVLHGIVDSIWV	HGIVDSIWV	506	IVD												2559573	Archaea		Euryarchaeota	Halobacteria	Halobacteriales	Haloarculaceae	Halorhabdus	Halorhabdus amylolytica			0	1	MVLTIDFLGDGKPLVWSLEGSVDEPEWSATRATEYRPTVYAVAARGMQHRDPDRTACVDDLADLREDLGMHPAVANLSFEWKKPGFRFADQPVLRIAVDRIETVREIARFIEDRGPPGRVPYRAFNVDFSPEFRFCLETDTDPAPSRPPRRLRLDLPREAAANEDLTGLEMSTVDGTDGNRRDSRGEAGATVDEVLHALRRQLREFDPDILSVERSKIIPLVADAADEHGIDLGLQRVPAGVSNTQVPAYQQLAGESTFESYGRRMHSPARYNVPGRVVIDRSNTFFLEETNLAGALDLVERSGKPLQELSWASIGNVLTAIQIREATRRDVLVQWRAWRPERFKTVGMLHDADRGGTTLSPIVGVHDDVHELDFASMYPNIICEHNLSPETVRCQCHD…		GCF_004944975.1_ASM494497v1	representative genome
WP_199243576.1	WP_157687715.1	WP_157687753.1		1a (iRadA-PPB2-PolB2)			orc1/cdc6		iRadA	PPB2	PolB2	orc1/cdc6						ALKWILVACFGYQGFSNSKFGRIECHEAINAFAREILLTAKQRLEAGGWRVVHGIVDSIWV	HGIVDSIWV	480	IVD												1816183	Archaea		Euryarchaeota	Halobacteria	Halobacteriales	Haloferacaceae	Haloplanus	Haloplanus rallus			0	0	MPFSIDFLDDGRVLEWEATADGAVATERDDYTPRFYVAARDPDADLDLTTLQSVYDQHPDVVATEMGARRPGFRRDEETVLAVDVAHIDRITPLARQARQLSDYPVGDLACFNVDFSREFRYCLETRADPTPASELSTLRLSVPVTETSNDVYGELSVAGDTVTGSPTDILTDVQAALDAHDPDVLVCSTSEIVPTLYEMATDAGVDDFSLSRWPDVDYQQLASRSTYSSYGRVGHSPARYNVPGRAIIDESNTFFYGETNLDGVLDLVSRSNKPVQELAWASIGNVLTAIQICEAHDRGVLVPWNSWRHEFYKPIGTLHDADRGGFIFAPEVGLHENVHELDFSSLFPNIICTRNVSPDVIRCSCHSDRDDVPSLGYSICDDRGYLVDVLQPIIDARD…		GCF_009762275.1_ASM976227v1	representative genome
QGX93437.1	QGX93438.1	QGX93504.1		1a (iRadA-PPB2-PolB2)			orc1/cdc6		iRadA	PPB2	PolB2	orc1/cdc6						ALKWILVACFGYQGFSNSKFGRIECHEAINAFAREILLTAKQRLEAGGWRVVHGIVDSIWV	HGIVDSIWV	482	IVD												1816183	Archaea		Euryarchaeota	Halobacteria	Halobacteriales	Haloferacaceae	Haloplanus	Haloplanus rallus			0	0	MTMPFSIDFLDDGRVLEWEATADGAVATERDDYTPRFYVAARDPDADLDLTTLQSVYDQHPDVVATEMGARRPGFRRDEETVLAVDVAHIDRITPLARQARQLSDYPVGDLACFNVDFSREFRYCLETRADPTPASELSTLRLSVPVTETSNDVYGELSVAGDTVTGSPTDILTDVQAALDAHDPDVLVCSTSEIVPTLYEMATDAGVDDFSLSRWPDVDYQQLASRSTYSSYGRVGHSPARYNVPGRAIIDESNTFFYGETNLDGVLDLVSRSNKPVQELAWASIGNVLTAIQICEAHDRGVLVPWNSWRHEFYKPIGTLHDADRGGFIFAPEVGLHENVHELDFSSLFPNIICTRNVSPDVIRCSCHSDRDDVPSLGYSICDDRGYLVDVLQPIIDA…		GCA_009762275.1_ASM976227v1	representative genome
WP_220600234.1	WP_236044565.1	WP_220600233.1		1a (iRadA-PPB2-PolB2)			orc1/cdc6		iRadA	PPB2	PolB2	orc1/cdc6						ALKWILVACFGYQGFSNAKFGRIECHEGINAYAREILLTAKQRLEAGGWYVVHGIVDSIWV	HGIVDSIWV	480	IVD												2487746	Archaea		Euryarchaeota	Halobacteria	Halobacteriales	Haloarculaceae	Halomicroarcula	Halomicroarcula salinisoli			0	1	MPFSIDFLDDGRVLEWESTTDGAIVSERDDYTPRFYVASRTLDASVDLTTLQTVYDQHPDVVAIERVSRRPGFRRDEESVLAVGVEHIDQVTPLARQARQLPDYPVGDLACFNVDFSREFRYCLENGITPTPATNLSTLRLSVPVTETSGETYSELSIGDDTVTGSPTNILSAVQAALDEHDPDILVCSTSEIIPTLYEMATTAGVDNFSLSRWPDIDYQQLAGESTYASYGQVGHSPARYNVPGRAIIDESNTFFYGETNLDGVLDLVGRSKKPVQELAWASIGNVLTAIQICEAHDRGVLVPWNSWRHEFFKPMGTLHNADRGGFIFAPEVGIHENVHELDFSSLYPNIICTRNVSPDVIRCDCHRDRDDVPGLGYSVCDERGYLVDVLQPIIDARD…		GCF_019599485.1_ASM1959948v1	representative genome
AHF98658.1	AHG00778.1	AHF98657.1		1a (iRadA-PPB2-PolB2)			orc1/cdc6		iRadA	PPB2	PolB2							AIKWVLVSCFGYQGYRNAKFGRIECHEAINAYARDIALRAKARLEDGGWHVVHGIVDSLWV	HGIVDSLWV	634	IVD												797299	Archaea		Euryarchaeota	Halobacteria	Halobacteriales	Natrialbaceae	Halostagnicola	Halostagnicola larsenii	Halostagnicola larsenii XH-48		1	1	METDASRASPRVPGRFRPPVRARSRVRRRGGPRERDRSRTRALAISAARPRSRTSAGTRATRGGGASTRGRRGTTRAGRDGTRADGNESRDDGNGIRGGREPVTEPYTFEFEDELVREWHLTTDGATFREVEHYRPSLFVSAPDLSSLEERLRSDPKVSGTTREQWAADLHESHVDERTEFLRVSVERVGEIRTLARELRGAAGHERYAPGTIRLYDVDLDPGFRYCLDNGIDPTPERGPRASQGSDRGLRTLEIEIDDPGLADEDVSELRLDGDLVTGDPADVCWSIGRRLDRVDPDVLVLSHGDLVPVLESAAAQAGIDEFHLGRLPGWRRVAGANTYESYGAVGHSPARYSVPGRAIVDRSNSFLWHQSGLPGLLYMVEQTGRPLQEVARGSIGTL…		GCA_000517625.1_ASM51762v1	representative genome
WP_050050327.1	WP_156184042.1	WP_082146659.1		1a (iRadA-PPB2-PolB2)			orc1/cdc6		iRadA	PPB2	PolB2							AIKWVLVSCFGYQGYRNAKFGRIECHEAINAYARDIALRAKTRLEDGGWHVVHGIVDSLWV	HGIVDSLWV	511	IVD												1495067	Archaea		Euryarchaeota	Halobacteria	Halobacteriales	Natrialbaceae	Halostagnicola	Halostagnicola sp. A56			0	1	MTAPYTFEFEDGLVREWRLTEDGATFREVEHYRPSLFVSAPDLSGLEARLRSDPKVSGTTRERWAADLHESHADDRTELLRVSVERVDEIRTLAREIRGGDGRVPLAPGTIRLYDVDLDPGFRYCLDNGIDPTPERGSRTTRGPERGLQTLEIEIDDPGLADEDVSELRLDGERVTGDPADVCWSIGRRLDRVDPDVLVLSHGELVPVLESAAARAGLEEFHLGRLPGWRRIAGANTYESYGAVGHSPARYRVPGRAIVDRSNSFLWHQSGLPGLLYMVEKTGRPLQEVARGSIGTLLTSRQIRLARTEYDVLAPQNKWEPEEFKDVSTLHAGDRGGFTFSPEVGFHEDVHEIDFASLYPRIICRRNVSPETIGCDRDHGSGGDGLSGHGSDDCDGSTF…		GCF_000691505.1_ASM69150v2	na
WP_275882459.1	WP_275882461.1	WP_275882460.1		1a (iRadA-PPB2-PolB2)			orc1/cdc6		iRadA	PPB2	PolB2							ALKWILVSCFGYQGFSNAKFGRIEVHEAINAHARDVLLSAKERLEAGGWSVLHGIVDSIWV	HGIVDSIWV	510	IVD												2980181	Archaea		Euryarchaeota	Halobacteria	Halobacteriales	Haloarculaceae	Halorhabdus	Halorhabdus sp. BNX81			1	1	MVFTIDFLGDGDPLVWSLDGTVEQPSWSASRAAAYRPTVYAVAARGMTDRDPDREACIADLNDLRADLDMHPAVADLRFEWKSPGFRFADQPVLRIDVDRVDAVREVARFVEDRGPPGRVPFRAFDVDFSSEFRYCLETGTDPTPERPPRVLRLDLPRTAAAAGDLTALAIGARTTAPTVTAEPTSAATQPAGDTVEETLSTLRRRLAVEDPDVLWVERSDILPLLDEAATEHGVDLGLQRVPSRESRDEIPAVQQLAGASTFESYGRRMHSPARYNVPGRVVIDRSNTFFLGETNLAGALDLVARSGKPLQELSWASIGNVLTAIQIRAVRKRDVLVQWRAWRPERFKTARTLHDADRGGTTLSPIVGVHDTVHELDFASMYPNIICEHNLSPETVRC…		GCF_029229925.1_ASM2922992v1	na
WP_015789632.1	WP_015789630.1	WP_015789631.1		1a (iRadA-PPB2-PolB2)			orc1/cdc6		iRadA	PPB2	PolB2							ALKWILVSCFGYQGFSNAKFGRIEVHEAINAHARDVLLSAKERLEAGGWSVLHGIVDSIWV	HGIVDSIWV	520	IVD												146826	Archaea		Euryarchaeota	Halobacteria	Halobacteriales	Haloarculaceae	Halorhabdus	Halorhabdus utahensis			0	0	MVFTIDFLGDGDPLVWSLDGTVDEPAWSASRAAAYRPTVYAVAARGMTERDPDREACIADLNDLRADLDMHPAVADLRFEWRSPGFRFADQPVLRIDVDRVDAVREVARFVENRGPPGRVPYRAFDVDFSPEFRYCLETGIDPTPGRPPRVLRLDLPRTAAAEGDLTELAIGARTTAPTASSATDATSTATAEPALPGTQPAGDTVEEVLVTLRRRLAVEDPDVLQVERSDILPLLDEAATEHGVDPGLQRVPDGTPRAEIPAVQQLAGASTFESYGRRMHSPARYNVPGRVVIDRSNTFFLGETNLAGALDLVARSGKPLQELSWASIGNVLTAIQIRAVRKRDVLVQWRAWRPERFKTARTLHDADRGGTTLSPIVGVHDAVHELDFASMYPNIICE…		GCF_000023945.1_ASM2394v1	representative genome
MCU4740687.1	MCU4740689.1	MCU4740688.1		1a (iRadA-PPB2-PolB2)			orc1/cdc6		iRadA	PPB2	PolB2							AIKWILVSCFGYQGYRNAKYGRIECHEAINAYAREIVLRSKRHLESAGWHIVHGIVDSLWV	HGIVDSLWV	479	IVD												2979989	Archaea		Euryarchaeota	Halobacteria	Halobacteriales	Natrialbaceae	Natronoglobus	Natronoglomus mannanivorans	Halobacteria archaeon AArc-xg1-1		0	1	MAYTFEFDGGTVRAWHLTAEGAESEGVDYTPSLFVDGPDTALEALAERLATDPKVCATTFERRYTSLHDTKSDRSRVLRVSLERLSEVWTLADEIRGVHEREFDTAPGTYRLYDVDLAPGFRYCLDEGVDPTPTRELRTLRIETDDRALANRTLSELRLDGETVEGEPAEICWSLWRRLERDDPDVLVVSHGELIPFLETVASEAGLDGFHLGRLPGSTRVAGANTYESYGQTGHSPARYRIPGRAVIDESNSFLWHQSGLEGLVYMVRRTGRPLQEAAWGSIGTLLTSRQIRLARQQDVLAPQNKWEPETFSSVETLHAADRGGFTFAPEVGFHENVHEIDFASLYPRIICQHNVSPETVGCACCAGDDERIRERVPELDYHICREDGFLPGVLRPLL…		GCA_025517495.1_ASM2551749v1	na
WP_254528534.1	WP_254528530.1	WP_254528532.1		1a (iRadA-PPB2-PolB2)			orc1/cdc6		iRadA	PPB2	PolB2							AIKWVLVSCFGYQGYRNATFGRIECHETINAYAREIALTAKRRLEEAGWRIIHGIVDSLWV	HGIVDSLWV	482	IVD												2961571	Archaea		Euryarchaeota	Halobacteria	Halobacteriales	Natrialbaceae	Natrinema	Natrinema gelatinilyticum			1	1	MSPFTFEFEDGTVREWALTEEGAELTTVADYAPSLFVAGPDGALADLRDRLEVDPKVVATRTERWATTLHEAHAGERSRVLRVDLERIDEIRTLAREIRGVYEHETHAPGTFRLFDVDLAPAFRYCLDRGVDPTPDRELRMLRLALDEAALADGDVSALELDGESVEGDEPHVLRTLRHHLERRDPDVLVVSHAELVPALDRRAEMLGLEFRLGRLPGLTKLASENTYASYGRVGHSPARYRVPGRAIIDISNSFLWHQSGLTGILYMVERTGRPLQEAAWGSIGTLLTSRQIRLARRREAVLAAWNKWEPERFTDVETLHAADRGGFTFSPEVGFHEDVYEIDFASLYPRIICAHNVSPETVGCDCGADDIDHAGTNTVPDLGYEVCEADGFLPAVLE…		GCF_024266705.1_ASM2426670v1	representative genome
WP_097378981.1	WP_097378980.1	WP_245852913.1		1a (iRadA-PPB2-PolB2)			orc1/cdc6		iRadA	PPB2	PolB2							AIKWVLVACFGYQGYRNAKFGRIECHEAINAYAREIALEAKRRLEDADWRIVHGIVDSLWV	HGIVDSLWV	484	IVD												373386	Archaea		Euryarchaeota	Halobacteria	Halobacteriales	Natrialbaceae	Natrinema	Natrinema ejinorense			0	1	MSPYTFEFEGGDVREWTLTEAGAEPTTVADYTPSLFVGGPDAALADLNDRLSSDPKVVATERERWATSLHDAHAGKRRHVLRVTLERVAEIRPLAREIRGVYERETHAPGTFRLFDVDLEPGFRYCLDRDLDPTPARDLRTLRLALDDAALADGDVSALELADDRVDGGERRTLRTLRRRLERRNPDALVVSNAELIPLLERRAEVLGVDGVSLGRRPGWTRLASENTYASYGRVGHSPARYQVPGRAIVDASNSFLWHQSGLAGIRYMVERTGRPLQEAAWGSIGTLLTARQIRLARREKGVLAPWNAWEPERFTDVETLHAADRGGFTFAPEVGFHETVHEIDFASLYPRIIREHNVSPETVDCNCGDDARADGVDSHRVPELGYEICETDGFLPAV…		GCF_002494345.1_ASM249434v1	representative genome
WP_226005508.1	WP_226005506.1	WP_226005507.1		1a (iRadA-PPB2-PolB2)			orc1/cdc6		iRadA	PPB2	PolB2							AIKWVLVSCFGYQGYRNAKFGRIECHEAINAYAREIALTAKRRLEDAGWRIVHGIVDSLWV	HGIVDSLWV	480	IVD												2878535	Archaea		Euryarchaeota	Halobacteria	Halobacteriales	Natrialbaceae	Natrinema	Natrinema salinisoli			0	1	MSPYAFEFDDGSVRQWRLTESGAESTTVTDYAPSLFVAGPDDALSELDERLASDPKVATMEREQWATSLHEAHAGERSQVLRADLERVGEVRTLAREIRGVHERETRAPGTFRLFDVDLAPGFRYCLDRGLDPTPDRDLRTLRLGLDDAALADGDVSALELGGEPVDGDEQQTLRMLDHRLERRNPDVLVVSHADLVPLLERRAESLGLEGFHLGRQPGWTQLASENTYASYGRVGHSPARYRVPGRAIIDASNSFLWHQSGLAGIRYMVERTGRPLQEAAWGSIGTLLTSRQIRLARRERGVLAPWNKWEPERFADVETLHAADRGGFTFAPEVGFHEDVHEIDFASLYPRIICEHDVSPETVGCDCRVSNDGGHRVPELEYDSCGVDAFLPAVLEPL…		GCF_020405205.1_ASM2040520v1	representative genome
WP_090621953.1	WP_090621956.1	WP_245742182.1		1a (iRadA-PPB2-PolB2)			orc1/cdc6		iRadA	PPB2	PolB2							AIKWVLVSSFGYQGYRNATFGRIECHEAINAYAREIALTAKRRLEDAGWRIVHGIVDSLWV	HGIVDSLWV	486	IVD												1186196	Archaea		Euryarchaeota	Halobacteria	Halobacteriales	Natrialbaceae	Natrinema	Natrinema salaciae			0	1	MSPYAFEFEDGLVREWSLTDESAEPTTVADYAPSLFVAGPDDALADLRERLETDPKVTATRLERWATSLHEAHAGERSRVLRVDLERVGECRSLARDVRGVHERESHAPGTFRLFDADLAPGFRYCLDRGIDPTPARELRTLRLELDEAALADGDVAALSIAGESVDGDAARTLRTLRRRLERRDPDVLAVSHAALVPLLERRAAALGLADWHLGRRPGWTQLASENTYASDGRVGHSPARYRVPGRAIVDASNSFLWHQSGLAGIRYMVERTGRPLQEAAWGSIGTLLTSRQVRLARRERGVLAPWNKWEPERFTDVETLHAADRGGFTFAPVVGFHADVHEIDFASLYPRLICERNVSPETVGCDCDSGDGTGEDAVGSRRVPELEYEICDADGFLP…		GCF_900110865.1_IMG-taxon_2639762573_annotated_assembly	representative genome
WP_007142735.1	WP_007142737.1	WP_007142736.1		1a (iRadA-PPB2-PolB2)			orc1/cdc6		iRadA	PPB2	PolB2							ALKWILVTCFGYQGFSNAKFGRIECHEAINAYAREILLTAKRRLEAGGWRVVHGIVDSIWV	HGIVDSIWV	483	IVD												229731	Archaea		Euryarchaeota	Halobacteria	Halobacteriales	Natrialbaceae	Halobiforma	Halobiforma lacisalsi			0	1	MPFTIDFLDDGRVLEWEATADGAVATERDDYTPRFFVAPRSPETDIDLAELRTTYDRHPEVVSTEIVTRRPAFRRGEEPVLAVDVAHVDRVTRLARRARQLSAYPVGDLACFNVDFSREFRYCLENGLDPTPARELSTLRLEVPVPETGSEVYTELSIDGETVTGSPGEILSAVQAALDARDPDVLVCSTGEIVPTLHGMAAAADGDVDIDEFTLSRWPDVDYQQLASRSTYSSYGRVGHSPARYNVPGRAIVDESNTFFYGETNLQGVLDLVSRSWKPVQELAWASIGNVLTAIQIREAHDRGVLVPWNSWRHEFYKPMGTLHDADRGGFVFAPDVGLHEDVHELDFSSLYPNIICTRNVSPDVIRCECHDRDDVPGLGYSICDDRGYLVDVLEPIVD…		GCF_000336655.1_ASM33665v1	na
WP_092689966.1	WP_092689972.1	WP_092689969.1		1a (iRadA-PPB2-PolB2)			orc1/cdc6		iRadA	PPB2	PolB2							AIKWILVSSFGYQGFSNAKFGRIECHEAINAHAREILLDAKAELEAGGWRVLHGIVDSLWV	HGIVDSLWV	479	IVD												660518	Archaea		Euryarchaeota	Halobacteria	Halobacteriales	Haloarculaceae	Halorientalis	Halorientalis regularis			1	1	MTLTVDFEDSETRSAARSRTRSGDGDPVVWECTDDGATATRDTDYAPTVWVTREGGPVAAVRETVAGMVDVRGATVERRRREWRADPESALRVTVDRVDRIRPVATKLTDLGRPGEYRCYGVDLSPGFRYCLDRGLSPVPDRELRTLELGTTEAARNGDPLDSVTVDGDTFEGNTGGLVARVADTVAEVDPDVLVLDAGATIPTLYEAAATAGRTLQLGRRPGWKRLAGESTYESYGQVHHSPARYTVPGRAVVDRSNTFFYRQAGLDGCLDLVERSWKPLQELAWASIGNVLTAIQIREARDRGVLVPWRSYRHERFKSARTLADADRGGHTLEPAVGVHEDVHELDFGSLYPSIMIEYNLSPETVRCDCHDRADVPGLGYSVCDDRGYLPDVLGPLV…		GCF_900102305.1_IMG-taxon_2651870125_annotated_assembly	representative genome
WP_115804555.1	WP_115804554.1	WP_042664242.1		1a (iRadA-PPB2-PolB2)			orc1/cdc6		iRadA	PPB2	PolB2							ALKWILVSCFGYQGFSNAKFGRIECHEAINAFARSILLDAKDQLEAAGWDVVHGLVDSLWV	HGLVDSLWV	469	LVD												2077206	Archaea		Euryarchaeota	Halobacteria	Halobacteriales	Haloferacaceae	Haloferax	Haloferax sp. Atlit-4N			0	0	MWYTFDFIDGDVYRWTPAGDTGTATYDIDSTYRPRFYVRGARETRAAYERALEPHPSVATVKTVERRPGFGESPEPVTMIEATAAEAVPTLARQTNQVALPDELRCYNVDFSPEFRYCLETNTDPTPTTRLTTVELSLPRARAADEELTRVTIDGEAVRGSQAAVVDAVATRVAECDPDVLFVNAASVIPRLFAAARDEGHTLELGRGPHAATYQTLAGESTYHSYGQVGHSPARYNVPGRVVINRSASFFLRETNLAGCLDLVERSRKPLQEQAWASIGNVLTAIQIRAAQRRDVLVQWRAWRPESWKTMGSLYTADRGGFTFTPDVGVHTDVHEVDFSSLYPNIIITRNISPETVRCDCCSTADVPELGYSICDRGGYLPDVLDPLVSDRDAIKDQL…		GCF_003383025.1_ASM338302v1	na
WP_070364359.1	WP_070364361.1	WP_070364360.1		1a (iRadA-PPB2-PolB2)			orc1/cdc6		iRadA	PPB2	PolB2							AIKWILVSCFGYQGFSNAKFGRIEAHEAINAYAREILLTAKERLEAGGWRVVHGIVDSIWV	HGIVDSIWV	467	IVD							QTTLTYWA	193	25	-3		1873524	Archaea		Euryarchaeota	Halobacteria	Halobacteriales	Halobacteriaceae	Halodesulfurarchaeum	Halodesulfurarchaeum formicicum			1	1	MFKIDYREDGAVRRWTTTEDGATVTVDTDYRPTIYLWAAEWETVQTHREHVAAHPNVASVTVASKRPGWRHDPQDVLEVTLTDIEAVDALAPQLANMGRPGDLRLFNVDFSRGFRYCLETGQSPVPTGSLHTLSIDVPAVEVHREGHLREATVEGESITGDPSQVLDGVLDRIHDADPDVLVLSSAEIVPELFAIADTQERDPISIGRLPGYRKLAGESTYESYGQVGHSPARYSVPGRAIIDRSNTFFYAQTNLAGVLDLVARSHKPLQELAWASIGNVLTAIQIRAATRRDVLVPWRSFRHEQFKTMGQLRAADRGGFTFSPDVGLHEDVHELDFASMYPNIIVTRNISPETIRGDCDSSTTVPELDYEICEQPGYLPDVLEPLVTAREEIKAERAA…		GCF_001767315.1_ASM176731v1	na
WP_256297036.1	WP_256297038.1	WP_256297037.1		1a (iRadA-PPB2-PolB2)			orc1/cdc6		iRadA	PPB2	PolB2							AIKWVLVSCFGYQGYRNAKFGRIECHETINAFAREVLLDAKAELERAGWHVAHAIVDSLWV	HAIVDSLWV	475	IVD												1198298	Archaea		Euryarchaeota	Halobacteria	Halobacteriales	Halorubellaceae	Haloarchaeobius	Haloarchaeobius salinus			1	1	MFALDFQADRVVEWHRDGDGVVAVENTDYHPTLYVAGPDDARADLAAALEADPKVVGTATAEWRLDLHADAPEPVLRVDCERVSEVRTLANEIRHHHERGSHAPGTFRLFDVDFAPGFRYCVETDTSPVPTDPLRTLRIDIDEAALAHGRVAEIRVDGEPAGGTPGAALRTLARRLAHVDPDVLLLSHADLVPTLAAAADEHGVDLELGRRPGWTRLAGENTYESYGRVGHSPARYAVPGRAIVVTGSSFLWNESSLAGLRYMVERSWRPLQETAWASIGTVLTAMQSREALARGVLVPWNKWEPESFKPARTLHAADRGGVTLSPEVGLHEDVHELDFASLYPNVIREHNVSPETVGCDCHGDRDDVPGLGYAVCDEPGFLPDVLAPLLDDRADFKER…		GCF_024464185.1_ASM2446418v1	representative genome
WP_163520149.1	WP_163520151.1	WP_163520150.1		1a (iRadA-PPB2-PolB2)			orc1/cdc6		iRadA	PPB2	PolB2							AIKWILVSCFGYQGFSNAKFGRIECHEAINAFAREILLDAKEALEDGGWRVVHGIVDSIWV	HGIVDSIWV	468	IVD												2283638	Archaea		Euryarchaeota	Halobacteria	Halobacteriales	Haladaptataceae	Halorussus	Halorussus sp. MSC15.2			0	1	MPYKIDFVEGAVVEWSLTDDGATSERVSDYTPTFYVGVGEGDDESLEDARRTLEQFPTVARTRVEEWRPGFRHEAERTLRVDCASVESVTRLARWVHEWGDPGKFRCFNVDFSREFRYCLERGRSPTPARTPTTLSVEGRAHEFGDGEVPPLTVGGERVGRSPDMALPRVEEILDREDPDVLVVDSAQLLAELHDLADRLGYDLRLGRRPGFQRLARESTYTSYGRVGHSPARYNVPGRVVIDRSNTFFYDETNVAGCIDLVERSGKPLQELSWASIGNVLTAIQIREALARDVLVPWKAWRSERFKTMSQLHDADRGGFTFAPDAGVHEAVHELDFSSLYPNIICEYNVSPETVRCDCHADREDVPGLGYGICDERGYLPDVLQPLVDDRDDIKAEIR…		GCF_010747475.1_ASM1074747v1	na
WP_255191962.1	WP_255191964.1	WP_255191963.1		1a (iRadA-PPB2-PolB2)			orc1/cdc6		iRadA	PPB2	PolB2							AIKWILVSCFGYQGFSNAKFGRIECHEAINAFARELLLDAKEILEKNGWHLVHGIVDSLWV	HGIVDSLWV	469	IVD							QTTLTFWK	194	29	-2.4		2963433	Archaea		Euryarchaeota	Halobacteria	Halobacteriales	Natrialbaceae	Natronobeatus	Natronobeatus ordinarius			1	1	MAFKIDFLDDGVYEWTATDDGVSVRRIEDYTPSVYVTTEHEGDSKFDAVNELLQSHPAVVTVDQERWRRGFRHDAEDVLRVDLESIGVVRNVAERVTALDRPGTHRCYNVDLSREFRYCLERDRDPTPARELTTLELEVEPVELATPPITELTVGSEQVAGDAVSVLEAITDALSTVAPDVLICSTTEIVPVLYRTAAEHDLDFQLGRRPGWQQLAGRSTYESYGQVGHSPARYDVPGRVLIDRSNTFFHHQSGLDGCLDLVQRSRKPLQELAWASIGNVLTAIQIREARDRNVLVPWRYWRHEFFKPMSTLHDADRGGHTFAPEVGLHENVHELDFSSLYPNIIRTRNVSPETIRCSCHADREDVPELGYSICDEPGYLPDVLGPLIDDRDAMKAELR…		GCF_024362485.1_ASM2436248v1	representative genome
WP_285253332.1	WP_285253330.1	WP_285253331.1		1a (iRadA-PPB2-PolB2)			orc1/cdc6		iRadA	PPB2	PolB2							ALKWILVSCFGYQGFSNAKFGRIEAHEAINAFAREILLDAKAAFEDAGYRIVHGIIDS	HGIIDS---	467	IID												2242	Archaea		Euryarchaeota	Halobacteria	Halobacteriales	Halobacteriaceae	Halobacterium	Halobacterium salinarum			0	1	MLTAEYLPTGGVRYWTLTPDGADPVVDHQYRPRLYVRADDRHNLDELRAYLKDHPVVAGVENCEYRPGWRADYEPMLRVAVNRRHALTEIAHQVAQYGRPGGYQCYNVDFSREFRYCLETDHDPTPSRDLDVLRMAAPREQVAGVTDLTTVTVGDTTVEGAPEVVAADVSARIRDRDPDVLRVSSADLIPQLFATAPVDDDVYALGRRPGYTKRAGESTYESYGQVGHSPARYSIPGRAIIDESNSFFLEEAGLDGILDLVARSGKPVQEAAWASIGNLLTAIQIQHAKANGVVVPWRSWRTERFKTASQLDRADRGGFTFEPDVGVHDQVHELDFSSLYPNIIREHNISPETIRCDCHPDREDVPGLGYSICPEDGYLPEVLGPIIDGRADIKAEVAT…		GCF_030250185.1_ASM3025018v1	na
WP_049951866.1	WP_157231315.1	WP_084568904.1		1a (iRadA-PPB2-PolB2)			orc1/cdc6		iRadA	PPB2	PolB2							AIKWVLVSCFGYQGYRNAKFGRIECHEAINAYARDIALRAKARLEDGGWHVVHGIVDSLWV	HGIVDSLWV	532	IVD												353800	Archaea		Euryarchaeota	Halobacteria	Halobacteriales	Natrialbaceae	Halostagnicola	Halostagnicola larsenii			0	0	MTEPYTFEFEDELVREWHLTTDGATFREVEHYRPSLFVSAPDLSSLEERLRSDPKVSGTTREQWAADLHESHVDERTEFLRVSVERVGEIRTLARELRGAAGHERYAPGTIRLYDVDLDPGFRYCLDNGIDPTPERGPRASQGSDRGLRTLEIEIDDPGLADEDVSELRLDGDLVTGDPADVCWSIGRRLDRVDPDVLVLSHGDLVPVLESAAAQAGIDEFHLGRLPGWRRVAGANTYESYGAVGHSPARYSVPGRAIVDRSNSFLWHQSGLPGLLYMVEQTGRPLQEVARGSIGTLLTSRQIRLARNEYDVLAPQNKWEHEEFKDVSTLHAADRGGFTFSPEVGFHEDVHEIDFASLYPRIICQRNVSPETIGCDCAHGSDDNASSNHGPTGGVSSEH…		GCF_000517625.1_ASM51762v1	representative genome
WP_007698869.1	WP_007698863.1	WP_007698866.1		1a (iRadA-PPB2-PolB2)			orc1/cdc6		iRadA	PPB2	PolB2							AIKWVLVSCFGYQGYRNAKFGRIECHEAINAYAREIALSAKQRLETGGWRIVHGIVDSLWV	HGIVDSLWV	533	IVD												332953	Archaea		Euryarchaeota	Halobacteria	Halobacteriales	Natrialbaceae	Halovivax	Halovivax asiaticus			1	1	MTSETEPFTVEFEDDEVRAWYLTETGAEAVVDESYTPTTYLHGPPDALAAVRDDLATDPKVADTRLVEKYTTLRDTKRELATEPMLSVSLDRMEEVRTLARELIYRYEGPVGQYEKSVSARLAESGDRSTAPQDRGQHDRELQFAPGTLRLFDVDLAPGFRYCLDRGESPASSAPGRPLRRFHIAVDERALVDGDVSSLRVGSGTAADGSIEYERLDGQPAAVLRALSDRLDRVDPDVLVLSHAELVPLLCETAADEGVADFQLGRLPGWTRIAGENAYASYGQIGHSPARYRVPGRAIVDESNSFLWHQSGLPGLLYMVEASGRPLQEAAWGSIGTLLTSRQIRLARARDVPAPWNKWEPEAFKDVRTLHAADRGGFTFSPEVGLHENVHEIDFASLY…		GCF_000337515.1_ASM33751v1	representative genome
WP_015299996.1	WP_015299998.1	WP_015299997.1		1a (iRadA-PPB2-PolB2)			orc1/cdc6		iRadA	PPB2	PolB2							AIKWVLVSCFGYQGYRNAKFGRIECHEAINAYAREIALSAKQRLETGGWRIVHGIVDSLWV	HGIVDSLWV	526	IVD												387341	Archaea		Euryarchaeota	Halobacteria	Halobacteriales	Natrialbaceae	Halovivax	Halovivax ruber			0	1	MTRETGPFTIECEGDEVRAWYLTETGAEAVVDESYEPTTYLHGPPDALATVRDDLATDPKVSSARLVEKYTTLRDTKRGSATDPMLSVSLDRMGEVRTLARELVHRYEGPVSDRSGEHGGRSTASRDRGRRDCEPQFAPGTFRLFDVDLAPGFRYCLDRGESPASSAPGRALRRFHIAVDERALAAGDVSSLRVGRGTADDGSIESERLDGGPVAVLRALSDRLAQVDPDVLVLSHAELVPLLCETAAEEGIADFQLGRLPGWTRIAGENTYASYGQVGHSPARYRVPGRAIVDESNSFLWHQSGLSGLLYMVEASGRPLQEAAWGSIGTLLTSRQIRLARARDVPAPWNKWEPEAFKDVRTLHAADRGGFTFAPEVGLHENVHEIDFASLYPRIICER…		GCF_000328525.1_ASM32852v1	representative genome
WP_092904426.1	WP_139231176.1	WP_092904424.1		1a (iRadA-PPB2-PolB2)			orc1/cdc6		iRadA	PPB2	PolB2							AIKWVLVSCFGYQGYRNAKFGRIECHESINAYARDIALRAKTRLEDGGWHVVHGIVDSLWV	HGIVDSLWV	502	IVD												619731	Archaea		Euryarchaeota	Halobacteria	Halobacteriales	Natrialbaceae	Halostagnicola	Halostagnicola kamekurae			1	0	MTGPYTFEFEDGLVREWRLTEDGATFREVERYRPSLFVSAPDLSSLEQRLRSDPKVSGTTRERWAADLHESHVDERTELLRVSVERVDEIRTLAREIRGGDERERYAPGAIRLYDVDLDPGFRYCLDNGIDPTPERGSPAIRGPDRGLRTLEIEIDEPGLADEDVSELRLDGERVTGDPADVCWSIGRRLDRVDPDVLVLSHGDLVPVLESAAARAGLEEFHLGRLPGWRRIAGANTYESYGAVGHSPARYRVPGRAIVDRSNSFLWHQSGLPGLLYMVEKTGRPLQEVAGGSIGTLLTSRQIRLARNEHDVLAPQNKWEPEEFKDVSTLHAGDRGGFTFSPEVGFHEDVHEIDFASLYPRIICRRNVSPETIGCDRDHGSGGSDASPLDSARDDAATV…		GCF_900116205.1_IMG-taxon_2639762563_annotated_assembly	representative genome
WP_008524540.1	WP_008524544.1	WP_021029457.1		1a (iRadA-PPB2-PolB2)			orc1/cdc6		iRadA	PPB2	PolB2							ALKWILVSCFGYQGFSNAKFGRIEVHEAINAHARDVLLTAKERLEAGGWRVLHGIVDSIWV	HGIVDSIWV	513	IVD												430914	Archaea		Euryarchaeota	Halobacteria	Halobacteriales	Haloarculaceae	Halorhabdus	Halorhabdus tiamatea			0	1	MVFTIDFLGDGDPLVWSLDGTVEQPSWSTSRAAAYRPTVYAVAARGMTDRDLDPEACIADLTDLQADLDMHPAVADLRFEWKSPGFRFADQPVLRIAVDRVGAVREVARFVEDRGPPGRVPYRAFDVDFSPEFRYCLETGIDPTPGRPPRVLRLDLPRTAAAAGDLTALAIGARTTAPTASTATTSPDSAAMRPAGDTVEAVLGTLRRRLAADDPDVLWVERADILPLLDETATEYGIDLGLQRVPSGESRDEIPAVQRLAGASTFESYGRRMHSPARYNVPGRVVIDRSNTFFLGETNLAGALDLVARSGKPLQELSWASIGNVLTAIQIRAVRERDVLVQWRAWRPERFKTARTLHDADRGGTTLSPAVGVHDAVHELDFASMYPNVICEHNLSPET…		GCF_000470655.1_HATI1	representative genome
WP_149082052.1	WP_149082053.1	WP_238386947.1		1a (iRadA-PPB2-PolB2)			orc1/cdc6		iRadA	PPB2	PolB2							AIKWVLVACFGYQGYRNATFGRIECHEAINAYAREIALEAKRRLEDAGWRIVHGIVDSLWV	HGIVDSLWV	494	IVD												2448032	Archaea		Euryarchaeota	Halobacteria	Halobacteriales	Natrialbaceae	Natrialba	Natrialba swarupiae			0	0	MSPYTFEFEGDTVREWTLTDTGAESRLVTDYQPSLYVSGPDDALSDLRVRLESDPKLVATRYERLATDLHEAHAGDRSRVLRADLERVGEARTLAREIRGVYEREAYAPGTFRLFDVDLSPGFRYCLDRGIDPTPGRDLRTLSIELSEPALGDGDVSAVRVEGEPIGSAETDAVDVLRTLEDRLERDDPDILVVSHADLIPLLDERATERGLERFCLGRLPGLTRLAGENSYESYGRVGHSSARYRVPGRAIVDESNSFLWHQSGLAGLEYMIEKTGRPLQEAAWGSIGTLLTSRQIRLARDREVLAPWNKWVPERFTDVRTLHAADRGGFTFAPEVGFHEDVHEIDFASLYPRIICEHNVSPETVDCGCRDESSVDTGEATDALGGDGRRVPELGYRI…		GCF_008245225.1_ASM824522v1	representative genome
WEL18679.1	WEL18677.1	WEL18678.1		1a (iRadA-PPB2-PolB2)			orc1/cdc6		iRadA	PPB2	PolB2							ALKWILVSCFGYQGFSNAKFGRIEVHEAINAHARDVLLSAKERLEAGGWSVLHGIVDSIWV	HGIVDSIWV	518	IVD												2978283	Archaea		Euryarchaeota	Halobacteria	Halobacteriales	Haloarculaceae	Halorhabdus	Halorhabdus sp. SVX81			0	0	MRFRAMVFTIDFLGDGDPLVWSLDGTVDQPAWSASRAAAYRPTVYAVAARGMTERDPDPEACIADLADLRTDLGMHPAVVDLGFEWKSPGFRFADQPVLRIDVDRVDTVRAVARFVEDRGPPGRVPFRAFDVDFSPEFRYCLETGIDPTPGRPPRVLRLDLPRTAAAAGDLTELAIGARTTAPTAPTVTAEPTSAATQPAGDTVEETLSTLRRRLAVEDPDVLWVERSDILPLLDEAATEHGVDLGLQRVPSRESRDEIPAVQQLAGASTFESYGRRMHSPARYNVPGRVVIDRSNTFFLGETNLAGALDLVARSGKPLQELSWASIGNVLTAIQIRAVRKRDVLVQWRAWRPERFKTARTLHDADRGGTTLSPIVGVHDTVHELDFASMYPNIICEHN…		GCA_029207715.1_ASM2920771v1	na
WP_275737640.1	WP_275737636.1	WP_275737638.1		1a (iRadA-PPB2-PolB2)			orc1/cdc6		iRadA	PPB2	PolB2							ALKWILVSCFGYQGFSNAKFGRIEVHEAINAHARDVLLSAKERLEAGGWSVLHGIVDSIWV	HGIVDSIWV	513	IVD												2978283	Archaea		Euryarchaeota	Halobacteria	Halobacteriales	Haloarculaceae	Halorhabdus	Halorhabdus sp. SVX81			0	0	MVFTIDFLGDGDPLVWSLDGTVDQPAWSASRAAAYRPTVYAVAARGMTERDPDPEACIADLADLRTDLGMHPAVVDLGFEWKSPGFRFADQPVLRIDVDRVDTVRAVARFVEDRGPPGRVPFRAFDVDFSPEFRYCLETGIDPTPGRPPRVLRLDLPRTAAAAGDLTELAIGARTTAPTAPTVTAEPTSAATQPAGDTVEETLSTLRRRLAVEDPDVLWVERSDILPLLDEAATEHGVDLGLQRVPSRESRDEIPAVQQLAGASTFESYGRRMHSPARYNVPGRVVIDRSNTFFLGETNLAGALDLVARSGKPLQELSWASIGNVLTAIQIRAVRKRDVLVQWRAWRPERFKTARTLHDADRGGTTLSPIVGVHDTVHELDFASMYPNIICEHNLSPET…		GCF_029207715.1_ASM2920771v1	na
WP_276252511.1	WP_276252513.1	WP_276252512.1		1a (iRadA-PPB2-PolB2)			orc1/cdc6		iRadA	PPB2	PolB2							AIKWILVSCFGYQGYRNAKYGRIECHEAINAYAREIMLRSKHFLESAGWHIVHGIVDSLWV	HGIVDSLWV	480	IVD												3034020	Archaea		Euryarchaeota	Halobacteria	Halobacteriales	Natrialbaceae	Halomontanus	Halomontanus rarus			1	1	MTYTFEFDDGSVRAWNLTADGAESECVEYTPSLVVDGPATALESLADRLASDPKVRTTEFERRYTSLHDTKSDRSRVLRVSLERLAEVRTLADEIRGVHERECEATAPGTYRLYDVDLAPGFRYCLDEGIDPTPVRELRTLRIGIDDRSLANRSLSELRLDGEPVDGEPAELCWSLRRRLEREDPDVLVVSHGELIPFLETAATEAGLDGFHLGRLPGSTRVAGSNTYESYGQVGHSPARYRVPGRAIVDESNSFLWHQSGLEGLVYMVRRTGRPLQEAAWGSIGTLLTSRQIRLAREQDVLAPWNKWEPESFSDVETLHAADRGGFTFAPEVGLHENVHEIDFASLYPRIICQHNVSPETVGCACCAGDDGRIRERVPELEYHICREDGFLPGVLRPL…		GCF_029338335.1_ASM2933833v1	na
MCU4972666.1	MCU4972664.1	MCU4972665.1		1a (iRadA-PPB2-PolB2)			orc1/cdc6		iRadA	PPB2	PolB2							AIKWILVSCFGYQGYRNAKYGRIECHEAINAYAREIVLRSKRHLESAGWHIVHGIVDSLWV	HGIVDSLWV	479	IVD												2979990	Archaea		Euryarchaeota	Halobacteria	Halobacteriales	Natrialbaceae	Natronoglomus	Natronoglomus mannanivorans			0	0	MAYTFEFDGGTVRAWHLTAEGAESEGVDYTPSLFVDGPDTALEALAERLATDPKVCATTFERRYTSLHDTKSDRSRVLRVSLERLSKIWTLADEIRGVHEREFDTAPGTYRLYDVDLAPGFRYCLDEGVDPTPTRELRTLRIEIDDRALANRTLSELRLDGETVEGEPAEICWSLWRRLERDDPDVLVVSHGELIPFLETVASEAGLDGFHLGRLPGSTRVAGANTYESYGQTGHSPARYRIPGRAVIDESNSFLWHQSGLDGLVYMVRRTGRPLQEAAWGSIGTLLTSRQIRLARQQDVLAPQNKWEPETFSSVETLHAADRGGFTFAPEVGFHENVHEIDFASLYPRIICQHNVSPETVGCACCAGDDERIRERVPELDYHICREDGFLPGVLRPLL…		GCA_025517485.1_ASM2551748v1	na
WP_135666683.1	WP_135666687.1	WP_135666685.1		1a (iRadA-PPB2-PolB2)			orc1/cdc6		iRadA	PPB2	PolB2							ALKWILVSCFGYQGFSNAKFGRIEVHEAINAYARDILLTAKERLEAGGWKVQHGIVDSIWA	HGIVDSIWA	507	IVD												1775544	Archaea		Euryarchaeota	Halobacteria	Halobacteriales	Haloarculaceae	Halorhabdus	Halorhabdus rudnickae			0	0	MVLTIDFLGDGKPLVWSLEGSVDDPGWSATRETEYRPTVYAVAARGMQHQNPDRTACVDDLAVLREDLGMHPAVANLSFEWENPGFRFADQPVLRIEVDRMDTVREIARFIEDRGPQGRNPYRAFNVDFSPEFRFCLETNTDPAPSRPPRRLRLDLPREAAANEDLTALEISTVDGADGDRRDGRGEAGVATVDEVLHALRRQLREFDPDVLSVERGEIVPLVADAADEHGIDLGLQRVPAGVSKRQVPAYQQLAGESTFESYGRRMHSPARYNVPGRVVIDRSNTFFLEETNLAGALDLVERSGKPLQELAWASIGNVLTAIQIREATRRDVLVQWRAWRPERFKTAGTLHDADRGGTTLSPIVGVHDDVHELDFASMYPNIICQHNLSPETVRCRCH…		GCF_900880625.1_WSM64	representative genome
WP_226040592.1	WP_226040590.1	WP_226040591.1		1a (iRadA-PPB2-PolB2)			orc1/cdc6		iRadA	PPB2	PolB2							AIKWVLVSCFGYQGYRNAKFGRIECHEAINAYAREIALTAKRRLEDAGWRIVHGIVDSLWV	HGIVDSLWV	500	IVD												2878680	Archaea		Euryarchaeota	Halobacteria	Halobacteriales	Natrialbaceae	Natrinema	Natrinema sp. DC36			0	0	MSPYTVEFEDGTVREWTLTESGAEPAVVEDYTPSVFVSGPNDALADLRERLEADPKVVTTRSERRPTSLHEAHAGERSRVLCADLERVGEVRTLAREIRGVHARRTHAPGTVRLFDVDLAPGFRYCLDRGLDPTPTRDLRTLRLALDEAALANDDVSALEVGGEPVDGDATRALRTCQRRLERADPDILVVSHAALIPLLERRAEALGLADFHLGRLPGWTALAGENTYASYGRVGHSPARYRIPGRAIVDTSNSFLWHQSGLAGIRYMVERTGRPLQEAAWGSIGTLLTSRQIRLAREKRGVLAPWNKWEPERFTDVETLHAADRGGFTFAPEVGFHEDVHEIDFASLYPRIICERNVSPETVGCDCGAGDGAAATDESAADGTAATDESDAGTHRVP…		GCF_020405225.1_ASM2040522v1	na
WP_092657703.1	WP_092657707.1	WP_092657705.1		1a (iRadA-PPB2-PolB2)			orc1/cdc6		iRadA	PPB2	PolB2							AIKWILVSCFGYQGFSNAKFGRIECHEAINAYAREILLDAKAELEAGGWRVLHGIVDSLWV	HGIVDSLWV	477	IVD												1367881	Archaea		Euryarchaeota	Halobacteria	Halobacteriales	Haloarculaceae	Halorientalis	Halorientalis persicus			0	1	MTLTVDFADGEARSAAGGRTRSGDPLVWECTDDGATATRDTDYAPTLWVTREDGPVAAARETVADMLDVTATTVERRRRGWRADPEPVLRVTVDRVDRVRSVATKLVDLGRPGEYRCYGVDLSPGFRYCLDRGLSPVPDRELRTLELGTPEAARNGDPLDSVTVDGDSHEGNTGDLVTLVADAVAETDPDVLVLDAGATIPTLYEAAATTGQTLQLGRRPGWKRLAGDSTYESYGQVHHSPARYTVPGRAVVDRSNTFFYEQAGLDGCLDLVARSWKPLQELAWASIGNVLTAIQIREARDRGVLVPWRSYRHERFKSARTLADADRGGHTLEPAVGVHEDVHELDFGSLYPSIMIEYNLSPETVCCDCHDRADVPGLGYSVCDDRGYLPDVLAPLVTD…		GCF_900110215.1_IMG-taxon_2654588107_annotated_assembly	representative genome
WP_179263175.1	WP_179263171.1	WP_179263173.1		1a (iRadA-PPB2-PolB2)			orc1/cdc6		iRadA	PPB2	PolB2							AIKWVLVSSFGYQGYRNAKFGRIECHEAINAYARKIALTAKRRLEEAGWRIVHGIVDSLWV	HGIVDSLWV	482	IVD												1699371	Archaea		Euryarchaeota	Halobacteria	Halobacteriales	Natrialbaceae	Natrinema	Natrinema halophilum			0	1	MSPYTFEFEDGVVREWTLTEEGAEPTTVADYAPSLFVAGPDAALADLQDRLETDPKVLGTRTEQWATSLHEAHADDRSRVLRVDGGRVDEVRTLAREIRGIHERETHAPGTFRLFDVDLAPGFRYCLDRDIDPTPDRDLRTLRLSLDEAALADGDISALARAGEPIDGDEPQVLRTLRHHLERRDPDVLVVSHAELVPTLERRAETLGIEFHLGRLPGMTKLASENTYASYGQVGHSPARYRVPGRAILDTSNSFLWHQSGLAGIRYMVERTGRPLQEAAWGSIGALLTSRQIRLARRRKGVLAPWNKWEPERFTDVETLHAADRGGFTFSPEVGFHEDVHEIDFASLYPRIICEHNVSPETVGCDCDGADIGHAETNPVPEIGYEICETDGFLPAVLE…		GCF_013402815.2_ASM1340281v2	representative genome
WP_277521018.1	WP_277521020.1	WP_277521019.1		1a (iRadA-PPB2-PolB2)			orc1/cdc6		iRadA	PPB2	PolB2							AIKWVLVSCFGYQGYRNAKFGRIECHEAINAYAREIALTAKRRLEDAGWRIVHGIVDSLWV	HGIVDSLWV	487	IVD												2950540	Archaea		Euryarchaeota	Halobacteria	Halobacteriales	Natrialbaceae	Natrinema	Natrinema salsiterrestre			0	0	MSPYTFEFEDGTVRQWRLTESGAESATVTEYTPSLFVAGPDDALADLSERLASDPKVAATARERWATSLHEAHAGERSRVLRADLERVGEVRTLAREIRGVHGRETQAPGTFRLFDVDLAPGFRYCLDRGLDPTPDRDLRTLRLALDDAALADGDLSALELSGEPVDGDEQRTLRTLDHRLERRDPDVLVVSHADLVPLLERRAEALGLESFHLGRKPGWTRLASENTYASYGRVGHSPSRYRVPGRAIIDASNSFLWHQSGLAGIRYMVERTGRPLQEAAWGSIGTLLTSRQIRLARRERGVLAPWNKWEPERFSDVETLHAADRGGFTFAPEVGFHEDVHEIDFASLYPRIICERDVSPETVGCDCRVGDSDLSAADGDGHRVPELEYDVCGVDAFL…		GCF_029502005.1_ASM2950200v1	representative genome
WP_256398407.1	WP_256398409.1	WP_256398408.1		1a (iRadA-PPB2-PolB2)			orc1/cdc6		iRadA	PPB2	PolB2							ALKWILVACFGYQGFSNAKYGRIECHEAINAFAREILLDAKQRLEEGGWRVVHGIVDSIWV	HGIVDSIWV	480	IVD												755306	Archaea		Euryarchaeota	Halobacteria	Halobacteriales	Halorubellaceae	Haloarchaeobius	Haloarchaeobius litoreus			0	1	MPFTIDFLDDGRVLEWESTADGAVVTERDDYTPRFYVAPRSPDADIDLTRLRTLYERHPDIVATEYVSRRPGFRRDDEEVLAVHVDHIDRVAPLAQQARQLSAYPVGNLACFNVDLSREFRYCLETGVDPVPESELSTLRLSVPVTETAGDEYGELSIAGETVSGASEEILAAVQRAVEERDPDVLVCSTSEIIPTLFEMATGADVDEFTLSRWPGAKYQQLASRSTYSSYGRVGHSPARYNVPGRAIVDESNTFFHGETNLDGVLDLVSRSKKPLREVAWASIGNVLTAIQICEAHDRGVLVPWNSWRHEFYKPMGTLHEADRGGFIFAPEVGFHEDVHELDFSSLYPNIICTRNVSPDVIRCECHRHRDDVPGLGYAICDERGYLVDVLQPIIDARD…		GCF_024495425.1_ASM2449542v1	representative genome
WP_129069467.1	WP_129069469.1	WP_129069468.1		1a (iRadA-PPB2-PolB2)			orc1/cdc6		iRadA	PPB2	PolB2							AIKWILVSCFGYQGFSNAKFGRIECHEAINAYAREILLDAKAELEAGGWRVLHGIVDSLWV	HGIVDSLWV	479	IVD												2479928	Archaea		Euryarchaeota	Halobacteria	Halobacteriales	Haloarculaceae	Halorientalis	Halorientalis pallida			0	0	MTLTVDFDDSAARTAAGSRTQSGDGAPVVWECTDDGATATRDTDYAPAVWVTREDGPVAAARETVAEMVDVTDATVERRRRGWRADPEPALRVTVDRVDRVRSVATKLTDLGRPGEYRCYDVDFSPGFRYCLDRDLSPVPDRELRTLELGTTEAARNGEPLDSVTVDGDTFEGSSGDLVARVADAVAEVDPDVLVLDAGATIQTLYEAAATAGRTLQLGRRPGWERLAGDSTYESYGEVHHSPARYTVPGRAVVDRSNTFFYRQAGLDGCLDLVERSRKPLQELAWASIGNVLTAIQIREARDRDVLVPWRSYRHERFKSARTLADADRGGHTLEPAVGVHEDVHELDFGSLYPSIMIEYNLSPETVRCDCHDRADVPGLGYSVCDDRGYLPEVLDPLV…		GCF_004118325.1_ASM411832v1	representative genome
WP_006885576.1	WP_152436537.1	WP_049931014.1		1a (iRadA-PPB2-PolB2)			orc1/cdc6		iRadA	PPB2	PolB2							ALKWILVACFGYQGFANAKFGRIECHEAINAFAREILLTAKQRLEAGGWDVVHGIVDSIWV	HGIVDSIWV	482	IVD												171164	Archaea		Euryarchaeota	Halobacteria	Halobacteriales	Haloarculaceae	Halosimplex	Halosimplex carlsbadense			0	1	MPFAFDFLDDGRVLEWTATDDGADPTVVDDYTPRFFVGPRDPEADIDLTRLRRFYERHPAVIGVECIERRPGFRREAERLLAVDVDVDHVDRVSALARQARQLDAYPVGEVACYNVDFSRGFRYCLERGVDPTPAADLTTLSLSVPVTETTGEAYETLTVAGDTVTGDPATILDAVATAIDRRDPDVLVCSTAEIVPTLYDMAAQVGMDEFTLSRWPDMDYQQLAGQSTYTSYGRVGHSPARYNVPGRAIIDESATFLYDETNLDGVVDLVGRSHKPVQELAWASIGTVLTAIQIREATARGVLTPWNSWRHEFFKPMGTLHDADRGGFIFAPDVGIHENVHELDFSSLYPNIICTRNVSPDVIRCECHRDRADVPGLDYAICDDRGYLVDVLEPIIDD…		GCF_000337455.1_ASM33745v1	representative genome
MBB6645041.1	MBB6645043.1	MBB6645042.1		1a (iRadA-PPB2-PolB2)			orc1/cdc6		iRadA	PPB2	PolB2							ALKWILVACFGYQGFSNAKFGRIECHEAINAFAREILLTAKERLEAGGWRVVHGIVDSIWV	HGIVDSIWV	480	IVD												2761102	Archaea		Euryarchaeota	Halobacteria	Halobacteriales	Haloferacaceae	Halobellus	Halobellus ruber			0	1	MTFSIDFLDDGRVLKWTKTDAGATAEMNDAYTPRFYVGPRDPETNVDLDGVRAFYDNHPDVDATAIVQRRPGFRREREAVLAVDVSHVGRVSTLAEQARQLPGAPIGDLACYNVDFSREFRYCLETGTDPTPTADLTTLRLSVPTPELGNETVGELTIGGEQVTGPPVDILNAVMGAVEDVDPDVLVCSTAEIVPTLHEMAETAGVEEFSLSRWPDTEYQQLASRSTFASYGRVGHSPARYNVPGRVFIDESNTFFFDETNLDGLLDLGERSRKPLQEAAWASIGNILTAIQIREAHDRDVLTPWNSWRHEFYKSMRTLHDADRGGFIFAPEVGIHEDVHELDFSSLYPNIICTRNVSPDVIRCDCHSDREDVPELGYAICDERGYLVDVLKPIIEDRD…		GCA_014212355.1_ASM1421235v1	representative genome
WP_049904959.1	WP_049904960.1	WP_042664242.1		1a (iRadA-PPB2-PolB2)			orc1/cdc6		iRadA	PPB2	PolB2							ALKWILVSCFGYQGFSNAKFGRIECHEAINAFARSILLDAKDQLEAAGWDVVHGLVDSLWV	HGLVDSLWV	469	LVD												35746	Archaea		Euryarchaeota	Halobacteria	Halobacteriales	Haloferacaceae	Haloferax	Haloferax gibbonsii			0	0	MWYTFDFIDGDVYRWTPAGDTGTATYDIDSTYRPRFYVRGARETRAAYERALEPHPSVATVKTVERRPGFGESPEPVTMIEATTVDAVPTLARQTNQVALPDELRCYNVDFSPEFRYCLETNTDPTPTTRLTTVELSLPRARTADGKLSTVTIDGETVRGSQATVVDAVATRVAECDPDVLFVNAASVIPRLFAAARDEGHTLELGRGPHAATYQTLAGESTYHSYGQVGHSPARYNVPGRVVINRSASFFLRETNLAGCLDLVERSRKPLQEQAWASIGNVLTAIQIRAAQRRDVLVQWRAWRPESWKTMGSLYTADRGGFTFTPDVGVHTDVHEVDFSSLYPNIIITRNISPETVRCDCCSTADVPELGYSICDRGGYLPDVLDPLVSDRDAIKDQL…		GCF_000336775.1_ASM33677v1	na
WP_042664244.1	WP_128081469.1	WP_042664242.1		1a (iRadA-PPB2-PolB2)			orc1/cdc6		iRadA	PPB2	PolB2							ALKWILVSCFGYQGFSNAKFGRIECHESINAFARSILLDAKDQLEAAGWDVVHGLVDSLWV	HGLVDSLWV	469	LVD												1508454	Archaea		Euryarchaeota	Halobacteria	Halobacteriales	Haloferacaceae	Haloferax	Haloferax sp. ATB1			0	0	MCYTFDFIDGDVYRWTPAGDDGTATYDIDSTYRPRFYVRGARETRAAYERALEPHPSVAAVKTVERRPGFGEPPEPVTMIEATTVEAVPTLARQTNQVALPDELRCYNVDFSPEFRYCLETNTDPTPTTRLTTVELSLPRARAADEELTRVTIDGEAVRGSQAAVVDAVATRVAECDPDVLFVNAASVIPRLFAAARDEGHTLELGRGPHAATYQTLAGESTYHSYGQVGHSPARYNVPGRVVINRSASFFLQETNLAGCLDLVERSRKPLQEQAWASIGNVLTAIQIRAAQRRDVLVQWRAWRPESWKTMGALYTADRGGFTFTPDVGVHTDVHEVDFSSLYPNIIITRNISPETVRCDCCSTADVPELGYSICDRAGYLPDVLDPLVSDRDAIKDQL…		GCF_000730175.1_ASM73017v1	na
WP_071932649.1	WP_071932650.1	WP_070364360.1		1a (iRadA-PPB2-PolB2)			orc1/cdc6		iRadA	PPB2	PolB2							AIKWILVSCFGYQGFSNAKFGRIEAHEAINAYAREILLTAKERLEAGGWRVVHGIVDSIWV	HGIVDSIWV	467	IVD							QTTLTYWA	193	25	-3		1873524	Archaea		Euryarchaeota	Halobacteria	Halobacteriales	Halobacteriaceae	Halodesulfurarchaeum	Halodesulfurarchaeum formicicum			0	0	MFKIDYREDGAVRRWTTTEDGATVTVDTDYRPTIYLWAAEWETVQTHREHVAAHPNVASVTVASKRPGWRHDPQDVLEVTLTDIEAVDALAPQLANMGRPGDLRLFNVDFSRGFRYCLETGQSPVPTGSLHTLSIDVPAVEVHREGHLREATVEGESITGDPSQVLDGVLDRIHDADPDVLVLSSAEIVPELFAIADTQERDPIAVGRLPGYRKLAGESTYESYGQVGHSPARYSVPGRAIIDRSNTFFYAQTNLAGVLDLVARSHKPLQELAWASIGNVLTAIQIRAATRRDVLVPWRSFRHEQFKTMGQLRAADRGGFTFSPDVGLHEDVHELDFASMYPNIIVTRNISPETIRGDCDSSTTVPELDYEICEQPGYLPDVLEPLVTAREEIKAERAA…		GCF_001886955.1_ASM188695v1	representative genome
WP_282349545.1	WP_282349543.1	WP_282349544.1		1a (iRadA-PPB2-PolB2)			orc1/cdc6		iRadA	PPB2	PolB2							ALKWILVSCFGYQGFSNAKFGRIECHEAINAFARSILLDAKDQLEQAGWDVVHGLVDSLWV	HGLVDSLWV	469	LVD												114529	Archaea		Euryarchaeota	Halobacteria	Halobacteriales	Haloferacaceae	Haloferax	Haloferax alexandrinus			0	0	MCYTFDFIDGDVYRWTPAGDDGPAAYDIDSTYRPRFYVRGPRETRAAYEQALEPHPSAAAVETVERRPGFGEPYESMTLVAATAVDAVPTLARQANQVALPGELRCYNVDFSPEFRYCLETDTDPTPNTRLTTVEIHLPRARATDEELSRVTVDGETVRGSQATVVDAVATRVAERDPDVLFVNAAAVIPRLFAAARDEGRTLELGRGPHAATFQQLAGESAYHSYGQVGHSPARYNVPGRVVINRSASFFLDETNLAGCLDLVERSQKPLQEQAWASIGNVLTAIQIREAQRRDVLVQWRAWRPESWKTMGSLYTADRGGFTFSPNVGVHTDVHEVDFSSLYPNIIITRNISPETIRCDCCSTRDVPELGYSICDRAGFLPDVLAPLVSDRDTIKAQL…		GCF_029232225.1_ASM2923222v1	na
WP_050037897.1	WP_050037899.1	WP_050037898.1		1a (iRadA-PPB2-PolB2)			orc1/cdc6		iRadA	PPB2	PolB2							ALKWILVSCFGYQGYRNAKFGRIECHEAINAYAREILLDAKETLEAGGWRVVHGIVDSLWV	HGIVDSLWV	470	IVD												2624677	Archaea		Euryarchaeota	Halobacteria	Halobacteriales	Haloarculaceae	Haloarcula				0	0	MPLLTCEFRAEGVREWHVTSDGVERRLNTDYEPALLVAGDNLDALRDRLQTDPKVTNTCYEEWFTSLGSEAKSTVLRVGLEWATEVRTLAHEIRRLYEIEQFHPGAFRLFNVDLAPQFRYCVETGTSPVPERDLRVLNLSIPETALRDQDVTALTVDGSRLGDSPAAVLGALDERVRTVDPDVLCCSTARIVPFCHDQASEHGLDDFRLGRADGYEKLAGASTYESYGQVGHSPARYRVPGRAVVDETNSFLLDESGIPGLLDLVERSWRPLQETAWGSIGTILTAIQVRKALQRDVLIPWNKWEPEQFKTVATIHEADRGGFTFAPDVGMHEDVVQIDFGSLYPNIMCEYNISPETVCCDCHDTEDVPGIGYSICDQDGFIPDVLRPIIDDRAAIKSE…		GCF_001485555.1_ASM148555v1	na
WP_267648186.1	WP_267648184.1	WP_303648371.1		1a (iRadA-PPB2-PolB2)			orc1/cdc6		iRadA	PPB2	PolB2							AIKWILVSCFGYQGFSNAKFGRIECHEAINAFAREIILDAKATFEEHGWRVVHGIVDSLWV	HGIVDSLWV	464	IVD												1515593	Archaea		Euryarchaeota	Halobacteria	Halobacteriales	Haloferacaceae	Halolamina	Halolamina litorea			0	1	MTYCIDFPDSSTAVEWSLTDSGVTRKEVTYHPRFYVATEGGSLAEIAESIAVHPEVTAVSQERHRPGWRHDETAMLAIEVSTLGSIPRLASTIADVGRPGTYRCFNVDLSREFRYCLEAGTDPTPDRAPTVMELDTPPITKSGGIESMTVTTPGGETHCLERSPSTIVRQVERLIEETDPDVLHVSSAQVIPELFDAAEGTLRLGREPGYTQLATASTYESYGQIGHSPARYNVPGRVVADAANSFFLTETNLHGILDLVERSQKPLQEAAWASIGNILTAIQIREALAQDVLVPWRAWRPEFFKTAATLDAADRGGYTFSPDVGVHEDVYEVDFSSLYPNIMCTRNISPETVCCDCHPEREDVPGLGYSICPEPGYLPDVLRPLIDDRDEIKRRIREG…		GCF_026616205.1_ASM2661620v1	representative genome
WP_254268564.1	WP_254268566.1	WP_254268565.1		1a (iRadA-PPB2-PolB2)			orc1/cdc6		iRadA	PPB2	PolB2							AIKWILVSCFGYQGFSNAKFGRIECHEAINAFAREILLDAKEALEDGGWRVVHGIVDSIWV	HGIVDSIWV	468	IVD												2953748	Archaea		Euryarchaeota	Halobacteria	Halobacteriales	Haladaptataceae	Halorussus	Halorussus aquaticus			0	0	MPYKIDFVDGAVVEWSLTDDGATSERVSEYTPTFYVGVGEGDDESLEDARRTLEQFPTVARTRFEEWRPGFRREAERTLRVDCASIEAVTRLARWVHEWGDPGEFRCFNVDFSREFRYCLERGRSPTPARTPTTLSVEGRAHEFGDGEVPPLTVGGERVGRSPDAALPRVEEILDREDPDVLVADSGRLLAELRDLADRLGYDLRLGRRPGFQRLARESTYTSYGRVGHSPARYNVPGRVVIDRSNTFFYDETNVAGCIDLVERSGKPLQELSWASIGNVLTAIQIREALSRDVLVPWKAWRSERFKTTRQLHDADRGGFTFAPDAGVHEAVHELDFSSLYPNIICEYNVSPETVRCDCHADREDVPGLGYSICDERGYLPDVLRPLVDDRDDIKAQMR…		GCF_024218795.1_ASM2421879v1	representative genome
WP_276261649.1	WP_276258965.1	WP_276258966.1		1a (iRadA-PPB2-PolB2)			orc1/cdc6		iRadA	PPB2	PolB2							AIKWILVSCFGYQGFNNAKFGRIACHEAINAFAREILLDAKEQLEANGWRVVHGIVDSIWV	HGIVDSIWV	467	IVD												3034026	Archaea		Euryarchaeota	Halobacteria	Halobacteriales	Haloarculaceae	Haloglomus	Haloglomus litoreum			0	1	MPFTFDFLDGDVLRWTVTEDGAEYERDTDYTPTLYVTADTQERLTAIQPHVERFTEVVATAFESWRRGFRHEVESVLRVDVDSIDAVTSVASDIRGWGTPGEYRLYNVDFSREFRYCLEQKLNPTPDQSLRVLALEAAAPNIAGDPGLSTVTVDGAVIEGDPPDVTATVEERVQATDPDVLRISESDLLAQLHAVADEQEWDYQLGRVPGFQQLAGRSTFESYGRVGHSPARYNVPGRAIVDESNTFFLREANLDGCLDLVARSRKPLQETAWASIGNILTAIQIRKARQRNVLVPWKAWRPEQFKTMRQLDDADRGGFTFAPDVGLHEDVHELDFSSLYPSIMITRNISPETIRCECHRGREDVPGLGYCICDEPGYLPEVLEPLVSDRERIKTELAE…		GCF_029338515.1_ASM2933851v1	na
WP_256030292.1	WP_256030294.1	WP_272494404.1		1a (iRadA-PPB2-PolB2)			orc1/cdc6		iRadA	PPB2	PolB2							AIKWILVSCFGYQGFSNAKFGRIECHEAINAFAREILLEAKAILEANGWEIVHGIVDSLWV	HGIVDSLWV	468	IVD							QTTLAFWE	154	23	-2.9		2841590	Archaea		Euryarchaeota	Halobacteria	Halobacteriales	Haloarculaceae	Natronomonas	Natronomonas aquatica			0	1	MPYKFDYRDGDVLAWLLTDDGATAARIESYTATIYVGTPDHDQDRLATVGRHLAELPAVERTAVEEWRTGFRHDAGPVLRADIGRIDAVSDVASTVAGWGSPGTYRLYNVDFTREFRFCLETGRIPVPERSLRTVSIDAPPEQLARNNLRTVTVDGVTVDGETAILETITERLNQIDPDILSLQSSRLIPKLYELADQRGNEQFDLGRRSGYEQLAGQSTYESYGQVGHSPARYNVSGRVLIDRSNTFMWDETNLDGCLDLVERSGLPLQELAWASIGRILTAIQIHHAYERNVLVPWRSWRHERFKSMQQLHDADRGGFTFAPDVGFHEDVHELDFSSLYPNIIVTLNISPETVRCDCHPDRDDVPGLGYSLCPERGYLPDVLEPLIEDRDAIKRELR…		GCF_024449025.1_ASM2444902v1	representative genome
MBM4340518.1	MBM4340516.1	MBM4340517.1		1a (iRadA-PPB2-PolB2)			LexA		iRadA	PPB2	PolB2							ALKWMLVTCFGYLGYRNARLGRIEAHEAVTAFGREKLLQAKEVCEEEGFELLHAITDSLWI	HAITDSLWI	534	ITD												2026735	Bacteria		Myxococcota	Myxococcia				Deltaproteobacteria bacterium			0	1	MNCPYTSDKTMQLHGWLFDLYPLDSSMILWLKDQEGRLHRFEDSFRPRFYAQGKKSDLLVLYQSLQKNQWALAYQWTRKKEFWSGEEAEVMEIEMIDPEHYAQLSRLLPSWEERITFYNCDLPLPQVYLYEKQLFPTGRCMVETEGGRIFQISPDPNESVWVEGRDFIDLRVMTLNHNNSGWSKVLVLECEGYRMEMEDVDVGEVRRFMKQFDPDVILSDHGDASLLPFLFSLERRQKSSIAWDREPHPIARQIDPRGHSYFSYGRTYYRAPAHLLFGRWHIDRRNSFIYGESGMEGVIELARLAKIPVQRMARTSPGTAITSMQLERAFQEDILIPWRKGEPEQFKTAWDLLVSDKGGLVFQPKLGIFEEVAEIDFASMYPTIMAIHNISAETVLCKC…		GCA_016875195.1_JGI_2017-08-21	na
MCK9225100.1	MCK9225102.1	MCK9225101.1		1a (iRadA-PPB2-PolB2)			LexA		iRadA	PPB2	PolB2							ALKWLLVVSFGYLGYKRARFGRIECHESTTAIGRELLLLSKEIAEENGFRVLHGLTDAIWV	HGLTDAIWV	494	LTD												2053465	Bacteria		Candidatus Muiribacteriota				Candidatus Muiribacterium	Candidatus Muiribacterium halophilum			1	1	MKIFLTDIYSDKRGIILWGICENDIRKAFIIPFCPWFYILYNKNLDITFKDFFLKFKDFITLNFEKMNDIIKGEVEVLKITCKNPYFFLKIADYIKKSNIPVITEVYNIDLSPVEIFLYSNGIFPFSWIDIDLTRVNNIVFSLENCDSLDYTIPFMKILYIKPDCNGKDPFKMNIIPDILISYEGRDYVVSGDNIDFVDDFIKKTDPDIIICEHGDLIYMKRFQDIGFKNLNRDMKILNIGKEKSYFSYGKIIFKSGFVFLSGRIHIDPENSFFFRETGIEGLIDLSRISCMSLQRVARTSPGTVITSIETKKAFEQNILIPFRKTKAEKIKKASNLINADKGGLSFRPIPGIFENVCELDFFSMYPSIMVNYNLSYETIFCDHKDCKQKLPGTNYKIC…		GCA_023230945.1_ASM2323094v1	na
MBI2429995.1	MBI2429993.1	MBI2429994.1		1a (iRadA-PPB2-PolB2)			LexA		iRadA	PPB2	PolB2							GLKWILVTCFGYLGFKKSRMGRIEAHEAVNAFAREALLCAKEIAESEGFELVHAIVDSVWL	HAIVDSVWL	506	IVD												2049428	Bacteria		Ignavibacteriota	Ignavibacteria	Ignavibacteriales			Ignavibacteriales bacterium			0	1	MTINGWLFDAYPTKDGITVWVIDGKGMKHKLHYEFHPSFYINLSADEEKFLQSIRAQLPCPVSLQRVEKRELYSRAQVKVFELGVHNPLLLQKTVYALSRHFNFYKFYGADIKAVQLFYYTTQLFPLAYGEYVCDNGILQQWKLNDRFDAEEYHLPDLSIMTLSTTNKVFAPKYQRALELEVTVDGETKVLQQTNPRELLEQFNYYLKRDDPDIILTDYGDASLMPLLASLSNEHRIPLALNRDTSANYFTSKSVTYFSYGSIKHRDGVFELAGRWHIDRENSFIVGESDLEGLYDLSRLAQIGVQHQARTSIGSALSSMQISWAYRNDVLVPYKRPIKESFKTMSTLLKSDRGGLHFMPPQGYHEQVAELDFASMYPTLMRNHNISSETIDCVCCPDS…		GCA_016182545.1_ASM1618254v1	na
KAB2922009.1	KAB2922011.1	KAB2922010.1		1a (iRadA-PPB2-PolB2)			LexA		iRadA	PPB2	PolB2							GLKWILVTCFGYLGFKKSRMGRIEAHESVNAFAREGLLRAKEIAEAEGFTLVHAIVDCVWL	HAIVDCVWL	506	IVD												1898104	Bacteria		Bacteroidota					Bacteroidota bacterium			0	1	MTVTGWLFDAYATEHGATVWLIDVDGRRHRLRYPFRPAFYMNLTKDEERFLHSVRGRLPGEVALRRVSKRQLYSRAAVEVLEVSVQNPLLFQRTVHALSKHFNFYKFYGADIKAMQLFYYTTRLFPLAYGEYETEGETLTRWTLLDEPGSDRYDVPDLTVMTMTPSMKLFAPKYQRSLEIEIAVDGVTRVLQQSDPLELLQQVDHYLRRYDPDILLTEYGDASLLPLLASLAQQHRFPLALNRDPEAPYITTKPVSYFSYGSIKHRDGVFELAGRWHLDKENSFIMGEADLEGLYDLSRLSQIGVQHQARTSIGSALSSMQIAWAYRNDVLVPYKRPVKEAFKSFATLLKADRGGLHFMPPKGYHEEVAELDFASMYPSLMRNHNISSETIDCVCCPDA…		GCA_008933835.1_ASM893383v1	na
MCJ7430862.1	MCJ7430860.1	MCJ7430861.1		1a (iRadA-PPB2-PolB2)		DUF72	DUF72		iRadA	PPB2	PolB2							ALKWILVTCFGYLGYRNARFGKVDAHIAVCAFARDGLLKTAAMAEQHGFEVIHGIVDSLWL	HGIVDSLWL	526	IVD												2026714	Archaea		Candidatus Bathyarchaeota					Candidatus Bathyarchaeota archaeon			0	1	MSGLKSSFVKLNPIRGWLFDVYPLGKNEITVWLIAENGERVRLVDTFTHRFGVSGSFSELNSLAEKIGENPSVESWRFVKKHADFMEAAWKKVLEIDVSDYQEASVLARKIARSGRYEKFRLYNVDVSIAQAYLYDKEVFPLAHVMVVAPGKRLYCDVLDSVESVDYRTPPLRSMRLNVALKKEGVLQKLTDKIDSMSLDFGDKTIMINEGNEAEKILQLVKTVKEEAPDLIFTSGGDSFLLPCLTYRAFANGVLDSFVLSRENIPLKAEKSCGKTFFSYVRVYHKAPTRRLFGRVHIDVNNTFIYTTCGLEGLTEVSRTCRVPLQRAARASIGSIMSSLQLYTAWKEGILIPWKKTEPESFKSGWELLVADRGGFIFEPKLGFHTDVVEVDFASMFPM…		GCA_022865455.1_ASM2286545v1	na
MDF1557731.1	MDF1557733.1	MDF1557732.1		1a (iRadA-PPB2-PolB2)		DUF72	DUF72		iRadA	PPB2	PolB2							VLKWLLVTSFGYMGFNKARFGRIECHESITAYAREILLQTMELAQGMGFEILHGIVDSLWV	HGIVDSLWV	480	IVD							QMQLSAYT	199	3	-3		2056317	Archaea		Euryarchaeota	Methanomicrobia	Methanosarcinales			ANME-2 cluster archaeon			0	0	MPHLLDIDHRDGYIILWVMHAGRCTPHRVRYQPRIYLECPIHNRHLISTLPQVRQVKVEQKITSLGQEPQDVLALSLDDWSEVFGLADMLEQRGWKAYNVDLPPARQFLLERGLFPMSRLDQHLHLDDDQQTTDYTAPELTTLHLNVTPRSMKNPCFSDPVKEITLGEHILEGMPEADMIEALSSLVKDMDPDVILTRGGDSFQLPYLYHRAQEAGASLQLGREKDDPPRQNKGRSYFSYGRIIYKPGGYPLAGRLHIDEQTFIVREGGMRGLIDLGRITGIPLQQLSRLSPGSAVTALQVDRALKDGVLVPWRRNLSENFKTAEELLRADRGALILEPRVGIYENTAEMDFTSLFPHIMVTKNISPETVLCECCLDSPAKVPFIGYNICQRRVGLIPR…		GCA_029210685.1_ASM2921068v1	na
MCI4331290.1	MCI4331288.1	MCI4331289.1		1a (iRadA-PPB2-PolB2)			DUF72		iRadA	PPB2	PolB2							MLKWILVTAFGYQGYRNARFGRIECHEAINAHARELIVRLVGYAEERGYRVVHGIVDSLWL	HGIVDSLWL	511	IVD							QWGLEEFA	260	24	-2.8		1906666	Archaea		Candidatus Thermoplasmatota	Thermoplasmata				Thermoplasmata archaeon			1	1	MSDAWLLDITEDRRGHDVVLWLKDGDAAGRVRAVRRPFRPPFLLDGPREHLRAVAERFTGSPDVATIEWRTERPSIFERRPRRLLAITPERNDRRRRLATAVDAFGGYHRGTLYDVDLAPAQLYHLRFGLYPFAPVEREGDGWVATVSADAVDYPLPPLRISRLAAELHGVRRGGIVRGDPALSAVVVGDARLEGPEAELLDEVMRELSRQDPDILLTDDGDGFDLPCLYRRAAALGRSEEEFFLGREAVSFRPARPARSFATYGQVMHREASFPLPGRFHLDRENSFLYGDAAIDGLIDAARLSRLSLQTVVRQSPGTCFTAMEMAHALAEGTHVPFRKNRPEEFKSAHQLVEADRGGVIFLPPVGVHDHIDEFDFASLYPHIMVRHNLSTETLNCRC…		GCA_022750155.1_ASM2275015v1	na
MCI4358531.1	MCI4358533.1	MCI4358532.1		1a (iRadA-PPB2-PolB2)			DUF72		iRadA	PPB2	PolB2							MLKWILVTSFGYQGYRNARFGRIECHEAINAYARDLIARLIPRSEAEGYRVLHGIVDSLWL	HGIVDSLWL	511	IVD							QRGLEEFG	254	25	0.1		1906666	Archaea		Candidatus Thermoplasmatota	Thermoplasmata				Thermoplasmata archaeon			1	1	MPDGWLIDITDSAPGTGVVLWLKERSTGRVDTRRLPWRPPFLVDGPSSLLDRVERTFAPDPAVERIERRTERPSLFDRRLRRVLAVTARTNFARRRLATAIDALGGYRALTLYDVDLSAPQLYHLAHDLYPFAPVVWDGAGVRATEPPETIDYAPVPIRWVPLETRFDGARRGGVIPPGAAVESVRVGPVEVKEESEAATLLALVRALATQDPDLLLTDGGDALDLPRLFERAQALGLDEEAFFLGREPAAFRPIRRSSSYESYGRIYHRDTAFSIPGRFHVDGRDSFLYGDASFEGMIDAARLSRLSLQSIARQSPGTCFTAMEMAHALTGGVHVPWKKNRPEEFKSLDRLLQADRGGVIFLPPVGVHGGVEEFDFSSLYPHIMVRHNLSTETLDCRC…		GCA_022750055.1_ASM2275005v1	na
MBK7258756.1	MBK7258758.1	MBK7258757.1		1a (iRadA-PPB2-PolB2)			DUF72		iRadA	PPB2	PolB2							ALKWMLVTCFGYLGYKNARFGRIEAHESVNAFSRDAILQAKEIAEGHGFHFIHAIVDCMWL	HAIVDCMWL	504	IVD												2026749	Bacteria		Ignavibacteriota					Ignavibacteriota bacterium			1	1	MLTAWLFDLYPSADGITLWFVDAEGRKHRAYARFTPSLYLHLDVGHAGRIAGLLRAFPATVRPATKREIYSNTDWHVLEVTVGGTAHFKNVVRLLEQHLPHYVFFNSDIPIAQLFLYDTGLFPLAFGMYEFDTDGRLLSWQLQDTNDAMEYTFPPLTILTLKNRPDVVSPKFRKNLQLELSYDGSTYALESSDPQDVLFSLERHLRRCDPDVILTEYGDAVLLPMLTRLAAEHQAPLSLNRDAGSGYITSHASSYFAYGKIVHKDGAFELAGRWHLDIENSFMMGEASLDGVTEIARLTQLPVQHQSRATIGTALSSMQLSWAYRHGYLIPAHKREPEDFKSADILLLADRGGLIFQPEMGYHEEVAEMDFVSMYPTIMVTHNVSPETVNCRCCKNSAV…		GCA_016707525.1_ASM1670752v1	na
MCI4343703.1	MCI4343705.1	MCI4343704.1		1a (iRadA-PPB2-PolB2)			DUF72		iRadA	PPB2	PolB2							MLKWILVTAFGYQGYRNARFGRIECHEAINAYARELLADLIPAAERVGYRVVHGIVDSLWL	HGIVDSLWL	515	IVD							QRGIEEFG	258	24	-2.1		1906666	Archaea		Candidatus Thermoplasmatota	Thermoplasmata				Thermoplasmata archaeon			0	1	MAGTPPPDAWLLDITESPDGRSVVLWTKERTTARVHRTAVEYRPPFFVVGARSDLDDLRPRLEGRATVERVRRVVLRPSIFDHRPRSVLEVIPTRNAARRSLARSVDELGGFVRYTLFDVDLSPPQLYHLAHDLYPFAPVVGHGAAIRATEPAETVHYTPPPLVVARLAVTLDGPHHGRLPPAEGRIASIRLGDATLEGPEEDLLRALVGELARTDPDVLLTDGGDALDLPWLYRRAAALGLGPQEFALGREPVGFRPARAARSFETYGRILYRSATYPLPGRFHLDRENSFLFDDADLAGLVDAARLSRLSLSTVARQSPGTCFTAMEMAEALRRGLHVPWKKNRPESFRRADRLVAADRGGVIFVPPVGVFGPVDEFDFASLFPHIMVRKNLSAETL…		GCA_022750335.1_ASM2275033v1	na
WP_015020238.1	WP_148681456.1	WP_015020237.1		1a (iRadA-PPB2-PolB2)			DUF72		iRadA	PPB2	PolB2							ALKWINVTSFGYLGFNNAKFGRIDSHQAVCAYDRQTLLRAVKVAEKQGFRVLHGIVDSLWV	HGIVDSLWV	512	IVD							KRTLSEFT	271	12	-1.7		497727	Archaea		Nitrososphaerota	Nitrososphaeria	Nitrososphaerales	Nitrososphaeraceae	Nitrososphaera	Candidatus Nitrososphaera gargensis			0	1	MTVSGWLFDSYTLGDRMIFWILTESGRAIKLEDQWTHSFYVASDNLKGIAKNKELAGFIKGIEITSKYERLTDRVKSELLKITLADSRKAEMLANRIWQSGDYGQFRLYNVDLLPAQSYFYEHDLFPLAFCKVKPLRSRLQWEVQDDVWLTDYRLPDFRTIRLDIKLQREGRLPSFTDRIKSVSIKKNDDDTTIDIEKQSEAEIIQELISTVTELDPDFVLLHDGDAFVFPYLIRRAEMNGIDLLLNREKLKVSMPSYEGTSYVSYGKIHFKPATVPLLGRIHLDFSNSFVYDESGMQGFFEVARICRMPLHTAFRASIGKCLSSLQFYHAIKNDRLVPWKPDEAEHFKTLEELLLADRGGLILVPMIGVHEKVAEFDFVSLYPNIMYKKNVSAETISC…		GCF_000303155.1_ASM30315v1	representative genome
MCJ2556466.1	MCJ2556464.1	MCJ2556465.1		1a (iRadA-PPB2-PolB2)			DUF72		iRadA	PPB2	PolB2							ILKWLLVCSFGYTGYRNARYGKIECHESITAYGREILLKSAEIADQHGFEVLHGIVDSLWL	HGIVDSLWL	499	IVD												2806419	Archaea		Candidatus Thermoplasmatota					Candidatus Thermoplasmatota archaeon			0	0	MRGWLFDVYPDYDRNRMVCWLKTESGVDKIVDADYFPNFYVHGERRRLKEIEDWLSSVPVRDVSFERRKLRLGSQELFDVLSVTPATYSDLRYLAGEIDSRGRYRDFTLYNVDIRLSQRYTMEKGVFPMAFIEIVRDFILLDEQWAIHYDIPRLSRVEMGVKVHGRSKIKRFSDSIHSIKLGDRIVRGRDEREMLLELAQRMGMVDPDVVLTRNGDSFLFPYLHGRAAENDILEEFQLGREASLVSPRREGKSYFSYGRILYRPPKYTLRGRIHIDTGGSFLHMESGLYGLIDLARISNIPPQEIAKLSPGTAVSAMQVNQAMRDGHPVMWKKNLPEEFKTAKELLVCDKGGFIFEPKVGLHENVLEIDFTSLYPSIMVRFNISPETVLCECCPDSNHR…		GCA_022848865.1_ASM2284886v1	na
MCK4457265.1	MCK4457267.1	MCK4457266.1		1a (iRadA-PPB2-PolB2)			DUF72		iRadA	PPB2	PolB2							ILKWLLVCSFGYTGYRNARYGKIECHESITAYGREILLKSAEIADQHGFEVLHGIVDSLWL	HGIVDSLWL	499	IVD												1906666	Archaea		Candidatus Thermoplasmatota	Thermoplasmata				Thermoplasmata archaeon			0	0	MRGWLFDVYPDYDKNRMVCWLKTESGVDKIVDADYFPNFYVHGEKRRLKEIEDWLGSVPVRDVSFERRKLRLGSQELFDVLSVTPATYSDLRYLAGEIDSRGRYRDFTLYNVDIRLSQRYTMEKGVFPMAFLEIVRDFILLDEQWAIHYDIPRLSQVEMGVKVHGRSKIKRFSDSIHSIKLGDRIVRGRDEREMLLELAQRMGMVDPDVVLTRNGDSFLFPYLYGRAAENDVLEEFQLGREASLVNPHREGKSYFSYGRILYRPPKYTLRGRIHIDTGGSFLHMESGLYGLIDLARISNIPPQEIAKLSPGTAVSAMQVNQAMRDGHPVMWKKNLPEEFKTAKELLVCDKGGFIFEPKVGLHENVLEIDFTSLYPSIMVRFNISPETVLCECCPDSNHR…		GCA_023130895.1_ASM2313089v1	na
MCJ2669501.1	MCJ2669503.1	MCJ2669502.1		1a (iRadA-PPB2-PolB2)			DUF72		iRadA	PPB2	PolB2							ILKWLLICSFGYTGYRNARYGKIECHESITAYGREILLKSAEIADQHGFEVLHGIVDSLWL	HGIVDSLWL	499	IVD												2806419	Archaea		Candidatus Thermoplasmatota					Candidatus Thermoplasmatota archaeon			0	0	MRGWLFDVYPDYDKNHMVCWLKTESGVDKIVDADYFPNFYVHGEKRKLKRIKDWLGSVPVRDVSFERRKLRLGSQELFDVLNITPATYSDLKYLAGEIDFRGRYRDFSLYNVDIRLSQRYTLEKGVFPMAFLEIVRDFILLDEQWAIHYDVPRLSQVEMGVRVHGRSKIKRFSDSIHSIKLGNRIVRGGDEREMLLELAQRMGVVDPDVVLTRNGDSFLFPYLYRRAAENDVLEEFQLGREANLVNPHREGKSYFSYGRILYRPPKYTLRGRIHIDMGSSFLHMESGLYGLIDLARISNIPPQEIAKLSPGTAISAMQVNQALRDGHPVMWKKNLPEEFKTAKELLVCDKGGFIFEPKVGLHEDVLEIDFTSLYPSIMARFNISPETVLCECCPDSNHR…		GCA_022848965.1_ASM2284896v1	na
MBZ5699581.1	MBZ5699579.1	MBZ5699580.1		1a (iRadA-PPB2-PolB2)			DUF72		iRadA	PPB2	PolB2							ALKWLLVCCFGYTGYKNARFGKIEAHEAINAVARETLLVAKEMAEERGYEVLHALVDSLYV	HALVDSLYV	489	LVD												2081523	Bacteria		Acidobacteriota	Terriglobia				Terriglobia bacterium			0	1	MKLWLIEPNQTRHLLIDRFAPVFYVSGPDTMLRCLRDEVARQPHALVCRSTERMDLWERRARPVLEIEVAHPNEYSSWTRWVRRFDSSLRLYNSDLMLAPLYCWQRGVFPLARVEAEADGEGRVRALECRDTEWALDYELPPLEILRVRLGGLRRVDPTHGAQTALEVEVDGRQLELDESGEPAAAAFQHLLARHDPDLILSDWGDATILPRLREQAARLHLALAFNRDPGAEVQQSRARSFMSYGRILFKNSATTLFGRLHVDTHNSFIADKCDLAGLWELARVTKLPVQYAARTSTGTGISYMQMELAWRDGVLIPEQKAEPEDPKSPDELLAADRGGLVFVPKLGFHTNVAELDFVSEYPSIMERFNISPETINCPCCPDAPRVPELGYRVCRVRR…		GCA_020073705.1_ASM2007370v1	na
KAB7513655.1	KAB7513657.1	KAB7513656.1		1a (iRadA-PPB2-PolB2)		SRAP			iRadA	PPB2	PolB2	orc1/cdc6						ALKWILVACFGYQGFSNAKFGRIECHEAINAFAREILLTAKQRLEAGGWRVVHGIVDSIWV	HGIVDSIWV	482	IVD												2212850	Archaea		Euryarchaeota	Halobacteria	Halobacteriales	Haloarculaceae	Halosegnis	Halosegnis rubeus			0	1	MTMPFSIDFLDDGRVLEWKATADGAVATERDDYTPRFYVAARDPASDIDLTTLQSVYDQHPDVVATEMDARRPGFRRDEEAVLAVDVAHIDRVTPLARQARQLSDYPVGDLACFNVDFSREFRYCLETGADPTPANELSTLRLSIPVTETSNDVCEKLSVAGDTVTGSPTDILTAVQGALEAHDPDVLVCSTSEIVPTLYEMATDAGVDDFSLSRWPDVDYQQLASRSTYSSYGRVGHSPARYNVPGRAIIDESNTFFYGETNLDGVLDLVSRSKKPVQELAWASIGNVLTAIQICEAHDRGVLVPWNSWRHEFYKPMGTLHDADRGGFIFAPEVGLHENVHELDFSSLYPNIICTRNVSPDVIRCDCHSDRDDVPGLGYSICDERGYLVDVLQPIIDA…		GCA_009184545.1_ASM918454v1	representative genome
ELY93620.1	ELY93622.1	ELY93621.1		1a (iRadA-PPB2-PolB2)		SRAP			iRadA	PPB2	PolB2	orc1/cdc6						ALKWILVACFGYQGFSNAKFGRIECHEAINAFAREILLTAKQRLEAGGWRVVHGIVDSIWV	HGIVDSIWV	482	IVD												1230458	Archaea		Euryarchaeota	Halobacteria	Halobacteriales	Natrialbaceae	Natrialba	Natrialba taiwanensis	Natrialba taiwanensis DSM 12281		0	0	MTMPFSIDFLDDGRVLEWEATADSAVATERDDYTPRFYVAPRDPATDLNLMTLQSVYDQHPDVVATETVARRPGFRRDEETVLAVDVAHIDRVTPLTRQARQLSDYPVGDLACFNVDLSREFRYCLETGADPTPASELSTLRLSVPVTETSSDVYGELSVAGDTVTGSPTDLLTAVQGALEAHDPDVLVCSTSEIVPTLHEMATDAGVDDFSLSRWPDVDYQQLASRSTYSSYGRVGHSPARYNVPGRAIIDESNTFFYGETNLDGVLDLVSRSKKPVQELAWASIGNVLTAIQICEAHDRGVLVPWNSWRHEFYKPMGTLHDADRGGFIFAPEVGLHENVHELDFSSLYPNIICTRNVSPDVIRCDCHSDRDDVPGLGYSICDDRGYLVDVLQPIIDA…		GCA_000337595.1_ASM33759v1	representative genome
RLM33009.1	RLM33044.1	RLM33008.1		1a (iRadA-PPB2-PolB2)		SRAP			iRadA	PPB2	PolB2	orc1/cdc6						ALKWILVACFGYQGFSNAKFGRIECHEAINAFAREILLTAKQRLETGGWRVVHGIVDSIWV	HGIVDSIWV	482	IVD												2282135	Archaea		Euryarchaeota	Halobacteria	Halobacteriales	Haloarculaceae	Haloarcula	Haloarcula sp. Atlit-120R			0	0	MTMPFSIDFLDDGRVLEWEATADGAVATERQDYTPRFYVAARDPASDIDLTTLQSVYDQHPDVVATEMVTRRPGFRRDEEAVLAVDVAHIDRITPLARQARQLSAYPVGDLACFNVDFSREFRYCLETGADPTPASELSTLRLSIPVTETSNDIYGELSVTGDTVTGSPTDILTAVQGALEAYDPDVLVCSTSEIVPTLYEMATDAGVDDFSLSRWPDVDYQQLASRSTYSSYGRVGHSPARYNVPGRAIIDESNTFFYGETNLDGVLDLVSRSKKPVQELAWASIGNVLTAIQICEAHDRGVLVPWNSWRHEFYKPMGTLHDADRGGFIFAPEVGLHENVHELDFSSLYPNIICTRNVSPDVIRCECHSDRDDVPGLGYSICDDRGYLVDVLQPIIDA…		GCA_003665885.1_ASM366588v1	na
WP_206424411.1	WP_123619716.1	WP_123619665.1		1a (iRadA-PPB2-PolB2)		SRAP			iRadA	PPB2	PolB2	orc1/cdc6						ALKWILVACFGYQGFSNAKFGRIECHEAINAFAREILLTAKQRLEAGGWRVVHGIVDSIWV	HGIVDSIWV	480	IVD												2485838	Archaea		Euryarchaeota	Halobacteria	Halobacteriales	Haloferacaceae	Halorubrum	Halorubrum sp. CSM-61			0	0	MPFSIDFLDHGRVLEWEATADGAVATERDDYTPRFYVAARDPDADLDLTTLQSVYDQHPDVVATEMVARRPGFRRDEEAVLAVDVAHIDRVTPLARQARQLSAYPVGDLACFNVDFSREFRYCLETGADPTPASELSTLCLSVPVTETSNDVYEELSVAGDTVTGSPTDILTAVQGALEAHDPDVLVCSTSEIVPTLYEMATDAGVDGFSLSRWPDVDYQQLASRSTYSSYGRVGHSPARYNVPGRAIIDESNTFFYGETNLDGVLDLVSRSKKPVQELAWASIGNVLTAIQICEAHDRDVLVPWNFWRHEFYKPMGTLHDADRGGFIFAPKVGLHENVHELDFSSLYPNIICTRNVSPDVIRCECHSDRDDVPGLGYSICDDRGYLVDVLQPIIDARD…		GCF_003781945.1_ASM378194v1	na
WP_193364805.1	WP_204366368.1	WP_006825221.1		1a (iRadA-PPB2-PolB2)		SRAP			iRadA	PPB2	PolB2	orc1/cdc6						ALKWILVACFGYQGFSNAKFGRIECHEAINAFAREILLTAKQRLEAGGWRVVHGIVDSIWV	HGIVDSIWV	480	IVD												160846	Archaea		Euryarchaeota	Halobacteria	Halobacteriales	Natrialbaceae	Natrialba	Natrialba taiwanensis			0	0	MPFSIDFLDDGRVLEWEATADSAVATERDDYTPRFYVAPRDPATDLNLMTLQSVYDQHPDVVATETVARRPGFRRDEETVLAVDVAHIDRVTPLTRQARQLSDYPVGDLACFNVDLSREFRYCLETGADPTPASELSTLRLSVPVTETSSDVYGELSVAGDTVTGSPTDLLTAVQGALEAHDPDVLVCSTSEIVPTLHEMATDAGVDDFSLSRWPDVDYQQLASRSTYSSYGRVGHSPARYNVPGRAIIDESNTFFYGETNLDGVLDLVSRSKKPVQELAWASIGNVLTAIQICEAHDRGVLVPWNSWRHEFYKPMGTLHDADRGGFIFAPEVGLHENVHELDFSSLYPNIICTRNVSPDVIRCDCHSDRDDVPGLGYSICDDRGYLVDVLQPIIDARD…		GCF_000337595.1_ASM33759v1	representative genome
MCU4718067.1	MCU4718065.1	MCU4718066.1		1a (iRadA-PPB2-PolB2)		SRAP			iRadA	PPB2	PolB2	orc1/cdc6						ALKWILVACFGYQGFSNAKFGRIECHEAINAFAREILLTAKQRLEAGGWRVVHGIVDSIWV	HGIVDSIWV	480	IVD												2979991	Archaea		Euryarchaeota	Halobacteria	Halobacteriales	Haloarculaceae	Halapricum	Halapricum hydrolyticum			0	0	MPFSIDFLDDGRVLEWEATADGAVATERNDYTPRFYVAARDPATDLDLTTLQSVYDQHPDVVATEMVTRRPGFRRDGEPVLAVDVAHIDRVTPLARQARQLSEYPVGDLACFNVDFSREFRYCLETGADPTPASELSTLRLSVPVTETSNDVYGQLSVAGDAVTGSPTDLLTAVQGALESHDPDVLICSTSEIVPTLYEMATDAGIDDFSLSRWPDVDYQQLASRSTYSSYGRVGHSPARYNVPGRVIIDESNTFFYGETNFDGVLDLVSRSNKPVQELAWASIGNVLTAIQICEAHDRGVLVPWNSWRHEFYKPMGTLHDADRGGFIFAPEVGLHENVHELDFSSLYPNIICTRNVSPDVIRCDCHSDREDVPGLGYSICDERGYLVDVLQPIIDARD…		GCA_025517535.1_ASM2551753v1	na
WP_004514845.1	WP_049919537.1	WP_004514844.1		1a (iRadA-PPB2-PolB2)		SRAP			iRadA	PPB2	PolB2	orc1/cdc6						ALKWILVACFGYQGFSNAKFGRIECHEAINAFAREILLTAKQRLEAGGWRVVHGIVDSIWV	HGIVDSIWV	480	IVD												28442	Archaea		Euryarchaeota	Halobacteria	Halobacteriales	Haloarculaceae	Haloarcula	Haloarcula vallismortis			0	0	MPFSIDFLDDGRVLEWEATADGAVATERDDYTPRFYVAARDPDADLDLTILQSVYDQHPDVVATEMVTRRPGFRRDEEAVLAVDVAHINRVTPLARQARQLSAYPVGDIACFNIDLSREFRYCLETGVDPTPASELSTLRLSVPVTETSNDVYGELSVTGDTVTGSPTDILTAVQGALEAHDPDVLVCSTSEIVPTLYEMATDAGVDDFSLSRWPDVDYQQLANQSTYSSYGRVGHSPARYNVPGRAIIDESNTFFYGETNLDGVLDLVSRSKKPVQELAWASIGNVLTAIQICEAHDRGVLVPWNSWRHEFYKPMGTLHDADRGGFIFAPEVGVHENVHELDFSSLYPNIICTRNVSPDVIRCDCHSDRDDVPGLGYSICDDRGYLVDVLQPIIDARD…		GCF_000337775.1_ASM33777v1	na
WP_254538841.1	WP_254538741.1	WP_254538842.1		1a (iRadA-PPB2-PolB2)		SRAP			iRadA	PPB2	PolB2	orc1/cdc6						ALKWILVACFGYQGFNNAKFGRIECHEAINAFAREILLTAKQRLEAGGWRVVHGIVDSIWV	HGIVDSIWV	480	IVD												2961595	Archaea		Euryarchaeota	Halobacteria	Halobacteriales	Haloarculaceae	Halomarina	Halomarina sp. BCD28			0	1	MPFAIDYLDDGRVLEWEATADGAVATEREDYTPRFYVAPRAPDAEIDLTRLRTVYDRHPDVVATDIVARRPGFRRDDEDVLAVDVAHIDRVTPLARQARQLSDYPVGDLACFNVDLSREFRYCLENNVDPTPTSNLSTLRLDVPITETTGDTYAKLAVAGERITGPPADILSVVQATLDELDPDVLICSTSEIIPTLYEMAASTDVDEFSLSRWADVDYQQLANRSTYASYGRVGHSPARYNVPGRAIIDRSNTFFFGETNIDGVLDLVSRSRKPIQETAWASIGNVLTAIQICEAHKRRVLVPWHSWRHEKYKPIGVLHDADRGGFIFAPEVGLHEDVHELDFSSLYPNIICTRNVSPDVIRCECHRGRDDVPGLSYAICDERGYLVDVLQPIIDARD…		GCF_024227715.1_ASM2422771v1	na
WP_176791242.1	WP_092635364.1	WP_092635366.1		1a (iRadA-PPB2-PolB2)		SRAP			iRadA	PPB2	PolB2	orc1/cdc6						ALKWILVACFGYQGFSNAKFGRIECHEAINAFAREILLTAKQQLEAGGWRVVHGIVDSIWV	HGIVDSIWV	480	IVD												555874	Archaea		Euryarchaeota	Halobacteria	Halobacteriales	Haloferacaceae	Haloplanus	Haloplanus vescus			0	0	MSFSIDFLDDGRVLEWEATADSAVATERQDYTPRFYVAARDPDADLDLTTLQSVYDQHPDVVATEMVARRPGFRRDEEAVLAVDVAHIDRVTPLARQARQLSDYPIGDLACFNVDFSREFRYCLETGADPTPASELSTLRLSVPVTETSNDVYGELSVAGDTVTGSPTDILTAVQEVLEAHDPDVLVCSTSEIVPTLYKMATDAGVGDFSLSRWPDVDYQQLASRSTYSSYGRVGHSPARYNVPGRAIIDESNTFFYGETNLEGVIDLVSRSKKPVQELAWASIGNVLTAIQICEAHDRGVLVPWNSWRHEFFKPMGTLHDADRGGFIFAPEVGLHENVHELDFSSLYPNIICTRNVSPDVIRCDCHSDRDDVPGLGYSICDDRGYLVDVLQPIIDARD…		GCF_900107665.1_IMG-taxon_2617270898_annotated_assembly	representative genome
WP_247010743.1	WP_247010744.1	WP_247010808.1		1a (iRadA-PPB2-PolB2)		SRAP			iRadA	PPB2	PolB2	orc1/cdc6						ALKWILVACFGYQGFSNAKFGRIECHEAINAFAREILLTAKQRLEAGGWRVVHGIVDSIWV	HGIVDSIWV	480	IVD												2931977	Archaea		Euryarchaeota	Halobacteria	Halobacteriales	Haloarculaceae	Halorientalis	Halorientalis litorea			0	0	MPFSIDFLNDGRVLEWEATADGAVATERDDYTPRFYVAARDPASDIDLTTLQSVYDQHPDVVATELVARRPGFRRDEEAVLAVDVAHIDRVTPLARQARQLSDYPVGDLACFNVDFSREFRYCLETGADPTPASELSTLRLSVPVTETSNDVYEELSVAGDTVTGSPTDILTAVQGALEAHDPDVLVCSTSEIVPTLYEMATDAGVNDFSLSRWPDVDYQQLASRSTYSSYGRVGHSPARYNVPGRAIIDESNTFFYGETNLDGVLGLVSRSKKPVQELAWASIGNVLTAIQICEAHDRGVLVPWNSWRHEFYKPMGTLHDADRGGFIFAPEVGLHENVHELDFSSLYPNIICTRNVSPDVIRCDCHGDRDDVPGLEYSICDDRGYLVDVLQPIINARD…		GCF_023028225.1_ASM2302822v1	representative genome
WP_276224292.1	WP_276224223.1	WP_276224221.1		1a (iRadA-PPB2-PolB2)		SRAP			iRadA	PPB2	PolB2							ALKWILVACFGYQGFSNAKFGRIECHETINAFAREILLTSKQRLEAGGWRVVHGIVDSIWV	HGIVDSIWV	480	IVD												3032584	Archaea		Euryarchaeota	Halobacteria	Halobacteriales	Haloarculaceae	Haloarcula	Haloarcula halophila			0	0	MPFSIDFLDDGRVLEWEATADGAVATERDDYTPRFYVAGRDPDADLDLTTLESVYDQHPDVVATEMVTRRPGFRRDEEAVLTVDVAHIDRITPPARQARQLSAYPVGDLACFNVDFSREFRYCLETGADPTPASELSTLRLSVPVTETSNDVYEELSVGGDTVTGSPTDILTAVQGALEAHDPDVLVCSTSEIVPTLYEMATAAGVDDFSLSRWPDIDYQQLASRSTYSSYGRVGHSPARYNVPGRAIIDESNTFFYGETNLDGVLDLVSRSNKPVQELVWASIGNVLTAIQICEAHDRDVLVPWNSWRHEFYKPMGTLHDADRGGFIFAPEVGFHENVHELDFSSLYPNIICTRNVSPDVIRCDCHSDRDDVPGLGYSICDDRGYLVDVLQPIIDARD…		GCF_029278565.1_ASM2927856v1	na
WP_185903327.1	WP_142980536.1	WP_142980511.1		1a (iRadA-PPB2-PolB2)		orc1/cdc6			iRadA	PPB2	PolB2	orc1/cdc6						ALKWILVACFGYQGFSNAKFGRIECHEAINAFAREILLTAKQRLEAGGWRVVHGIVDSIWV	HGIVDSIWV	480	IVD												2487750	Archaea		Euryarchaeota	Halobacteria	Halobacteriales	Haloferacaceae	Halonotius	Halonotius terrestris			0	0	MPFSIDFLDDGRVLEWEATADGAVATERDDYTPRFYVAARDPDANLDLTTLQSVYDQHPDVVATEMVARRPGFRRDEEAVLAVDVAHIDRVTPLARQARQLSDYPVGDLACFNVDFSREFRYCLETGADPTPASELSTLRLSVPVSETSNDVYEELSVAGDTVTGSPTDILTAVQEALEAHDPDVLVCSTSEIVPTLYEMATDAGVDDFSLSRWPDVDYQQLASRSTYSSYGRVGHSPARYNVPGRXXIDXSNTFFYGETNLDGVLDLVSRSKKPVQELAWASIGNVLTAIQICEAHDRDVLVPWNSWRHEFYKPMGTLHDADRGGFIFAPEVGLHENVHELDFSSLYPNIICTRNVSPDVIRCDCHSDRDDVPGLGYSICDDRGYLVDVLQPIIDARD…		GCF_006861665.1_ASM686166v1	representative genome
WP_256403886.1	WP_256403910.1	WP_256403885.1		1a (iRadA-PPB2-PolB2)		orc1/cdc6			iRadA	PPB2	PolB2	orc1/cdc6						ALKWILVACFGYQGFSNAKFGRIECHEAINAFAREILLTAKQRLEAGGWRVVHGIVDSIWV	HGIVDSIWV	480	IVD												767517	Archaea		Euryarchaeota	Halobacteria	Halobacteriales	Haloferacaceae	Halorubrum	Halorubrum salinum			0	0	MPFSIDFLDDGRVLEWEATADGAVATERDDYTPRFYVAVRDPASDLDLTTLQSVYDQHPDVVATEMVTRRPGFRRDEEPVLAVDVAHIDRVTPLARQARQLSAYPVGDLACFNVDFSREFRYCLETGADPTPASELSTLRLSVPVTETSNDVYGELSVAGDNVTGSPTDLLTAVQGALKAHDPDVLVCSTSEIVPTLYEMATDAGVDDFSLSRWPDVDYQQLASRSTYSSYGRVGHSPARYNVPGRTIIDESNTFFYGETNLDGVLDLVSRSKKPVQELAWASIGNVLTAIQICEAHDRGVLVPWNSWRHEFYKPMGTLHDADRGGFIFAPEVGLHENVHELDFSSLYPNIICTRNVSPDVIRCDCHRDRDDVPGLGYSICDDRGYLVDVLQPIIDARD…		GCF_024494575.1_ASM2449457v1	representative genome
TQQ78821.1	TQQ78845.1	TQQ78820.1		1a (iRadA-PPB2-PolB2)		orc1/cdc6			iRadA	PPB2	PolB2	orc1/cdc6						ALKWILVACFGYQGFSNAKFGRIECHEAINAFAREILLTAKQRLEAGGWRVVHGIVDSIWV	HGIVDSIWV	482	IVD												2487750	Archaea		Euryarchaeota	Halobacteria	Halobacteriales	Haloferacaceae	Halonotius	Halonotius terrestris			0	0	MTMPFSIDFLDDGRVLEWEATADGAVATERDDYTPRFYVAARDPDANLDLTTLQSVYDQHPDVVATEMVARRPGFRRDEEAVLAVDVAHIDRVTPLARQARQLSDYPVGDLACFNVDFSREFRYCLETGADPTPASELSTLRLSVPVSETSNDVYEELSVAGDTVTGSPTDILTAVQEALEAHDPDVLVCSTSEIVPTLYEMATDAGVDDFSLSRWPDVDYQQLASRSTYSSYGRVGHSPARYNVPGRXXIDXSNTFFYGETNLDGVLDLVSRSKKPVQELAWASIGNVLTAIQICEAHDRDVLVPWNSWRHEFYKPMGTLHDADRGGFIFAPEVGLHENVHELDFSSLYPNIICTRNVSPDVIRCDCHSDRDDVPGLGYSICDDRGYLVDVLQPIIDA…		GCA_006861665.1_ASM686166v1	representative genome
RNJ22625.1	RNJ22715.1	RNJ22624.1		1a (iRadA-PPB2-PolB2)		orc1/cdc6			iRadA	PPB2	PolB2	orc1/cdc6						ALKWILVACFGYQGFSNAKFGRIECHEAINAFAREILLTAKQRLEAGGWRVVHGIVDSIWV	HGIVDSIWV	482	IVD												2487041	Archaea		Euryarchaeota	Halobacteria	Halobacteriales	Haloarculaceae	Halosegnis	Halosegnis longus			0	0	MTMPFSIDFLDDGRVLEWEATADDAVATERDNYTPRFYVAPRDPDADLDLTTLQSVYDQHPDVVAIEMVARRPGFRRDEETVLAVDVAHIDRVTPLARQARQLSAYPVGDLACFNVDFSREFRYCLETGADPTAASELSTLRLSVPVTETSNDVYGELSIAGDTVTGSPSELLAAVQATLDAHDPDVLVCSTSEIVPTLHEMATGAGVDDFSLSRWPDVDYQQLASRSTYSSYGRVGHSPARYNVPGRAIIDESNTFFYGETNLDGVLDLVSRSKKPVQELAWASIGNVLTAIQICEAHDRDVLVPWNSWRHEFYKPMGTLHDADRGGFIFAPEVGLHENVHELDFSSLYPNIICTRNVSPDVIRCSCHSDRDDVPGLGYSICDDQGYLVDVLQPIIDA…		GCA_003722095.1_ASM372209v1	na
ELZ52225.1	ELZ52227.1	ELZ52226.1		1a (iRadA-PPB2-PolB2)		orc1/cdc6			iRadA	PPB2	PolB2					orc1/cdc6		ALKWILVACFGYQGFSNAKFGRIECHGAINAFAREILLTAKQRLEAGGWRVVHGIVDSIWV	HGIVDSIWV	482	IVD												1227467	Archaea		Euryarchaeota	Halobacteria	Halobacteriales	Haloferacaceae	Halorubrum	Halorubrum distributum	Halorubrum distributum JCM 9100		0	0	MTMPFSIDFLDDGRVLEWEATADGAVATERDDYTPRFYVAARDPASDLDLTTLQSVYDQHPDVVVTEMVARRPGFRRDEEAVLAVDVAHIDRVTQLARQARQLSDYPVGDLACFNVDFSREFRYCLETGADPTPVSELSTLRLSVPVTETSNDVYGELTVAGDTVTGSPTDLLTAVQGALDAHDPDVLVCSTSEIVPTLYEMATDAGVDDFSLSRWADVDYQQLASRSTYSSYGRVGHSPARYNVPGRAIIDESNTFFYGETNLDGVLDLVSRSNKPVQELAWASIGNVLTAIQICEAHDRDVLVPWNSWRHEFYKPMGTLHDADRGGFIFAPEVGLHENVHELDFSSLYPNIICTRNVSPDVIRCECHSDRDDVPGLGYSICEDRGYLVDVLQPIIDA…		GCA_000337055.1_ASM33705v1	na
MCS7385766.1	MCS7385764.1	MCS7385765.1		1a (iRadA-PPB2-PolB2)		orc1/cdc6			iRadA	PPB2	PolB2							ALKSVLVVVYGYSGCPWNRFGNVKCFEEINRISRKILVKALNIAEELGFEVIYADVDSIYV	YADVDSIYV	464	DVD												2928968	Archaea		Candidatus Culexarchaeota	Candidatus Culexarchaeia	Candidatus Culexarchaeles	Candidatus Culexmicrobiaceae	Candidatus Culexmicrobium	Candidatus Culexmicrobium cathedralense			1	1	MKGYMITVGIRDGSAFIWLKTLSDKVVKITRSYKPDLYVKPTRMNLSEIWNLLERSPHIHKLNLELKKVNFNSKRKIKVIHARAEGEESYRIILRRLSAHPCKLYNYDLAHRQKLMFELKVPCLNPIEYDKPSGEFKAINDDLNLEPPPISHLKLDLEVACEGWNPNPKRDPIKRIILQAENDPIVLEGSESEILTELEKAINEFDPDLIITPKIAAKYINWRTQINQLNLNLGRDSAGSNLGASYEGRAIINPAHYEEYGLAGIAELCNYSMLPPDLAVSWPVGKLVDSRQCYEAIKRNMLLPPARNPNTDFRLLSQFHQADHGGLTLNPKPGVYENVCQLDFDSQYPNIIVNYNISYETVLDTGKVLSKPRGFLAEITEYWLKRRLHFKRQAKMLPP…		GCA_025061115.1_ASM2506111v1	na
WP_271904135.1	WP_271904095.1	WP_271904094.1		1a (iRadA-PPB2-PolB2)		orc1/cdc6			iRadA	PPB2	PolB2							ALKWILVACFGYQGFSNAKFGRIECHEAINAFAREILLTAKQRLEAGGWRVVHGIVDSIWV	HGIVDSIWV	480	IVD												337243	Archaea		Euryarchaeota	Halobacteria	Halobacteriales	Haloferacaceae	Halorubrum	Halorubrum ezzemoulense			0	0	MPFSIDFLDDGRVLEWEASADGAVATERDDYSPRFYVAARDPASDIDLTTLQSVYDQHPDVVTTETVARRPGFRRDEEAVLAVDVAHIDRVTPLARQARQLSAYPVGDLACFNVDFSREFRYCLETGADPTPASELSTLRLSVPVTETNNDVYGELTVAGDTVTGSPTDLLTAVQRALDAHDPDVLVCSTSEIVPTLHEMATEAGIDDFSMSRWPDVDYQQLASRSTYSSYGRVGHSPARYNVPGRAIIDESNTFFYGETNLEGVLDLVSRSKKPVQELAWASIGNVLTAIQICEANDRGVLVPWNSWRHEFYKTMGTLHDADRGGFIFAPEVGLHENVHELDFSSLYPNIICTRNVSPDVIRCSCHSDRDDVPGLGYSICDDRGYLVDVLQPIIDARD…		GCF_028211185.1_ASM2821118v1	na
WP_193366035.1	WP_004595572.1	WP_004595571.1		1a (iRadA-PPB2-PolB2)		orc1/cdc6			iRadA	PPB2	PolB2							ALKWILVACFGYQGFSNAKFGRIECHGAINAFAREILLTAKQRLEAGGWRVVHGIVDSIWV	HGIVDSIWV	480	IVD												29283	Archaea		Euryarchaeota	Halobacteria	Halobacteriales	Haloferacaceae	Halorubrum	Halorubrum distributum			0	0	MPFSIDFLDDGRVLEWEATADGAVATERDDYTPRFYVAARDPASDLDLTTLQSVYDQHPDVVVTEMVARRPGFRRDEEAVLAVDVAHIDRVTQLARQARQLSDYPVGDLACFNVDFSREFRYCLETGADPTPVSELSTLRLSVPVTETSNDVYGELTVAGDTVTGSPTDLLTAVQGALDAHDPDVLVCSTSEIVPTLYEMATDAGVDDFSLSRWADVDYQQLASRSTYSSYGRVGHSPARYNVPGRAIIDESNTFFYGETNLDGVLDLVSRSNKPVQELAWASIGNVLTAIQICEAHDRDVLVPWNSWRHEFYKPMGTLHDADRGGFIFAPEVGLHENVHELDFSSLYPNIICTRNVSPDVIRCECHSDRDDVPGLGYSICEDRGYLVDVLQPIIDARD…		GCF_000337055.1_ASM33705v1	na
WP_026046146.1	WP_044965397.1	WP_026046145.1		1a (iRadA-PPB2-PolB2)		orc1/cdc6			iRadA	PPB2	PolB2							ALKWILVACFGYQGFSNAKFGRIECHEAINAFAREILLTAKQRLEAGGWRVVHGIVDSIWV	HGIVDSIWV	480	IVD												1194088	Archaea		Euryarchaeota	Halobacteria	Halobacteriales	Haloferacaceae	Halorubrum	Halorubrum sp. T3			0	0	MPFSIDFLDDGRVLEWEATADGAVATERDDYTPRFYVAARDPDADLDLTTLQAVYDQHPDVVATEMCARRPGFRRDEEPVLAVDVAHIDRVTPLARQPRQLSAYPVGDLACFNVDFSREFRYCLETGADPTPASELSTLRLSIPVTETSNDVYGELTVAGDTVNGSPTDLLTAVQGALDAHDPDVLVCSTSEIVPTLYEMATDAGVDDFSLSRWADVDYQQLASRSTYSSYGRVGHSPARYNVPGRAIIDESNTFFYGETNLDGVLDLVSRSNKPVQELAWASIGNVLTAIQICEAHDRGVLVPWNSWRHEFYKSMGTLHDADRGGFIFAPEVGLHENVHELDFSSLYPNIIYTRNVSPDVIRCDCHSDRDDVPGLGYSICDGRGYLVDVLQPIIDARD…		GCF_000296615.1_ASM29661v1	na
WP_193493409.1	WP_193492972.1	WP_042664242.1		1a (iRadA-PPB2-PolB2)		orc1/cdc6			iRadA	PPB2	PolB2							ALKWILVSCFGYQGFSNAKFGRIECHEAINAFARSILLDAKDQLEAAGWDVVHGLVDSLWV	HGLVDSLWV	469	LVD												35746	Archaea		Euryarchaeota	Halobacteria	Halobacteriales	Haloferacaceae	Haloferax	Haloferax gibbonsii			1	1	MWYTFDFIDGDVYRWTPAGDTGTATYDIDSTYRPRFYVRGARETRAAYERALEPHPSVATVKTVERRPGFGDSPEPVTMIEATTVDAVPTLARQTNQVALPDELRCYNVDFSPEFRYCLETNTDPTPTTRLTTVELSLPRARTADEELSTVTIDGETVSGSQAAVVDAVATRVAECDPDVLFVNAAAVIPRLFAAARDEGHTLELGRGPHAATYQTLAGESTYHSYGQVGHSPARYNVPGRVVINRSASFFLRETNLAGCLDLVERSRKPLQEQAWASIGNVLTAIQIRAAQRRDVLVQWRAWRPESWKTMGSLYTADRGGFTFTPDVGVHTDVHEVDFSSLYPNIIITRNISPETVRCDCCSTADVPELGYSICDRAGYLPDVLDPLVSDRDAIKDRL…		GCF_014969745.1_ASM1496974v1	na
WP_053967960.1	WP_053967962.1	WP_053967961.1		1a (iRadA-PPB2-PolB2)		orc1/cdc6			iRadA	PPB2	PolB2							ALKWILVSCFGYQGYRNAKFGRIECHEAINAYAREILLDAKETLEAGGWRVVHGIVDSLWV	HGIVDSLWV	470	IVD												1705562	Archaea		Euryarchaeota	Halobacteria	Halobacteriales	Haloarculaceae	Haloarcula	Haloarcula rubripromontorii			1	1	MPLLTCEFREEGVREWHVTSDGVERRRNTDYEPALMVSGEGLDGLRDRLQSDPKVTSTRYDEWFTSLGSDTTSTVLRVGLERVTEVRTLADEIRRLYEIEEFHPGAFRLFNVDLAPQFRYCVETGTSPVPERDLRVLNLGIPEPTLRDRDVTALTVDGERLGDSPAGVLRALDERVRTVDPDVLCCSTARIIPFCHEQASEQDIDDFRLGRADGYEKLAGASTYESYGQIGHSPARFRVPGRAVVDESNSFLLDESGIPGLLDLVARSWRPLQETAWGSIGTILTAIQVRKALERDVLIPWNKWEPEQFKTVATLHEADRGGFTFAPDVGIHEDVVQIDFGSLYPNIMCEYNISPETVCCDCHDTEDVPGIGYSICDRDGFIPDVLRPIIDDRADIKAE…		GCF_001280425.1_ASM128042v1	representative genome
GCF13223.1	GCF13225.1	GCF13224.1		1a (iRadA-PPB2-PolB2)		orc1/cdc6			iRadA	PPB2	PolB2							ALKWILVSCFGYQGYRNAKFGRIECHEAINAFAREILLDAKETLEAGGWRVVHGIVDSLWV	HGIVDSLWV	435	IVD												2509225	Archaea		Euryarchaeota	Halobacteria	Halobacteriales	Haloarculaceae	Haloarcula	Haloarcula mannanilytica			0	1	MVAGNGLDALRDRLRSDPKVTSTRYEEWFTSLSSETKSTVLRVGLERATEVRTLAHEIRRLYEIEQFHPGAFRLFNVDLAPQFRYCVETGTSPVPERDLRVLDLAIPETALRDQDVTALTVDGDRLGDSPEAVLTALDRRVQTADPDVLRCSTARIIPFCHEQANELGIDDFRLGRADGYEKLAGSSTYESYGQVGHSPARFRVPGRAVVDESNSFLLDESGIPGLLDLVERSWRPLQETAWGSIGTILTAIQVRTALERDVLIPWNKWEPEQFKTVATLHEADRGGFTFAPDVGMHEDVVQIDFGSLYPNIMCEYNISPETVCCDCHDSDDVPGIGYSICDRDGFIPNVLRPIIDDRASIKREIAATSDPDRRQNLQARSNALKWILVSCFGYQGYRN…		GCA_005406125.1_ASM540612v1	representative genome
WP_089789821.1	WP_245758134.1	WP_089789822.1		1a (iRadA-PPB2-PolB2)		orc1/cdc6			iRadA	PPB2	PolB2							ALKWILVACFGYQGFSNAKFGRIECHEAINAYAREILLTAKRRLEAGGWRVVHGIVDSIWV	HGIVDSIWV	483	IVD												148448	Archaea		Euryarchaeota	Halobacteria	Halobacteriales	Natrialbaceae	Halobiforma	Halobiforma haloterrestris			0	0	MPFTIDFLDDGRVLEWEATADGAVATERDDYTPRFFVAPRSPETDVDLAELRTTYDRHPEVVSTEIVTRRPAFRRGEEPVLAVDVAHVDRVTRIARRARQLSAYPVGDLTCFNVDFSREFRYCLENGLDPTPARELSTLRLEVPVPETGSEVYTELSIDGETVTGSPGGILSAVQAALDAQDPDVLVCSTAEIVPTLHGMAAAADVDVDVDEFTLSRWPDVDYQQLANRSTYSSYGRVGHSPARYNVPGRAIVDESNTFFYGETNLQGVLDLVSRSGKPVQELAWASIGNVLTAIQIREAHDRGVLVPWNSWRHEFYKPMGTLHDADRGGFVFAPDVGLHEDVHELDFSSLYPNIICTRNVSPDVIRCECHDRDDVPGLGYSICDDRGYLVDVLEPIVD…		GCF_900112205.1_IMG-taxon_2693429869_annotated_assembly	representative genome
WP_256422239.1	WP_256422237.1	WP_256422238.1		1a (iRadA-PPB2-PolB2)		orc1/cdc6			iRadA	PPB2	PolB2							ALKWILVACFGYQGFSNAKFGRIECHEAINAFAREILLTAKQRLEAGGWRVVHGIVDSIWV	HGIVDSIWV	480	IVD												1126237	Archaea		Euryarchaeota	Halobacteria	Halobacteriales	Haloferacaceae	Halobellus	Halobellus rarus			0	0	MPFSIDFLDDGRVLEWEATADGAVATEREDYTPRFYVAPRDPASDIDLTTLQSVYDQHPDVVATEMVARRPGFRRDEEAVLAVDVAHIDRVTPLARQARQLSDYPVGDLACFNVDFSREFRYCLETGADPTPASELSTLRLSVPVTETSNDVYGELTVAGDTVTGSPTDLLTAVQRALDAHDPDVLVCSTSEIVPTLYEMATDAGVDDFSLSRWPDVDYQQLASRSTYSSYGRVGHSPARYNVPGRAIIDESNTFFYGEANLEGVLDLVSRSKKPVQELAWASIGNVLTAIQICEANDRGVLVPWNSWRHEFYKSMGTLHDADRGGFIFAPEVGLHENVHELDFSSLYPNIICTRNVSPDVIRCTCHSDRDDVPGLGYSICDDRGYLVDVLQPIIDARD…		GCF_024494595.1_ASM2449459v1	representative genome
WP_090381509.1	WP_244510229.1	WP_090381512.1		1a (iRadA-PPB2-PolB2)		orc1/cdc6			iRadA	PPB2	PolB2							ALKWILVACFGYQGFNNAKFGRIECHEAINAFAREILLTAKRILEDGGWRVVHGIVDSIWV	HGIVDSIWV	480	IVD												1095778	Archaea		Euryarchaeota	Halobacteria	Halobacteriales	Natrialbaceae	Natronobacterium	Natronobacterium texcoconense			0	1	MPFTIDFLDDRRVLEWETTTDGAVVTERDDYTPRFYVAARSPDAEVNLARIQTLYDRHPDVVTTEYADRRPSFRRDEESVLAVDVDHVDRVAPLARQVRQLPSAPVGDLACFNVDFTQEFRYCLETDVDPTPARDLSTLRLSVPVTETASEQYTELDVAGETITGEPGDLVRAVRTMIDERDPDVLVCSTSEIVPTLYEMADHAGVDDFTLSRWPGVDYQQLASRSTYSSYGRVGHSPARYNVPGRAIIDESNTFFYGETNLDGVIDLVSRSKKPVQELAWASIGNVLTAIQICEAHDRGVLVPWNSWRHEFYKPMGTLHDADRGGFIFAPDVGLHENVHELDFSSLYPNIICTRNVSPDVIRCSCHRHREDVPGLGYAICDERGYLVDVLQPIIDDRD…		GCF_900104065.1_IMG-taxon_2636416047_annotated_assembly	representative genome
WP_137682851.1	WP_137682853.1	WP_137682852.1		1a (iRadA-PPB2-PolB2)		orc1/cdc6			iRadA	PPB2	PolB2							ALKWILVSCFGYQGYRNAKFGRIECHEAINAFAREILLDAKETLEAGGWRVVHGIVDSLWV	HGIVDSLWV	470	IVD												2509225	Archaea		Euryarchaeota	Halobacteria	Halobacteriales	Haloarculaceae	Haloarcula	Haloarcula mannanilytica			0	0	MPLLTCEFRADGVREWHATSDGVERHHNRDYEPALMVAGNGLDALRDRLRSDPKVTSTRYEEWFTSLSSETKSTVLRVGLERATEVRTLAHEIRRLYEIEQFHPGAFRLFNVDLAPQFRYCVETGTSPVPERDLRVLDLAIPETALRDQDVTALTVDGDRLGDSPEAVLTALDRRVQTADPDVLRCSTARIIPFCHEQANELGIDDFRLGRADGYEKLAGSSTYESYGQVGHSPARFRVPGRAVVDESNSFLLDESGIPGLLDLVERSWRPLQETAWGSIGTILTAIQVRTALERDVLIPWNKWEPEQFKTVATLHEADRGGFTFAPDVGMHEDVVQIDFGSLYPNIMCEYNISPETVCCDCHDSDDVPGIGYSICDRDGFIPNVLRPIIDDRASIKRE…		GCF_005406125.1_ASM540612v1	representative genome
WP_253478945.1	WP_253478941.1	WP_253478943.1		1a (iRadA-PPB2-PolB2)		orc1/cdc6			iRadA	PPB2	PolB2							AIKWILVSCFGYQGFSNAKFGRIECHEAINAFAREILLDAKEALEAGGWRIVHGIVDSVWV	HGIVDSVWV	468	IVD												2953750	Archaea		Euryarchaeota	Halobacteria	Halobacteriales	Haladaptataceae	Halorussus	Halorussus salilacus			0	1	MPYKIDFFDDEVVEWSLTDDGADAEQVLDYTPTFYVGRGEGDRDSLADARDALKRFPTVARTAFEEWRPGFRHDAESVLRVDVTSVEEVSRMARWIREWGEPGEYRCFNVDFSREFRYCLENGLDPTPSRDLRTLSIEGRASEFTAAELPALTVGGGPVARSPVAALPELERRIDRADPDVLVVDSAKILAGLHEVAEGLGYDLQLGRQPGFQKLAGRSTYTSYGRVGHSPARYNVPGRAIIDRSNTFLYAKSNLAGCLSLVGRSWKPIQELGWASIGNVLTAIQIREALDRNVLVPWKAWRPELFKSMGQLHEADRGGFTFSPDVGLHEGVHELDFSSLYPNIICTRNVSPETIRCACHSERDDVPGIGYSICDDPGYLPDVLAPLIDDRDETKGELR…		GCF_024138125.1_ASM2413812v1	representative genome
WP_273837113.1	WP_273837116.1	WP_273837115.1		1a (iRadA-PPB2-PolB2)		orc1/cdc6			iRadA	PPB2	PolB2							AIKWILVSCFGYQGFSNAKFGRIECHEAINAFAREILLDAKEALEAGGWRVVHGIVDSIWV	HGIVDSIWV	466	IVD												3020830	Archaea		Euryarchaeota	Halobacteria	Halobacteriales	Halococcaceae	Halococcus	Halococcus sp. PRR34			1	1	MAFAFDHIDGGVWRWSRTKHGVECERDEDYTPSFYASTESSGIGDLRGHLSMWPDVDGTAIEEWRRGFRHEPEQVLRVDVDEIEVVRKVASEVRGWDSPGEYRLYNVDFSREFRYCLETDTDPTPAAGLTTMEIVIDPQRLANGNVDEIQIDGKRFGGKSTLNLECVREATRSIDPDVVIVNASEVLPTLYEAAERYEVEDFQLGRRPRFEQLAGRSTYESYGQVGHSPARYNLPGRVIIDRSNTFFLSETNLDGCLDLVGRSRKPLQELAWASIGNILTAIQIREARDRGVLVPWNSWRHEDFKTMNQLHEADRGGFTFAPDVGVHQAVHELDFSSLYPNIICQHNVSPEMVRCECHSDREDVPEIGYSICDERGYLPDVLQPLIDDRDAIKAEIREM…		GCF_028617175.1_ASM2861717v1	na
MCZ2856535.1	MCZ2856533.1	MCZ2856534.1		1a (iRadA-PPB2-PolB2)		DUF72			iRadA	PPB2	PolB2							ALKWILVTCFGYLGYKNARFGKVDAHIAVCAFARDALLKTVRIAENRGFEVVHGIVDSLWL	HGIVDSLWL	498	IVD							GVTMDMFM	211	3	-1		2026714	Archaea		Candidatus Bathyarchaeota					Candidatus Bathyarchaeota archaeon			0	1	MTVWIIAEDGERVKLTDRFQPRIFVSGRTADLSKLTDYLATSEPVVSWRYVEKYADFMDDEKLKVLEVTMTDCRNKPYFARKLLKLGSYQKFRLHNVDVPAAQTYLYDRDIFPLAHVVVTDQGDRLAYWVLDSVESVDYVIPSLRLMRMHVETVTDRAVPNFNDAISSIVLEYDRERVVIDDGDESEQILKMVEAIRERDPDVVFTQGGDSFLFPYLARRAFVNGILNKLVLGREEIPLRAKKKRGITFFSYGRVYFKAPVRRLYGRIHVDEKNTFIYSACGLDGLIEVSRTCRVPLHKAARASIGTIMSSLQLYQATRDDILIPWKKSKPEAFKSGWELLVADRGGFIFEPKLGIHDWVAEVDFSSMYPTLMAKQNISAETVLCKCCSDSSLRVPELG…		GCA_026967815.1_ASM2696781v1	na
MCK4948630.1	MCK4948632.1	MCK4948631.1		1a (iRadA-PPB2-PolB2)		DUF72			iRadA	PPB2	PolB2							ILKWLLVCSFGYTGYRNARYGKIECHESITAYGREILLKSAEIADQHGFEVLHGIVDSLWL	HGIVDSLWL	499	IVD												1906666	Archaea		Candidatus Thermoplasmatota	Thermoplasmata				Thermoplasmata archaeon			1	0	MRGWLFDVYPDYDKNHMVCWLKTESGVDKIVDADYFPNFYVHGEKRKLKRIKDWLGSVPVRDVSFERRKLRLGSQELFDVLNITPATYSDLKYLAGEIDFRGRYRDFSLYNVDIRLSQRYTLEKGVFPMAFLEIVRDFILLDEQWAIHYDVPRLSQVEMGVRVHGRSKIKRFSDSIHSIKLGNRIVRGGDEREMLLELAQRMGVVDPDVVLTRNGDSFLFPYLYRRAAENDVLEEFQLGREANLVNPHREGKSYFSYGRILYRPPKYTLRGRIHIDMGSSFLHMESGLYGLIDLARISNIPPQEIAKLSPGTAISAMQVNQALRDGHPVMWKKNLPEEFKTAKELLVCDKGGFIFEPKVGLHEDVLEIDFTSLYPSIMARFNISPETVLCECCPDSNHR…		GCA_023136265.1_ASM2313626v1	na
WP_238837886.1	WP_238837888.1	WP_238837887.1		1a (iRadA-PPB2-PolB2)					iRadA	PPB2	PolB2	SRAP		SRAP				ALKWMLVTSFGYLGYRNAKFGRLESHESVTAIGREVLLTAKEIIEDTDLIVLHTMTDSLFV	HTMTDSLFV	511	MTD												2484912	Bacteria		Spirochaetota	Spirochaetia	Leptospirales	Leptospiraceae	Leptospira	Leptospira mtsangambouensis			1	1	MAQTFEGYLFDVYNVEEQIILWVKNGDTIQCFTDQYYPTIYIKGNTSYENKFIQRLRQLNALHKEPETVEKKSFYKGEWISVRKIQLTKPTVLKTIYQKLYAFYEKLEIFHSDIDITTSYLAEINIFPFGIVRVEYDGTKIISIKTISDLKNYDYDYPKLSYLEISFKANHRIAYSAQNPFVMRVGETFYEELFFKNAIDLLKRINEILQQFDPDIILSSFGDQTIFPFIFGLAQKLKYPLLFDRDKNPTIRKITNKGTSFETYGQVIYRASSYPLFGRLHIDSNNSFIFKESFIYGIIELARLSRIPIQKMARSSTGTALTNIETAIALKHDYLVPWQKASIENKRTLYDLIRVDKGGLVSIPDMSLGVILENIVQLDFAQMYPSIMSHYNLSPETVN…		GCF_022267475.1_ASM2226747v1	na
PKO00798.1	PKO00800.1	PKO00799.1		1a (iRadA-PPB2-PolB2)					iRadA	PPB2	PolB2	SRAP						ALKWLLVVCFGFLGYKNARFGRIEAHEAVTNGGREVLIRAKEIAESMGFEVLHLFVDALWL	HLFVDALWL	525	FVD												2013727	Bacteria		Chloroflexota					Chloroflexi bacterium HGW-Chloroflexi-4			0	1	MLLPTKRRHSFLLTRMMRPPNMLTCRKAPDVSTLRGWLLDLYEDPADGLRLWIISEEGERLCLRQPMPITFYAAGEAEQLRSLWKFLRKQPGVLSLSRETRRDVFLPAPIPVLQAVIDNPIRQTRIFRDVQKQFPHLTYYDSDISVTTRHAALYGTFPMAFCEIEADDDNNLQSLRVLNTRWDLSPVFPVFRTLAIEPDCDPVRGTPKTLKLHFQQRQKSLCLDDPAELISRLNSILDEVDPDFILTQWGDNWLIPELLKLSEQAGETLHLNRDAERDVRWQKELTYFSYGQIIYRAEEAHLFGRCHIDQRNAMMWKDYGLDGVLESARVTAQSIERAARVSPGSGISAMQMLTALEHQILVPWHKQQVEEFKNGMDLIHRDRGGLIYQPIVGLHSDVG…		GCA_002840715.1_ASM284071v1	na
PKO00526.1	PKO00524.1	PKO00525.1		1a (iRadA-PPB2-PolB2)					iRadA	PPB2	PolB2	SRAP						ALKWLLVVCFGFLGYKNARFGRIEAHEAVTNGGREVLIRAKEIAESMGFEVLHLFVDALWL	HLFVDALWL	512	FVD												2013728	Bacteria		Chloroflexota					Chloroflexi bacterium HGW-Chloroflexi-5			0	0	MKRLPPNTLTCRKAPDMPAALRGWLLDLYEDAADGLRLWIISEEGERLCLKQSMPITFYAAGEAEQLRGLWKFLRKQPGVLSLSRETRRDVFLPEPIPVLQAVIDNPIRQTRLFRDVQKQFPHLTYYDSDISVTTRHAAAWGTFPMAFCEFEADDECNLQSLRVLNTRWDLSPVFPVFRTLSIEPDCDPVRGTPKTIKLHFQQRQKSLCLDDPAELIARLNAILDEFDPDFILTQWGDNWLIPELLKLSEQAGETLRLNRDADRDVRWQKELTYFSYGQIIYRGEEAHLFGRCHIDQRSAMMWKDYGLDGVLESARVTAQSIERAARVSPGSGISAMQMLTALEHQILVPWHKQQVEAFKSGMDLIQRDRGGLIYQPIVGLHSDVGQIDFISMYPAIII…		GCA_002842015.1_ASM284201v1	na
MBA4313257.1	MBA4313259.1	MBA4313258.1		1a (iRadA-PPB2-PolB2)					iRadA	PPB2	PolB2	SRAP						ALKWMLVTCFGYLGYKNARFGRIEAHESVNAFSREALLTAKEIAEANDFHLVHAIIDCIWL	HAIIDCIWL	523	IID												2067991	Bacteria		Chlorobiota	Chlorobiia	Chlorobiales	Chlorobiaceae		Chlorobiaceae bacterium			1	1	MTLKSPQISNHKSPPDGRAGQILHGFFFDLYPVRNGMVIWIIGDDGKAYHCFDPFHPSFYMKLETCDIKRIATLAQRFKLPVTIREEKKLELFSGEEWEVTKITVHDPLQLNNCVWTFQKFFPHFVFYNSNIPVAQMYLYDRQVFPLAHCDFQIDENNILQQIIVEDKFDACNYHVPELRIMKLHNTKFSSKFSRSLNLELNYEGRTYAIESNDPVEVLNSINWHLYNYDPDLIITDWGDATLFPTLLNASVKCHIPLLLNRDQSQGYFHTKERSYWTYGQVIHRDAAFMLAGRWHMDAENSFIMSESDIEGVIELARLTQLPMQKQSRAAIGTGLASMQMSYAYRNNILIPAEKKEGEDFKTADELLLSDRGGLIFMPELGYHENVAELDFVSMYPSL…		GCA_013824245.1_ASM1382424v1	na
WP_086446761.1	WP_086446759.1	WP_086446760.1		1a (iRadA-PPB2-PolB2)					iRadA	PPB2	PolB2	SRAP						ALKWMLVTSFGYLGYRNAKFGRLESHESVTAIGREVLLIAKEEAEEAGYLFLHAITDSLFI	HAITDSLFI	513	ITD												1958811	Bacteria		Spirochaetota	Spirochaetia	Leptospirales	Leptospiraceae	Leptospira	Leptospira venezuelensis			1	1	MSKTFEGYLLDLYDLEGNITLWVKGEKEIRCFYDSHYPTFYIKTDKAYENKFIERLRELHALLKEPERVTKLGFYDNKPTSVLKICLSRPSVLRTIYHKIFAFYEKADIYHSDIELPTSYLYSKNLFPLAKVKVLYDDRNRVIKIEPLTDLKDKDYEVPYLTTLEISFKENHRIGYSKSNPLVLVAGDYREELYYEKIPDLLHRLNEVFKQRDPDIILSAYGDQSILPFLFHQSQKYRIRLDLDRDKGQITRKIQNKGTSFESYGQVIFRAASYPLFGRLHIDSNNSFVFKESFLLGIIELARLSRIPIQRMARASTGTALTNIEMAVALKRDYLVPWQKAALERPKTLYELFRNDKGGLVTIPNLSTGSVLENVAQLDFAQMYPSIMSKYNISPETVN…		GCF_002150035.1_ASM215003v1	na
KAF0107217.1	KAF0107219.1	KAF0107218.1		1a (iRadA-PPB2-PolB2)					iRadA	PPB2	PolB2	SRAP						ALKWLLVVCFGFLGYKNARFGRIEAHEAVTNGGREVLLRAKETAEAMGFEVLHLYVDALWL	HLYVDALWL	496	YVD							QPPLF	179	5	-2.8		2026724	Bacteria		Chloroflexota					Chloroflexota bacterium			0	1	MNNIFRGWLLDLYEDANDGVRLWFISEDGERVCVRQPMPITFYAAGEAEQLRALWKMLRKQAGVLSLSREIKRDVFLIDPLPVLQATIDNPLRQTRLFREVQRLFPHLTYYDSDISATTRHSAQFGTFPMAFCELEIDESSTIQTIRVLNSRWDLAPVHPVFRILTIEPDCDPGRGSPKTLRLRHQQRQKSLPLDRPEDLIMRLNELLEQIDPDFILTQWGDNWVIPTLLKLAKQVGVNLHLNRDVQREVHWQKELTYFSYGQIVYRAEEAHLFGRCHIDQHNAMMWRDYGLDGVLESARVTAQSIERAARVSPGSGISAMQMLTALENQILVPWHKQQVEEFKTGVDLIQRDRGGLIYQPIVGLHANVGQIDFVSMYPAIIIKGNISPEVPLPNGIAP…		GCA_009773005.1_ASM977300v1	na
MCE5207925.1	MCE5207923.1	MCE5207924.1		1a (iRadA-PPB2-PolB2)					iRadA	PPB2	PolB2	SRAP						ALKWLLVVCFGFLGYKNARFGRIEAHEAVTNGGREVLLRAKEVAESLGFEVLHMYVDALWL	HMYVDALWL	496	YVD							QLPLL	188	3	-2.9		2026724	Bacteria		Chloroflexota					Chloroflexota bacterium			0	1	MSVRLRGWLLDLYEDIDNGLRIWFISEDGTRVCLHQAMEVTFYASGTNEELRSLWITLKRYPAVLSLQRETRRDAFIPEPITVLKAVVDSPLHQARLFRELQQRYPRLVYYDADISSNIRHAARYGTFPMAFCEVDYDETGLILSIRVLNSRWDLAPVHPVFRILTLEPNCDPGRGEPSALRVQCGQRKQTLLLESSGELIHKLNQVLKQVDPDFILSSWGDTWLVPTLLEFSKREGEKLCLNRDEKRDVGWQKEMSYFSYGQIICRAEEAHLFGRCHIDQRSAMMWRDYGLDGVLESARVTTLPIENAARVSPGSGISAMQMLTALEHDILVPWHKQQVEVFKDGMDLIQRDRGGLIYQPIVGLHANVAQVDFISMYPAIIIKGNISPEVPLPNGIIP…		GCA_021372725.1_ASM2137272v1	na
TGM04714.1	TGM04712.1	TGM04713.1		1a (iRadA-PPB2-PolB2)					iRadA	PPB2	PolB2	SRAP						ALKWMLVTSFGYLGYRNAKFGRLESHESVTAIGREVLLIAKEVTEDFGYTFLHAITDSLFI	HAITDSLFI	513	ITD												2202201	Bacteria		Spirochaetota	Spirochaetia	Leptospirales	Leptospiraceae	Leptospira	Leptospira yasudae			1	1	MKGNFEGFLIDLYDLEGNITLWIKGDTELRSFHDVFYPTFYIHGRESYQNSFINRLVGLRALLRPPKPLSKLGFYSNKPVPVLEISLSVPSVLRRIYRRLHAFYEKLDIYHSDIELTTAYMYAKKLYPLARVQVEFEGQRIIEIKPLTDLRDTDYEIPKLRSIDLYFKLNHRIGYSESNPLVISTDDGFREELFFQNPVDLLRKINEILKELDPDIIVSAFGDQAIMPFLFSLSQKHNFKLLLDRDPGRITRRIQTKGTSFESYGQIIYRAPNYPLFGRLHIDSCNSFVFKESYLLGIFELARLSRIPIQRMARASTGTALTNIEMAVALQKNYLVPWQKSSLERSKTVYELIRVDKGGLVTLPDLSGGSLLENVAQLDFAQMYPSIMSSYNISPETVN…		GCA_004770235.1_ASM477023v1	na
WP_257588221.1	WP_257588223.1	WP_257588222.1		1a (iRadA-PPB2-PolB2)					iRadA	PPB2	PolB2	SRAP						ALKWMLVTSFGYLGYRNAKFGRLESHESVTAIGREVLLLAKEVAEANSYVFLHAITDSLFI	HAITDSLFI	511	ITD												2864221	Bacteria		Spirochaetota	Spirochaetia	Leptospirales	Leptospiraceae	Leptospira	Leptospira sp. id769339			1	1	METFNGFVFDVYSLEETIYLWIKGESEIRLFTDTFYPSIYISGEERYENAFLKRLLDLHAVYGTPERVIKTSFYENRPREVLKITLSKPSVLQRIYRKLYAFYEKLEIFHSDLEVTNAYMLEKNIFPIANVKVTHEQGNIRCIECLSNLKSCDYKIPDFSKLQMFLKHNHRIGYSASNPLVFSNEGGFYAEVFENTAKKLLHRINEILSDLDPDIILSAYGDQAIFPFLFSLAEKTKVRLLFDRDPNAIQRKIITKGTTFETYGQVIYKAPSYPLFGRLHIDSSNSFVFKESFLLGILELARLSRLPIQRMARASTGTALTCIETDVAIRKKYLVPWQKAAIERPKTAFELLQVDKGGLVYLPDTSVSVRENVAQLDFSQMYPSIMAKYNISPECINCP…		GCF_024620425.1_ASM2462042v1	na
WP_004788829.1	WP_004788675.1	WP_004788892.1		1a (iRadA-PPB2-PolB2)					iRadA	PPB2	PolB2	SRAP						ALKWMLVTSFGYLGYRNAKFGRLESHESVTAIGREVLLTAKDIIEDSNLLVLHMMTDSLFV	HMMTDSLFV	511	MTD												29508	Bacteria		Spirochaetota	Spirochaetia	Leptospirales	Leptospiraceae	Leptospira	Leptospira meyeri			0	1	MKAKFEGYLFDIYNVEDQIVLWIKNGDSIKCFIDSFYPTIYIKGNPSYEERFVRRLRDLNALHREPETITKKAFYTGEWISVSKIQITKPTVLKKIYQKLYAFYEKLEIFHSDIDITTSYLAEKNIYPFGIVKVEYEGEKILNIQTISNLKDYDYQYPKLTYLEIAFKENHRIAYSQENPLVFRIGETFYEELFYENALVLLKRINEILQLYDPDIILSSFGDQAIFPFLFSLAQKLKFPLLFDRDKNPTIRKITNKGTSFETYGQVIYRASSYPLFGRLHIDSNNSFIFKESFLYGIIELARLSRIPIQKMARSSTGTALTNIETAIAFQHDYLVPWQKSSIENKRTLYDLIRVDKGGLVSIPDMSLGVILENIIQLDFAQMYPSIMSTYNLSPETVN…		GCF_000304275.1_gls454017v1.0	na
WP_135669178.1	WP_135669176.1	WP_135669177.1		1a (iRadA-PPB2-PolB2)					iRadA	PPB2	PolB2	SRAP						ALKWMLVTSFGYLGYRNAKFGRLESHESVTAIGREVLLIAKEEAEDAGYLFLHAITDSLFI	HAITDSLFI	513	ITD												409998	Bacteria		Spirochaetota	Spirochaetia	Leptospirales	Leptospiraceae	Leptospira	Leptospira wolffii			0	0	MSRTFEGYLLDLYDLEGNITLWVKGEKETRCFYDSHYPTFYIKTDKAYENKFIERLRELHALLKEPERVTKLGFYDNKPTSVLKICLSRPSVLRTIYHKIFAFYEKADVYHSDIELPTSYLYAKNLFPLAKVKVLYDDRNRVIKIEPLTDLKNKDYEVPYLTTLEISFKENHRIGYSKTNPLVLVASDYREELYYEKIPDLLLSLNEVLKQRDPDIILSAYGDQAILPFLFYQSQKHRIRLELDRDKGHITRKIQTKGTSFETYGQVIYRAPNYPLFGRLHIDSNNSFVFKESFLLGIIELARLSRIPIQRMARASTGTALTNIEMAVALRRDYLVPWQKAALERPKTLYELFRNDKGGLVTIPNLSTGSVLENVAQLDFAQMYPSIMSKYNISPETVN…		GCF_004770695.1_ASM477069v1	na
WP_135699649.1	WP_135699645.1	WP_135699647.1		1a (iRadA-PPB2-PolB2)					iRadA	PPB2	PolB2	SRAP						ALKWMLVTSFGYLGYRNAKFGRLESHESVTAIGREVLLIAKEEAEDAGYLFLHAITDSLFI	HAITDSLFI	513	ITD												409998	Bacteria		Spirochaetota	Spirochaetia	Leptospirales	Leptospiraceae	Leptospira	Leptospira wolffii			0	0	MSKTFEGYLLDLYDLEGNITLWVKGEKETRCFYDSHYPTFYIKTDKAYENKFIERLRELHALLKEPERVTKLGFYDNKPTSVLKICLSRPSVLRTIYHKIFAFYEKADIYHSDIELPTSYLYSKNLFPLAKVKVLYDDRNRVIKIEPLTDLKAKDYEVPYLTTLEISFKENHRIGYSKTNPLVLVAGDYREELYYENIPNLLHRLNEVLKQRDPDIILSAYGDQSILPFLFYQSQKHRIRLELDRDKGHITRKIQTKGTSFETYGQVIFRAPNYPLFGRLHIDSNNSFVFKESFLLGIIELARLSRIPIQRMARASTGTALTNIEMAVALRRDYLVPWQKAALERPKTLYELFRNDKGGLVTIPNLSTGSVLENVAQLDFAQMYPSIMSKYNISPETVN…		GCF_004770705.1_ASM477070v1	na
MBP7091942.1	MBP7091944.1	MBP7091943.1		1a (iRadA-PPB2-PolB2)					iRadA	PPB2	PolB2	SRAP						ALKWLLVVCFGFLGYKNARFGRIEAHEAVTNGGREVLLRAKEVAEALGFEVLHMYVDALWL	HMYVDALWL	496	YVD							QLSLL	187	3	-2		2024896	Bacteria		Chloroflexota	Anaerolineae	Anaerolineales	Anaerolineaceae		Anaerolineaceae bacterium			0	1	MSTHLRGWLLDLYEDAVDGLRLWFVAEDGARVCLRQKFEVVFYASGRDEQLRALWKALQRRDEVVTLQREVRRDAFVPEPIPVLKAVIASPMDEVRLFREIQQLLPQLTYYDADIPVTIRHSARYGTFPMAYCDIEQNDAGEILALQVLNSRWDLSPVHPVFRVLMIEPDCDPGRGEPTALKIQTGRKKLTVALHPPEALLQKVNQLLEETDPDFVLSHWGDTWLIPALLKLSRQTGILLHLNRDSSREVAWKKEITYFSYGQIVYRAEEAHLFGRCHIDQCSAMMWRDYGLDGVLESARVTALPIENAARVSPGSGISAMQMLTALQQGILVPWHKQQVEQFKDGVELIQRDRGGLIYQPLVGLHANVAQVDFISMYPAIIIKGNISPEVPLPNGIIP…		GCA_017994325.1_ASM1799432v1	na
MBP7092128.1	MBP7092130.1	MBP7092129.1		1a (iRadA-PPB2-PolB2)					iRadA	PPB2	PolB2	SRAP						ALKWLLVVCFGFLGYKNARFGRIEAHEAVTNGGREVLLRAKEVAESLGFEVLHLYVDALWL	HLYVDALWL	497	YVD							QLPLL	187	3	-2.9		2024896	Bacteria		Chloroflexota	Anaerolineae	Anaerolineales	Anaerolineaceae		Anaerolineaceae bacterium			1	1	MMKSHLHAWLLDLYEDTVDGLRLWFIAEDGARLCLHQKLEVVFYASGVNEQLRALWKALRRYPEVVSLQREARRDAFIPEPIPVLKAVIDSPLNETRIFREIQQGFPHLVYYDTDIPVTIRHAARYGTFPMAFCEIENDENGEILSLRVLNSRWDLAPVHPVFRVLTIEPDCDPGRGKPATLRVQFGRRKQTIALNSPEFLLHKLNQLLEEVDPDFVLSHWGDTWLIPMLLELSRQAGVPLRFNRDMSREVAWKKEMTYFSYGQIVYRAEEAHLFGRCHIDQRSAMMWRDYGLDGVLESARVTTLPIENAARVSPGSGISAMQMLTALEHGILVPWHKQQVEQFKDGVDLIQRDRGGLIYQPIVGLHANVAQVDFISMYPAIIIKGNISPEVPLPDGII…		GCA_017994325.1_ASM1799432v1	na
MBA4376014.1	MBA4376016.1	MBA4376015.1		1a (iRadA-PPB2-PolB2)					iRadA	PPB2	PolB2	SRAP						ALKWLLVVCFGFLGYKNARFGRIEAHEAVTNGGREVLLRAKETAEAMGFEVLHLYVDALWL	HLYVDALWL	496	YVD							QPPLF	179	5	-2.8		1872519	Bacteria		Chloroflexota	Anaerolineae	Anaerolineales	Anaerolineaceae	Anaerolinea	Anaerolinea sp.			1	0	MNNIFRGWLLDLYEDANDGVRLWFISEDGERVCVRQPMPITFYAAGEAEQLRALWKMLRKQAGVLSLSREIKRDVFLIDPLPVLQATIDNPLRQTRLFREVQRLFPHLTYYDSDISATTRHSAQFGTFPMAFCELEVDESSTIQTIRVLNSRWDLAPVHPVFRILTIEPDCDPGRGSPKTLRLRHQQRQKSLPLDRPEDLIMRLNELLEQIDPDFILTQWGDNWVIPTLLKLAKQVGVNLHLNRDVQREVHWQKELTYFSYGQIVYRAEEAHLFGRCHIDQHNAMMWRDYGLDGVLESARVTAQSIERAARVSPGSGISAMQMLTALENQILVPWHKQQVEEFKTGVDLIQRDRGGLIYQPIVGLHANVGQIDFVSMYPAIIIKGNISPEVPLPNGIAP…		GCA_013824605.1_ASM1382460v1	na
MCX6054560.1	MCX6054558.1	MCX6054559.1		1a (iRadA-PPB2-PolB2)					iRadA	PPB2	PolB2	SRAP						ALKWLLVVCFGFLGYKNARFGRIEAHEAVTNGGREVLLRAKEIAEAMGFEVLHMFVDALWL	HMFVDALWL	496	FVD							QLSFF	179	5	-1.9		2026724	Bacteria		Chloroflexota					Chloroflexota bacterium			0	1	MGVIFRGWLLDLYEDANDGVRLWFISEDGERVCFHQSMQVTFYAAGESVQLRALWKMLRNQPGVVSLRRETRRDVFLTEPVATLCATMDNPVHQIQLFQKIQILFPHLTYYDADIAVTTRHSAQFGTFPLAFCEVITDEKSVIQALRVLNSRWDLAPVFPVFRILTIEPNCDPGRTLPRTLFVRYRQHQRSLSLDRPGDLIARLNGILDQIDPDFILTQWGDNWVIPTLLKLADQTGLRLHLNRDMKREVHWQKELTYFSYGQIIYRAQEAHLFGRCHIDQRNAMMWRDYGFDGVLESARVTAQSIERAARVSPGSGISAMQMLTALENQILVPWHKQQVEEFKTGVDLIQRDRGGLIYQPIVGLHANVGQIDFISMYPAIIIKGNISPEVPLPTGIIP…		GCA_026390095.1_ASM2639009v1	na
WP_100761924.1	WP_100761926.1	WP_100761925.1		1a (iRadA-PPB2-PolB2)					iRadA	PPB2	PolB2	SRAP						ALKWMLVTSFGYLGYRNAKFGRLESHESVTAIGREVLLIAKEVTEDLGYTFLHAITDSLFI	HAITDSLFI	514	ITD												2023184	Bacteria		Spirochaetota	Spirochaetia	Leptospirales	Leptospiraceae	Leptospira	Leptospira barantonii			0	0	MKENSFEGFLIDLYDLEGNITLWIKGESELRSFHDVFYPTFYIHGNERYQNNFIARLIGLRALLRPPKQLNKLGFYSNKPVSVLEISLSVPSVLRRIYHRLHAFYEKLDIYHSDIELTTAYMYAKKLYPFARVQVTYEGQRLTSIKPLSDLQDADYEIPKLRTMDLYFKLNHRIGYSQANPLVISTDDGFHEELFFPNAVDLLRRINEILKEFDPDIIVSAFGDQAIMPFLFSLGQQHHFKLLLDRDPGRITRKIQTKGTSFESYGQVIYRAPNYPLFGRLHIDSCNSFVFKESYLLGIFELARLSRIPIQRMARASTGTALTNIEMAVALKKNYLVPWQKSSLERSKTVYELIRVDKGGLVTLPDLSSGSLLENVAQLDFAQMYPSIMSSYNISPETV…		GCF_002811925.1_ASM281192v1	representative genome
WP_135684310.1	WP_135684312.1	WP_135684311.1		1a (iRadA-PPB2-PolB2)					iRadA	PPB2	PolB2	SRAP						ALKWMLVTSFGYLGYRNAKFGRLESHESVTAIGREVLLIAKEIAEDHGYTFLHAITDSLFI	HAITDSLFI	513	ITD												2202203	Bacteria		Spirochaetota	Spirochaetia	Leptospirales	Leptospiraceae	Leptospira	Leptospira stimsonii			0	1	MKGTFDGYLIDLYDLEDRITLWVKGENELRMFHDSFYPTFYVTGKESYERNFIARLIQLRALLRPPKQIQKLGFYSNKPTSVLEITLSIPSVLRRIYRKLFAFYEKLDIYHSDIELPTAYMYAKNIYPLARVRISYEDQKVIQIEPLTDLKDHDYEIPKLRILNLYFKQNHRIGYSAMNPLIFSTDDGFYEELHFEDLRLLLQRINAIVQELDPDVILTAFGDQAIMPFLFSVSQKYNFKLLFDRDPGRITRKIITKGTSFETYGQVIYRAPNYPLYGRLHIDSSNSFVFKESYLLGIFELARLSRIPIQRMARASTGTALTNIEMAVALKRNYLVPWQKSALEKSKSVYELIRVDMGGLVTLPDIEYGSLLENVAQLDFAQMYPSIMSGYNISPETVN…		GCF_004770035.1_ASM477003v1	na
WP_100736088.1	WP_100736090.1	WP_100766210.1		1a (iRadA-PPB2-PolB2)					iRadA	PPB2	PolB2	SRAP						ALKWMLVTSFGYLGYRNAKFGRLESHESVTAIGREVLLTAKEIIEDSNLLVMHMMTDSLFV	HMMTDSLFV	511	MTD												29508	Bacteria		Spirochaetota	Spirochaetia	Leptospirales	Leptospiraceae	Leptospira	Leptospira meyeri			0	1	MSSNIEGYLFDIYNIEDQIVLWVKYADTIKYFMDSYFPTIYIKGNPVYEAKFINRLRELNALQEEPKTIKKKAFYSGEWIPVKKIQITKPTVLKKIYQKLYAFYEKLEIFHSDIDITTSYLAEKNIYPFGIVNVEYDGDKVLNIQSISNLKDYDYQYPKLTYLEIALKENHRLAYAPQNPLVIRIGDTFYEELLYENAIDLLKRINQILEQYNPDIILSSFGDQTIFPFLFSLAQKLKFPLLFDRDKNPTIRKITNKGTSFETYGQVIYRASSYPLFGRLHIDSNNSFIFKESFLYGIIELARLSRIPIQKMARSSTGTALTNIETAIAFQHDYLVPWQKSSIENKRTLYDLIRVDKGGLVSIPDMSLGVILENIFQLDFAQMYPSIMSHYNLSPETVN…		GCF_002812015.1_ASM281201v1	na
EIE01421.1	EIE01419.1	EIE01507.1		1a (iRadA-PPB2-PolB2)					iRadA	PPB2	PolB2	SRAP						ALKWMLVTSFGYLGYRNAKFGRLESHESVTAIGREVLLLAKEVAEESGYIFLHAITDSLFI	HAITDSLFI	511	ITD												1049972	Bacteria		Spirochaetota	Spirochaetia	Leptospirales	Leptospiraceae	Leptospira	Leptospira licerasiae	Leptospira licerasiae serovar Varillal str. VAR 010		0	1	MELFEGFIFDVYSLEETIYIWIKGNYEIKLFTDTFYPSIYISGEPRYENSFLKRLFDLKAIYGKPERVTKISFYENKPRNVLKIVLTKPSVLRRIYKNLFAFYEKLEIFHSDLEITNAYMLEMDIFPIANVKVIHEKGRIQSIQCLSDLKSCDYKIPDFSKLQISFKNNHRIGYSRSNPIVFSNEEDFYAEVFEDTAKKLLGRINEILKDLDPDIILSAYGDQAIFPFLFSLSERTKVRLLFDRDPNAIQRKIITKGTTFETYGQVIYKAPSYPLFGRLHIDSSNSFVFKESFLLGILELARLSRLPIQRMARSSTGTALTCIETDVAIRKNYLVPWQKAAIERPKTAFELLQVDKGGLVYLPDTSVSVRENVAQLDFSQMYPSIMAKYNISPECINCP…		GCA_000244755.3_ASM24475v3	na
WP_135773528.1	WP_244243476.1	WP_135773529.1		1a (iRadA-PPB2-PolB2)					iRadA	PPB2	PolB2	SRAP						ALKWMLVTSFGYLGYRNAKFGRLESHESVTAIGREVLLLAKEIAEDNGYVFLHAITDSLFI	HAITDSLFI	511	ITD												2484976	Bacteria		Spirochaetota	Spirochaetia	Leptospirales	Leptospiraceae	Leptospira	Leptospira andrefontaineae			0	1	MDTFEGYIFDVYSLEETIFVWIKGENETKLFTDAFYPSIYIVGDPRYEKSFLKRLSDLNAILGTPERVVKISFYANKPREVLKITLSKPSVLRRIYQKLFAFYGKLEIFHSDLEITNAYMLERNIFPIAQVKVQHDQGKILTIQCLSNIQDCNYEIPDFSKLQIFFKHNHRIGYSQLNPLVFSNEDGLYIEVFENTAKKLLNRINEILTNLDPDIILSAYGDQAILPFLFALSEKTRVRLLFDRDKNAIQRKIVTKGTTFETYGQVIYKAPSYPLFGRLHIDSSNSFVFKESFLLGILELARLSRLPIQRMARASTGTALTCIETDVAIRKNYLVPWQKAAIERPKTAYELLQVDKGGLVYLPDTSSSVRENVAQLDFAQMYPSIMAKYNISPECVNCP…		GCF_004770105.1_ASM477010v1	representative genome
WP_135668274.1	WP_246839463.1	WP_135668272.1		1a (iRadA-PPB2-PolB2)					iRadA	PPB2	PolB2	SRAP						ALKWMLVTSFGYLGYRNAKFGRLESHESVTAIGREVLLLAKEVAEDNGYIFLHAITDSLFI	HAITDSLFI	511	ITD												447106	Bacteria		Spirochaetota	Spirochaetia	Leptospirales	Leptospiraceae	Leptospira	Leptospira licerasiae			0	0	MDTFEGYIFDVYSLEETIFVWIKGENETKLFTDTFYPSIYIIGDPRYEKSFLKRLSDLHAIYGTPERVFKTSFYQNKSREVWRITLSKPSVLQRIYRKLYAFYEKLEIFHSDLEITNAYMLEKNIFPTANVRVTHEQGKIQTFECLSDLKSCDYQIPDFTKLQIYFKHNHRIGYSASNPLVFSNEGGFYAEVFENTAKKLLHRINEILKDLDPDIILSAYGDQAIFPFLFSLSEKTKVRLLFDRDPNAIQRKIITKGTTFETYGQVIYKAPSYPLFGRLHIDSSNSFVFKESFLLGILELSRLSRLPIQRMARSSTGTALTCIETDVAIRKNYLVPWQKAAIERPKTAFELLQVDKGGLVYLPDTSVSVRENVAQLDFSQMYPSIMAKYNISPECINCP…		GCF_004770455.1_ASM477045v1	na
MDD4308164.1	MDD4308166.1	MDD4308165.1		1a (iRadA-PPB2-PolB2)					iRadA	PPB2	PolB2	SRAP						LLKWTLVTCFGYTGYKNARFGRIECHESINAYGREILIQTMHLAEKFGYDVLHGIIDSLWL	HGIIDSLWL	482	IID												1906666	Archaea		Candidatus Thermoplasmatota	Thermoplasmata				Thermoplasmata archaeon			0	1	MAYWLKSGDKVSRFEDAEFRPCFFVHHPSASELLALKKRLAILDSIGRMEIAEKRLDIGDPSPKKVLAVYPRSYSDLSELAGTVDSLGGYYDYRLYDVDLRLSQRFMVAHGAFPMAHVTHPGLATNDGQYRINYRIPELKSAVLAIHTGRKLRRPDDPLTGITLGGTVMEGREEDMIPELAKTVRTLDPDIIYTANGDSYEIPHLVRRAEALGISEELQLGREPQTLATGKKGRSYFSYGNILYKPPPSILKGRLHIDMGSFIFSEGGIEGLIDMSRLACLPLQTTSRISPGSAITAMQVQLAMRQGCAIIWKKNRPEDFKTAEELILADRGGMIFEPEVGIHDGIIEVDFVSMYPNIMVNYHISPETLMCGCCPDSSVRVPELGYRICEKKVGLIPKV…		GCA_028703755.1_ASM2870375v1	na
MBA4383346.1	MBA4383348.1	MBA4383347.1		1a (iRadA-PPB2-PolB2)					iRadA	PPB2	PolB2	SRAP						ALKWLLVVCFGFLGYKNARFGRIEAHEAVTNGGREVLIRAKEIAESMGFEVLHLFVDALWL	HLFVDALWL	496	FVD												1872519	Bacteria		Chloroflexota	Anaerolineae	Anaerolineales	Anaerolineaceae	Anaerolinea	Anaerolinea sp.			0	0	MSIQFRGWLLDLYEDAADGVRLWIISEEGERLCLKQPMPITFYAAGEAEQLRALWKFLRKQPGVLSLSRETRRDVFLPAPIPVLQAVIDNPIRQTRLFREVQKQFPHLTYYDSDISVTTRHAAVWGTFPMAFCEIEADSDNNLQSLRVLNTRWDLSPVFPVFRMLAIEPDCDPVRGTPKALKLHFQQRQKSLSLEDPAELVTRLNGILDEFDPDFILTQWGDNWLIPELLKLAEETGEPVHLNRDRDREVHWQKELTYFSYGQIIYRGEEAHLFGRCHIDQRSAMMWKDYALDGVLESARVTAQSIERAARVSPGSGISAMQMLTALEHQILVPWHKQQVEEFKSGMDLIQRDRGGLIYQPIVGLHSDVGQIDFISMYPAIIIKGNISPEVPLPNGIVP…		GCA_013824385.1_ASM1382438v1	na
MPZ08282.1	MPZ08284.1	MPZ08283.1		1a (iRadA-PPB2-PolB2)					iRadA	PPB2	PolB2	PPB2_2						VLKQILVCLYGTSGSIWNRYSNVRVFEEINKRSRQVLLKTKDIVQNSGFELIYADTDAVFL	YADTDAVFL	474	DTD												2169593	Archaea		Nitrososphaerota	Nitrososphaeria	Nitrososphaerales	Nitrososphaeraceae		Nitrososphaeraceae archaeon			1	1	MVTQTVAGWLLDVSKETGGNDIIILIKLVDGKVISFKQRLKEYIFYILPKSYQAGQDLYQQLTRNNQLIKRVFWDEKYIDLQDKIKTSLIGISIDNNDRQDFKILIQKLGQDSRVKSLYNIDLSDVMQFIYTQLKIPPTSKVEIEYDKDTERLLSIVKIDDSHEIAPPPFSTIYIEVLSETANDSNRSLKLAVRIDEQSVTLAVSDLSDPEFISHISQNDPDIVVFCGDYNLLDSHNDKSFSEILKRKVIIYNRNSIYDIHLLELVEKARFGYLPLKLASRYGMIRLIDSRITYELLQREFVIPARMRAISKHHEQIRTLEDIVDMDKAGMIVSPEIGLHENVAVLDYNDEYANLVLRHDISYETLTNNHDTHRSSTDDQMGLLPEIMNEIVTRRIHFK…		GCA_009377575.1_ASM937757v1	na
MBK7917761.1	MBK7917759.1	MBK7917760.1		1a (iRadA-PPB2-PolB2)					iRadA	PPB2	PolB2	PolB2_2						ALKWLLVVCFGYLGYKMPVLAALNPTTR															2026724	Bacteria		Chloroflexota					Chloroflexota bacterium			0	0	MTHKLMRAWLLDVYPDAQDGLVVWLLGEDGRRRRCHQPFPITFYAAGPFPRLRAAWRYLRAQPTAVHLSRTVRRDLFSGEVEVLAAEVTHPAEQPRLLQKLLRRFPDLDYYDADIPLALRFGVAYDLFPLAYCEVDMAENGRLHTIHPLESRWALEPTPPPLRTLIIAPNCDPAHAPPTHLHIRHARGDHCLPIRPYRLLLIQLQAMLRRYDPDILLTGWGDTWLFPLLLEAAQAEGFHDFNPNRDPSRRVLRRDANSYFTYGQVVYRGAQAHLFGRWHIDQRNAMMFGDYGLDGVLEQARVTGLPVQEVARKSPGAGITAMQMQTALREGVLVPYQKQQTEGFKSARDLIRADRGGLVYQPTVGLHHGVAEIDFVSMYPSIMVHFNVSPETIGVPGEH…		GCA_016713795.1_ASM1671379v1	na
TLY39674.1	TLY39676.1	TLY39675.1		1a (iRadA-PPB2-PolB2)					iRadA	PPB2	PolB2	PolB2_2																					2026887	Bacteria		Nitrospirota					Nitrospirota bacterium			0	0	MAVWLLDEDGRRVRLLDPFRPAFYLAGPRHALDAALRALPRRGCPLTTSRVERRELGSPDSVPVLEVAVHQPSQFPALARRLIQQCDQAQFYHVDVPLPQRYFYERGLFPLARCEVEVAGDRTIRSIHAVDSPWDTGYAIPPLSILELSLEGRLSNPNHGGVFQLLVRVEGEERCLEGDDGAELLARLNQLLHRHDPDVILTDWGDSYILPRLLMLASRVQLPLALNRDAARPVGMQAPRSYFSYGRILANAGARTLYGRLHVDRQNSFVMAETGFSGLIEQARVTKVPLQHMARTTTGTGITAMQLETAHRDGILIPYRKREPEEFKSALELLHTDQGGLVYAPALGYHENVGELDFASMYPSIMTRFNISPETVNCSCCAHDPAAPPPLIP		GCA_005877605.1_ASM587760v1	na
AUX08942.1	AUX08944.1	AUX08943.1		1a (iRadA-PPB2-PolB2)					iRadA	PPB2	PolB2	orc1/cdc6						ALKWILVSCFGYQGFSNAKFGRIECHEAINAFAREILLDAKAALEDAGWRVLHGIVDSLWI	HGIVDSLWI	476	IVD												2055893	Archaea		Euryarchaeota	Halobacteria	Halobacteriales	Haloferacaceae	Halalkaliarchaeum	Halalkaliarchaeum desulfuricum			1	1	MGMPFSIEFADGAVLEWHATADGARVRCVPDYEPTIYVASRSADGFSPLESVLHDRTDVSRTSRERWRTAFRNDPESVLRIDVTSIDRVRPLSGWIRRYGRPGTYRLFNVDLSPGFRYCLERDVTPLPDRELRTLELGDPTPGVSEAPVTAVDIGGESPSCDRIDGDPEHVIGTLSDRLEREDPDVLVCSSAELVPALFETATAHDCGFQLGRRPGYEQLAGATTYESYGRVGHSPARYNVPGRVIVDLSNTFFYHETNLEGCLDLVERSRKPLQELSWASIGNVLTAIQIGEALARGVLVPWKSWRHELPKTMRQLHEGDRGGFTFAPAVGVHEDVHELDFSSLYPNIIRTRNVSPETVRCECHPDRQDVPDLGYSICEQPGYLPDVLGPIIDDRDAI…		GCA_002952775.1_ASM295277v1	representative genome
AEN05598.1	AEN05596.1	AEN05597.1		1a (iRadA-PPB2-PolB2)					iRadA	PPB2	PolB2	orc1/cdc6						AIKWILVACFGYQGFSNAKFGRIECHEAINAFAREIILDAKETFEAHGWRVVHGIVDSLWV	HGIVDSLWV	469	IVD												756883	Archaea		Euryarchaeota	Halobacteria	Halobacteriales			halophilic archaeon DL31			0	1	MVYTVDFPEPETAVAWSLTDAGAEHQAVSYRPRFYVAATDGNTLTPVEESFEAHPDVTNVTHESHRPGWREEPAPMLAVEVTELETIPRLASTVAQIGRPGAYRCFNVDLSREFRYCQETGTSPVPQRPPTVMTLSVPPLTGSSGVDTVTVQFDAGDERVLDGSSQEIARGVETAIQEIEPDVLQLSSGDLVPRLFDAVGDAPLRLGREPGYTQLAAASSYESYGRVGHSPARYNLPGRVVVDSSNSFFLTETNLDGLLGLVERSHKPLQEAAWASIGNILTAMQIREALSRDVLVPWRAWRPEFFKSANTLEAADRGGFTFAPDTGLHENVHELDFSSLYPNIMCSRNISPETVCCDCHPGREDVPGLGYSICPEPGYLPDVLQPLIDDRDAIKQRIR…		GCA_000224475.1_ASM22447v1	na
WP_119821781.1	WP_119816708.1	WP_119816705.1		1a (iRadA-PPB2-PolB2)					iRadA	PPB2	PolB2	orc1/cdc6						ALKWILVSCFGYQGFSNAKFGRIECHEAINAFAREILLDAKAALEDAGWRVLHGIVDSLWI	HGIVDSLWI	474	IVD												2055893	Archaea		Euryarchaeota	Halobacteria	Halobacteriales	Haloferacaceae	Halalkaliarchaeum	Halalkaliarchaeum desulfuricum			0	0	MPFSIEFADGAVLEWHATADGARVRCVPDYEPTIYVASRSADGFSPLESVLHDRTDVSRTSRERWRTAFRNDPESVLRIDVTSIDRVRPLSGWIRRYGRPGTYRLFNVDLSPGFRYCLERDVTPLPDRELRTLELGDPTPGVSEAPVTAVDIGGESPSCDRIDGDPEHVIGTLSDRLEREDPDVLVCSSAELVPALFETATAHDCGFQLGRRPGYEQLAGATTYESYGRVGHSPARYNVPGRVIVDLSNTFFYHETNLEGCLDLVERSRKPLQELSWASIGNVLTAIQIGEALARGVLVPWKSWRHELPKTMRQLHEGDRGGFTFAPAVGVHEDVHELDFSSLYPNIIRTRNVSPETVRCECHPDRQDVPDLGYSICEQPGYLPDVLGPIIDDRDAIKA…		GCF_002952775.1_ASM295277v1	representative genome
WP_153952710.1	WP_153952708.1	WP_153952709.1		1a (iRadA-PPB2-PolB2)					iRadA	PPB2	PolB2	orc1/cdc6						ALKWILVSCFGYQGYRNAKFGRIECHEAINAVARELMLNAKARLEEGGWRVVHGIVDSLWV	HGIVDSLWV	472	IVD												2216012	Archaea		Euryarchaeota	Halobacteria	Halobacteriales	Haloarculaceae	Halosegnis	Halosegnis longus			0	1	MSLLTVEFRETGVVEWHTTATGVRTVAAPEYTPTMYVGGDETALTELSARLTDDPKVVTLAVEDHYTSLGASDREAVLRIDAARERDIRQVATEIRHHHEPTAFQPATFRLYNVDFSPQFRYCLETATAPVPTRDLRTLRLELSEPARAADRVEDLAIDGEQVAGDAATTLRVLDERLRTTDPDVLCCSTAALVPLLETAAHEHGLDDFALGRREGYEQLAGASTYESYGQVGHSPARYAVPGRAIIDRANSFMFDKGGLAGILDLVERSWKPIQETAWGSIGTILTAIQLREATSRDVLAPWNKWEPERFKSVDQLHDGDRGGFIFAPDVGLHENVTEVDFGSLYPNIMCKWNISPETIDCECHDRAGVPGLEYSLCDSRGFIPDVLRPLIDDRAAYK…		GCF_009663395.1_ASM966339v1	representative genome
WP_048098167.1	WP_015590985.1	WP_015590986.1		1a (iRadA-PPB2-PolB2)					iRadA	PPB2	PolB2	orc1/cdc6						ALKWMLVTCFGYTGFRNAKFGSIAVHEAITGIGREILLKSIKVVEAGVDAGVEVIHAMVDS	EVIHAMVDS	438	IHA												1316941	Archaea		Euryarchaeota	Archaeoglobi	Archaeoglobales	Archaeoglobaceae	Archaeoglobus	Archaeoglobus sulfaticallidus			0	1	MLILDVFPSRKGINVWLKRRGARKVFIRHEDYFLVHFPDRHKHSALIEDLESRYRVEEATIRTIFGEKEGYRISAPRKVARLIEIQAPEAELFNADIRREVDYLAGRNLTCMAEPFEDRFSLKLPELEVFECRVRFDDPLRPSEVVAIESKPFRAEGRERIILEEFMNHLDSKNPDVVVMDNADIAARLMFEKCRKYGIDFTLSRGKIRFLKANSYYSYGAVKYRKGALIPEGRILIDSTSFAYQEYGLNGILFTSKLTALSANLTSRFTPGTLISSYEVYEALNRGIAVPYRKWNAETPRKVEELREKDKGGLILQPEPGIYENVAQLDFTSMYPTIIVKYNLSPESISGRRGFLSTILKPLLGLRIKTKRMKKSKPEVAGIDTALKWMLVTCFGYTG…		GCF_000385565.1_ASM38556v1	representative genome
AGK61389.1	AGK61387.1	AGK61388.1		1a (iRadA-PPB2-PolB2)					iRadA	PPB2	PolB2	orc1/cdc6						ALKWMLVTCFGYTGFRNAKFGSIAVHEAITGIGREILLKSIKVVEAGVDAGVEVIHAMVDS	EVIHAMVDS	405	IHA												387631	Archaea		Euryarchaeota	Archaeoglobi	Archaeoglobales	Archaeoglobaceae	Archaeoglobus	Archaeoglobus sulfaticallidus	Archaeoglobus sulfaticallidus PM70-1		0	0	MVHFPDRHKHSALIEDLESRYRVEEATIRTIFGEKEGYRISAPRKVARLIEIQAPEAELFNADIRREVDYLAGRNLTCMAEPFEDRFSLKLPELEVFECRVRFDDPLRPSEVVAIESKPFRAEGRERIILEEFMNHLDSKNPDVVVMDNADIAARLMFEKCRKYGIDFTLSRGKIRFLKANSYYSYGAVKYRKGALIPEGRILIDSTSFAYQEYGLNGILFTSKLTALSANLTSRFTPGTLISSYEVYEALNRGIAVPYRKWNAETPRKVEELREKDKGGLILQPEPGIYENVAQLDFTSMYPTIIVKYNLSPESISGRRGFLSTILKPLLGLRIKTKRMKKSKPEVAGIDTALKWMLVTCFGYTGFRNAKFGSIAVHEAITGIGREILLKSIKVVEAG…		GCA_000385565.1_ASM38556v1	representative genome
WP_220132521.1	WP_181692643.1	WP_181692644.1		1a (iRadA-PPB2-PolB2)					iRadA	PPB2	PolB2	orc1/cdc6						ALKWILVACFGYQGFSNAKFGRIECHEAINAFAREILLTAKQRLEAGGWRVVHGIVDSIWV	HGIVDSIWV	480	IVD												2750669	Archaea		Euryarchaeota	Halobacteria	Halobacteriales	Haloarculaceae	Natronomonas	Natronomonas sp. LN261			0	1	MPFSIDFLDDGRVLEWELTADGAVATERDDYTPRFYIAPRDPDADLDLTTLQSVYDQHPDVVATEMVSRRPGFRRDEEPALAVDVAHIDRVTPLARQARQLSDYPIGDLACFNVDFSREFRYCLETGVDPTPASELSTLRLSVPLTETSNDIYGELSVAGDTVTGSPTDILTAVQGMLDTHDPDVLVCSTSEIVPTLYEMATDAGVEDFSLSRWPDVDYQQLASRSTYSSYGRVGHSPARYNVPGRAIIDESNTFFYGETNLDGVLDLVSRSKKPVQELAWASIGNVLTAIQICEAHDRGVLVPWNSWRHEFYKPMGTLHDADRGGFIFAPEVGLHENVHELDFSSLYPNIICTRNVSPDVIRCDCHSNRDDVPGLGYSICEDRGYLVDVLQPIIDARD…		GCF_013839515.1_ASM1383951v1	na
WP_121598010.1	WP_121598008.1	WP_121598009.1		1a (iRadA-PPB2-PolB2)					iRadA	PPB2	PolB2	orc1/cdc6						AIKWILVSCFGYQGFSNAKFGRIECHEAINAFAREILLDAKAALEEAGWRVVYGIVDSIWV	YGIVDSIWV	488	IVD												2282128	Archaea		Euryarchaeota	Halobacteria	Halobacteriales	Haloferacaceae	Halorubrum	Halorubrum sp. Atlit-26R			0	1	MTLTLDFLDDGRVARWTLTPDGVAREVREAYNPTLFVGDAPADLYGRTGGPSPSPPARDGLSDVLADLRSFLDGQQAVAGLDVESHRQTFRTDARPLLRVDAASIEAIRTIAKRVRQFDQPDTFTCYNIDFTRQLRYCLETDTPAAPDRSVRDLRTLHLSFPSHESGIESLPQLTVDGDRVGASPRDVVAGVREVLTERNPDVLVVSTADLVPLLFEAADAYGVEFTLGREAGYTKLAGESTYTSYGNVGHSPARYAVPGRVIIDESNSFFYHESGLEGCLDLVDRSGLPLQELGWASIGRVLTAMQIREARSRGVLVPWRAWRPELFKSASTLDTADRGGTTFAPDVGVHEDVHELDFASLYPNIIRTRNISPETVRCGCCETDDVPGLGYSICEEDG…		GCF_003666015.1_ASM366601v1	na
WP_226043212.1	WP_226043214.1	WP_226043213.1		1a (iRadA-PPB2-PolB2)					iRadA	PPB2	PolB2	orc1/cdc6						ALKWILVACFGYQGFSNAKFGRIECHEAINAFAREILLTAKQRLEAGGWRVVHGIVDSIWV	HGIVDSIWV	480	IVD												2878680	Archaea		Euryarchaeota	Halobacteria	Halobacteriales	Natrialbaceae	Natrinema	Natrinema sp. DC36			0	0	MPFSIDFLDDGRVLEWEATADGAVATERDDYTPRFYVAARDPASDIDLTTLQSVYDQHPDVVATELVARRPGFRRDEEAVLAVDVAHIDRVTPLARQARQLSDYPVGDLACFNVDFSREFRYCLETGADPTPASELSTLRLSVPVTETSNDVYEKLSVAGDAVTGSPTDILTAVQGALEAHDPDVLVCSTSEIVPTLYEMATDAGADDFSLSRWPDVDYQQLASRSTYSSYGRVGHSPARYNVPGRAIIDESNTFFYGETNLDGVLDLVSRSKKPVQELAWASIGNVLTAIQICEAHDRGVLVPWNSWRHEFYKPMGTLHDADRGGFIFAPEVGLHENVHELDFSSLYPNIICTRNVSPDVIRCDCHSDRDDVPGLGYSICDDRGYLVDVLQPIIDARD…		GCF_020405225.1_ASM2040522v1	na
WP_250137879.1	WP_136718547.1	WP_136718530.1		1a (iRadA-PPB2-PolB2)					iRadA	PPB2	PolB2	orc1/cdc6						ALKWILVACFGYQGFSNAKFGRIECHEAINAFAREILLTAKQRLEAGGWRVVHGIVDSIWV	HGIVDSIWV	480	IVD												2932266	Archaea		Euryarchaeota	Halobacteria	Halobacteriales	Haloarculaceae	Halorientalis	Halorientalis salina			0	0	MPFSIDFLDDGRVLEWEATADGAVATERDDYTPRFYVAARDPASDIDLTTLQSVYDQHPDVVATELVARRPGFRRDEEAVLAVDVAHIDRVTPLARQARQLSDYPVGDLACFNVDFSREFRYCLETGADPTPASELSTLRLSIPVTETSNDVYEKLSVAGDTVTGSPTDILTAVQGALEAHDPDVLVCSTSEIVPTLYEMATDVGVDDFSLGRWPGVDYQQLASRSTYSSYGRVGHSPARYNVPGRAIIDESNTFFYGETNLDGVLDLVSRSKKPVQELAWASIGNVLTAIQICEAHDRDFLVPWNSWRHEFYKPMGTLHDADRGGFIFAPEVGLHENVHELDFSSLYPNIICTRNVSPDVIRCSCHSDRDDVPGLGYSICDDQGYLVDVLQPIIDARD…		GCF_023566035.1_ASM2356603v1	na
WP_198662091.1	WP_115864270.1	WP_049908475.1		1a (iRadA-PPB2-PolB2)					iRadA	PPB2	PolB2	orc1/cdc6						ALKWILVACFGYQGFSNAKFGRIECHEAINAFAREILLTAKQRLEAGGWRVVHGIVDSIWV	HGIVDSIWV	480	IVD												1710536	Archaea		Euryarchaeota	Halobacteria	Halobacteriales	Haladaptataceae	Halorussus	Halorussus litoreus			0	0	MPFSIDFLDDGRVLEWEATADGAVATERDDYTPRFYVAARDPASDLDLTTLQSVYDQHPDVVATEIVARRPGFRRDEEAVLAVDVGDIDRVTPLARQARQLSAYPVGDLACFNVDFSREFRYCLETGADPTPASELSTLRLSVPVTETSNDVYGQLSVAGDAVTGSPTDLLTAVQGALESHDPDVLICSTSEIVPTLYEMATDAGIDDFSLSRWPDVDYQQLASRSTYSSYGRVGHSPARYNVPGRAIIDESNTFFYGETNLDGVLDLVSRSKKPVQELAWASIGNVLTAIQICEAHDRGVLVPWNSWRHEFYKPMGTLHDADRGGFIFAPEVGLHENVHELDFSSLYPNIICTRNVSPGVIRCDCHSDREDVPGLGYSICDDWGYLVDVLQPIIDARD…		GCF_003382685.1_ASM338268v1	representative genome
WP_285928801.1	WP_285928800.1	WP_008446351.1		1a (iRadA-PPB2-PolB2)					iRadA	PPB2	PolB2	orc1/cdc6						ALKWILVACFGYQGFSNAKFGRIECHEAINAFAREILLTAKQRLEAGGWRVVHGIVDSIWV	HGIVDSIWV	480	IVD												3053904	Archaea		Euryarchaeota	Halobacteria	Halobacteriales	Natrialbaceae	Natrarchaeobaculum	Natrialbaceae archaeon AArc-T1-2			0	0	MPFSIDFLDDGRVLEWEATADGAVATECDDYTPRFYVAARDPDDNLDLTTLQSVYDQHPDVVATEMVARRPGFRRDEETVLAVDVAHIDRVTPLVRQARQLSDYPVGDLACFNVDFSREFRYCLETGADPTPASELSTLRLSIPVTETSNDVYEKLSAAGDTVTGSPTDILTAVQGALEAHDPDVLVCSTSEIVPTLYEMATDAGVDDFSLSRWPDVDYQQLASRSTYSSYGRVGHSPARYNVPGRAIIDESNTFFYGETNLDGVLDLVSRSKKPVQELAWASIGNVLTAIQICEAHDRGVLVPWNSWRHEFYKPMGTLHDADRGGFIFAPEVGLHENVHELDFSSLYPNIICTRNVSPDVIRCSCHSDRDDVPGLGYSICDDRGYLVDVLQPIIDARD…		GCF_030273315.1_ASM3027331v1	na
WP_185955776.1	WP_142987671.1	WP_142987600.1		1a (iRadA-PPB2-PolB2)					iRadA	PPB2	PolB2	orc1/cdc6						ALKWILVACFGYQGFSNAKFGRIECHEAINAFAREILLTAKQRLEAGGWRVVHGIVDSIWV	HGIVDSIWV	480	IVD												413815	Archaea		Euryarchaeota	Halobacteria	Halobacteriales	Haloferacaceae	Halorubrum	Halorubrum cibi			0	0	MPFSIDFLDDGRVLEWEATADGAVATERQDYTPHFYVAARDPDADLDLTTLQSVYDQHPDVVATEMVARRPGFRRDEEAVLAVDVAHIDRVTPLARQARQLSAYPVGDLACFNVDFSREFRYCLETGADPTPANELSTLRLSVPVTETGNDVYGELSVAGDTVTGSPTDILTIVQGALDAHDPDVLVCSTSEIVPTLHEMAADAGVDDFSLSRWPDIDYQQLASRSTYSSYGRVGHSPARYNVPGRAIIDESNTFFYGETNLDGVLDLVSRSKKPVQELAWASIGNVLTAIQICEAHDRGVLVPWNSWRHEFYKPMGTLHDADRGGFIFAPEVGLHENVHELDFSSLYPNIICTQNVSPDVIRCDCHSDRDNVPGLGYSICDDRGYLVDVLQPIIDARD…		GCF_900182635.1_IMG-taxon_2724679794_annotated_assembly	representative genome
WP_193365879.1	WP_049906099.1	WP_008446351.1		1a (iRadA-PPB2-PolB2)					iRadA	PPB2	PolB2	orc1/cdc6						ALKWILVACFGYQGFSNAKFGRIECHEAINAFAREILLTAKQQLEAGGWQVVHGIVDSIWV	HGIVDSIWV	480	IVD												416585	Archaea		Euryarchaeota	Halobacteria	Halobacteriales	Haloferacaceae	Halorubrum	Halorubrum californiense			0	0	MPFSIDFLDDGRILEWEATADGAVATERDDYTPRFYVAVRDPTSDLDLTTLQSVYDQHPDIVATEMVARRPGFRRDEEPVLAVDVAHIDRVTSLARQTRQLSAYPVGDLACFNVDFSREFRYCLETGVDPTPASELSTLRLSVPVTETSNDVYGELSVAGDTVTGSATDILTAVQEALKAHDPDVLVCSTSEIVPTLYEMATAAGVDDFSLSRWPDVDYQQLASRSTYSSYGRVGHSPARYNVPGRAIIDESNTFFYGETNLDGVLDLVSRSKKPVQELAWASIGNVLTAIQICEAHDRSVLVPWNSWRHEFYKPMGTLHDADRGGFIFAPEVGLHDNVHELDFSSLYPNIICTRNVSPDVIRCDCHSDRDDVPGLGYSICDDRGYLVDVLQPIIDARD…		GCF_000336875.1_ASM33687v1	representative genome
AEN07657.1	AEN07655.1	AEN07656.1		1a (iRadA-PPB2-PolB2)					iRadA	PPB2	PolB2	orc1/cdc6						ALKWILVACFGYQGFSNAKFGRIECHEAINAFAREILLTAKQRLEAGGWRVVHGIVDSIWV	HGIVDSIWV	480	IVD												756883	Archaea		Euryarchaeota	Halobacteria	Halobacteriales			halophilic archaeon DL31			0	0	MPFSIDFLDDGRVLEWEATADGAVATERDDYTPRFYVAARDPASDLDLTTLQSVYDQHPDVVATEIVARRPGFRRDEEPVLAVDVAHIDRVTPLARQARQLSDYPVGDLACFNVDFSREFRYCLEAGVDPTPASDLSTLRLSVPVTETSNDVYGELSVAGDTVTGTSAELLTAVQGALDAQDPDVLVCSTSEIVPTLYEMASAAGVDDFSLSRWPDVDYQQLASRSTYSSYGRVGHSPAQYNVPGRAIIDKSNTFFYGETNLNGVLDLVSRSKKPVQELAWASIGNVLTAIQICEAHDRRVLVPWNSWRHEFYKPMGTLHDADRGGFIFAPEVGLHENVHELDFSSLYPNIICTRNVSPDVIRCSCHSDREDVPGLGYSICDDRGYLVDVLQPIIDARD…		GCA_000224475.1_ASM22447v1	na
WP_255152849.1	WP_255152847.1	WP_255152848.1		1a (iRadA-PPB2-PolB2)					iRadA	PPB2	PolB2	orc1/cdc6						ALKWILVACFGYQGFANSKYGRIECHESINVFAREILLTAKQRLEAGGWRVVHGIVDSIWV	HGIVDSIWV	480	IVD												2962671	Archaea		Euryarchaeota	Halobacteria	Halobacteriales	Haloarculaceae	Halorarius	Halorarius halobius			0	0	MPFSIDFLDDGRVLEWEVTADGAVATERDNYTPRFYVAPRDPASDLDLTTLQSVYDQHPDVVATETVARRPGFRRDEEGVLAVDVAHIDRVTPLARQARQLSDYPVGDLACFNVDFTREFRYCLETGVDPTPASELSTLRLSVPVPETSNDVYGELSVADDTVTGSPTDLLTAVQAALDAHDPDILVCSTSEIVPTLYEMATDAGVDDFSLSRWPDVDYQQLASRSTYSSYGRVGHSPARYNAPGRAIIDESNTFFYGETNLDGVLDLVSRSKKPVQELAWASIGNVLTAIQICEAHDRGVLVPWNSWRHEFYKPMGTLHDADRGGFIFAPEIGLHENVHELDFSSLYPNIICTRNVSPDVIRCDCHSDRDDVPGLGYSICDERGYLVHVLQPIIDARD…		GCF_024298865.1_ASM2429886v1	representative genome
KOX95472.1	KOX95473.1	KOX95506.1		1a (iRadA-PPB2-PolB2)					iRadA	PPB2	PolB2	orc1/cdc6						ALKWILVACFGYQGFSNAKFGRIECHEAINAFAREILLTAKQRLETGGWRVVHGIVDSIWV	HGIVDSIWV	482	IVD												1765655	Archaea		Euryarchaeota	Halobacteria	Halobacteriales	Haloferacaceae	Halorubrum	Halorubrum tropicale			0	0	MTMPFSIDFLDDGRVLEWEATADGAVATERDDYTPRFYVAARDPDANLDLTTLQSVYDQHPDVVATEMGARRPGFRRDEEPVLAVDVAHIDRVTPLARQARQLSAYPVGDLACFNVDFSREFRYCLETGADPTPASELSTLRLSVPVTETSSDVYGELSVAGDTVTDSPTDILTAVQGALNAHDPDVLVCSTSEIVPTLYEMATDAGVDDFSLSRWPDIDYQQLASRSTYSSYGRVGHSPARYNVPGRAIIDEPNTFFYGETNLDGVLDLVSRSKKPVQELAWASIGNVLTAIQICEAHDRGVLVPWNSWRHEFYKPMGTLHDADRGGFIFAPEVGLHENVHELDFSSLYPNIICTRNVSPDVIRCDCHSDRDDVPGLGYSICDDRGYLVDVLQPIIDA…		GCA_001280455.1_ASM128045v1	representative genome
WP_079235485.1	WP_079235359.1	WP_079235360.1		1a (iRadA-PPB2-PolB2)					iRadA	PPB2	PolB2	orc1/cdc6						ALKWILVACFGYQGFNNAKYGRIECHEAINAFAREILLTAKQRLEAGGWRVVHGIVDSIWV	HGIVDSIWV	480	IVD												1853690	Archaea		Euryarchaeota	Halobacteria	Halobacteriales	Haloferacaceae	Halolamina	Halolamina sp. CBA1230			0	1	MPFSIDFRDDGRVIGWEATPDGAVATEREDYSPRFYVASRAPDADIDLTRLRSVYDRHPDVVATDIVARRPGFRRDDENVLAVDVAHIDRITSLARQARQLSEYPVGDLACFNVDLSREFRYYLENDVDPTPTSDLSTLRLDVPLTETTGDAYTELAVGGETVTGPPVDILTTVQAALDNHDPDVLVCSMSEIVPTLYEMAASTGADNFSLSRTPEGDFQQLASRSTYASYGRVGHSPARYNVPGRAIIDRSNTFFFGETNIDGILDLVSRSRKPIQEAAWASIGNILTAIQICEAHERGVLVPWHSWRHEKFKSIGRLHDADRGGFIFAPEVGLHEDVHELDFSSLYPNIICTHNVSPDVIRCECHRDREDVPGLGYSICDDRGYLVDVLQPIIDARD…		GCF_002025255.2_ASM202525v2	na
WP_121600700.1	WP_233561734.1	WP_121600701.1		1a (iRadA-PPB2-PolB2)					iRadA	PPB2	PolB2	orc1/cdc6						AIKWILVSCFGYQGFSNAKFGRIECHEAINAFAREILLDAKAALEDAGWRVVHGIVDSIWV	HGIVDSIWV	488	IVD												2282129	Archaea		Euryarchaeota	Halobacteria	Halobacteriales	Haloferacaceae	Halorubrum	Halorubrum sp. Atlit-28R			0	0	MTLTLDFLDDGRVARWTLTPGGVQREVREEYSPTLFVGDAPDNLYGRTGGPDPSPSSRDGLSDPLDELHSFLDGQQAVAGLDVEPHRQTFRTDARPLLRVDAASIEAVRTIAKRVRQFDQPDTFTCYNVDFTRQLRFCLETGTPAAPDRSVRDLRTLHLSFPSHESGIESLPQLTVDGNRVGSSPRAVLDGVQAAIDGQNPDVLVVSTADLIPLLFEAADAYGVEFALGREAGYTKLAGESTYTSYGNVGHSPARYAVPGRVIIDESNSFFYHESGLAGCLDLVERSGLPLQELGWASIGRVLTAMQIREARSRGVLIPWRAWRPELFKSASTLDAADRGGTTFAPDVGVHEDVYELDFASLYPNIIRTRNISPETVRCGCCETDDVPGLGYSICDRDG…		GCF_003665955.1_ASM366595v1	na
WP_255153110.1	WP_255153107.1	WP_255153108.1		1a (iRadA-PPB2-PolB2)					iRadA	PPB2	PolB2	orc1/cdc6						ALKWILVACFGYQGFSNAKFGRIECHEAINAFAREILLTAKQRLEAGGWRVVHGIVDSIWV	HGIVDSIWV	480	IVD												2962671	Archaea		Euryarchaeota	Halobacteria	Halobacteriales	Haloarculaceae	Halorarius	Halorarius halobius			0	0	MPFSIDFLDDGRVLEWEATADGAVATERDDYTPRFYVAARDPDADLDLTTLQSMYDQHPDVVATEMVARRPDFRRDEETVLAVDVAHIDRVTPLARQARQLSHYPVGDLACFNVDFSREFRYCLETGADPTPASELSTLRLSVPVTETSNDVYGELSVAGDTVTGSPSNILTAVQGALEAHDPDVLVCSTSEIVPTLHQMATDAGVDDFSLSRWPDVDYQQLASRSTYSSYGRVGHSPARYNVPGRAIIDESNTFFYGETNLDGVLDLVSRSKKPVQELAWASIGNVLTAIQICEAHDRGVLVPWNSWRHEFYKPMGTLHNADRGGFIFAPEVGLHENVHELDFSSLYPNIICTRNVSPDVIRCSCHSDRDDVPGLGYSICDERGYLVDVLQPIIDARD…		GCF_024298865.1_ASM2429886v1	representative genome
WP_179908243.1	WP_218927222.1	WP_074878720.1		1a (iRadA-PPB2-PolB2)					iRadA	PPB2	PolB2	orc1/cdc6						ALKWILVACFGYQGFSNAKFGRIECHEAINAFAREILLTAKQRLEAGGWRVVHGIVDSIWV	HGIVDSIWV	480	IVD												869889	Archaea		Euryarchaeota	Halobacteria	Halobacteriales	Haloarculaceae	Halosimplex	Halosimplex rubrum			0	0	MPFSIDFLDDGRVLEWEATADGAVATERNDYTPRFYVAARDPASDLDLTTLQSVYDQHPDVVATELVARRPGFRRDEEAVIAVDVAHIDRVTPLARQARQLSDYPVGDLACFNVDFSREFRYCLETGVDPTPVSELSTLRLSVPVTEMSNDVYGELSVAGDTVTGSPTDILTAVQGALDAHDPDVLVCSTSEIVPTLYEMATDAGIDDFSLSRWPDVDYQQLASRSTYSSYGRVGHSPARYNVPGRAIIDESNTFFYGETNLDGVFDLVSRSKKPVQELAWASIGNVLTTIQICEAHDRGVLVPWNSWRHEFYKPMGTLHDADRGGFIFAPEVGLHENVHELDFSSLYPNIICTRNVSPDVIRCDCHSDRDDVPGLGYSICDDRGYLVDVLQPIIDARD…		GCF_013415885.1_ASM1341588v1	representative genome
WP_205625966.1	WP_205625972.1	WP_053772912.1		1a (iRadA-PPB2-PolB2)					iRadA	PPB2	PolB2	orc1/cdc6						ALKWILVACFGYQGFSNAKFGRIECHEAINAFAREILLTAKQRLETGGWRVVHGIVDSIWV	HGIVDSIWV	480	IVD												1765655	Archaea		Euryarchaeota	Halobacteria	Halobacteriales	Haloferacaceae	Halorubrum	Halorubrum tropicale			0	0	MPFSIDFLDDGRVLEWEATADGAVATERDDYTPRFYVAARDPDANLDLTTLQSVYDQHPDVVATEMGARRPGFRRDEEPVLAVDVAHIDRVTPLARQARQLSAYPVGDLACFNVDFSREFRYCLETGADPTPASELSTLRLSVPVTETSSDVYGELSVAGDTVTDSPTDILTAVQGALNAHDPDVLVCSTSEIVPTLYEMATDAGVDDFSLSRWPDIDYQQLASRSTYSSYGRVGHSPARYNVPGRAIIDEPNTFFYGETNLDGVLDLVSRSKKPVQELAWASIGNVLTAIQICEAHDRGVLVPWNSWRHEFYKPMGTLHDADRGGFIFAPEVGLHENVHELDFSSLYPNIICTRNVSPDVIRCDCHSDRDDVPGLGYSICDDRGYLVDVLQPIIDARD…		GCF_001280455.1_ASM128045v1	representative genome
SFC67152.1	SFC67104.1	SFC67131.1		1a (iRadA-PPB2-PolB2)					iRadA	PPB2	PolB2	orc1/cdc6						ALKWILVACFGYQGFSNAKFGRIECHEAINAFAREILLTAKQRLEAGGWRVVHGIVDSIWV	HGIVDSIWV	238	IVD												148448	Archaea		Euryarchaeota	Halobacteria	Halobacteriales	Natrialbaceae	Halobiforma	Halobiforma haloterrestris			0	0	MPGRAIIDESNTFFYGETNLDGVLDLVSRSKKPVQELAWASIGNVLTAIQICEAHDRGVLVPWNSWRHEFYKPMGTLHDADRGGFIFAPEVGFHENVHELDFSSLYPNIICTRNVSPDVIRCSCHSDREDVPGLGYSICDDQGNLVDVLQPIIDARDEIKAAIRREKERDNPDEDRLAELEGRSGALKWILVACFGYQGFSNAKFGRIECHEAINAFAREILLTAKQRLEAGGWRVVHGIVDSIWVTPDPDLDDEYREDLETLTTEITERVEIRLEHEAHYDWVAFVPQRESDAGALTKYFGKVAGHDEFKIRGIEARQRSTPSFIEDVQRDCLERLDATRSPDAVLDCLQDAISRLHAGTVPVKQLVERNRVSKPLEGYTQNTQNVAALKRARDQDLA…		GCA_900112205.1_IMG-taxon_2693429869_annotated_assembly	representative genome
WP_248653030.1	WP_274326396.1	WP_248653031.1		1a (iRadA-PPB2-PolB2)					iRadA	PPB2	PolB2	orc1/cdc6						ALKWILVACFGYQGFSNAKFGRIECHEAINAFAREILLTAKQRLEAGGWRVVHGIVDSIWV	HGIVDSIWV	480	IVD												2235	Archaea		Euryarchaeota	Halobacteria	Halobacteriales						0	0	MPFSIDFLDDGRVLEWEATADGAVATERDDYTPRFYVAGRDPDADLDLTTLQSVYDQHPDVVTTEMVTRRPGFRRAEETVLAVDVAHIDRVTPLARKARQLSEYPVGDLACFNVDFSREFRYCLETGADPTPASELSTLRLSVPVTETSNDVYGELSVAGDTVTGSPTDILTAVQGALEAHDPDVLVCSTSEIVPTLYEMATDAGVDDFSLSRWPDIDFQQLASRSTYSSYGRVGHSPARYNVPGRVIIDESNTFFYGETNLDGVLDLVSRSKKPVQELAWASIGNVLTAIQICEAHDRGVLVPWNSWRHEFYKPMGTLHDADRGGFIFAPEVGLHENVHELDFSSLYPNIICTRNVSPDVIRCDCHGDRDDVPGLGYSICDDQGYLVDVLQPIIDARD…		GCF_023238205.1_ASM2323820v1	representative genome
MBK8871011.1	MBK8871013.1	MBK8871012.1		1a (iRadA-PPB2-PolB2)					iRadA	PPB2	PolB2	LexA						QGGVLTGNCFGYLGYKNARFGKIEAHESVTAWGREVLLRAKECVEKRGFHVLHGNVDCVWI	HGNVDCVWI	714	NVD												2030800	Bacteria		Elusimicrobiota					Elusimicrobiota bacterium			0	1	MTGEPWEATKWLERASAETMTGEPWEATKWLGRASAETMTGSRGREWCARGNHGGARQRGNHDGGAVGGDEMVGARQRGNHRGFSVPEIGHHLCLRRRGLVPDVLAPLLKKRSEYKRLYKSNAPDAARYKARADAHKWCLVTCVDGKTRLPYREGGEIKTGSIRDLVDRHAQDTEGTVPLNQSVEVVGLDQKGRASFCSVKQFVRKPAPSALLRIGVGGGRKINYTAEHDCLILKGGHLVKRKADQLRVGDWVPVLARLPSPENPPCHVDVFRILLERLPLNELPLWRVFGNSLGRVISDNGDAIEKNIKGDYSPLSLRNWRSGNYLPFHLVSCLSKGFWAATHVGRGKRSGGLVQKIPARLELNEGLGFFLGFYVGDGSVSGRMIRLDVGTAEKDIAD…		GCA_016715645.1_ASM1671564v1	na
MBK6880521.1	MBK6880523.1	MBK6880522.1		1a (iRadA-PPB2-PolB2)					iRadA	PPB2	PolB2	LexA						AHKWTLVTCFGYLGYKNARFGKIEAHESVTAWGRESLLRAKDFVEARGFRVLHANVDCVWV	HANVDCVWV	503	NVD												2030800	Bacteria		Elusimicrobiota					Elusimicrobiota bacterium			1	1	MTRRGWIFDVYPVEDGMRLWAIMADGARACFFDPWRAPFAVDAADWPRAQKALAGFPAPLDAAPGEGSDLYSERVRPVVVARVSPPRHAAVVHRLKRAGLTLYNADFPPEQHHHYERGHFPLAFGDFDVDGDRLRGFRLRDDPWARDYALPPLRFVHLALAGSEFAGAINPAHAARGGLVLRHEGLTHALEGDPAEQLESLDRRLREWDPDVLTTDWGDDYLIPRLLAWARRAGRPLRLSRDPDRNALGRGGRSYVAYGQTVFRAGAQRLFGRWHLDLKNSFFFKESGFAGLFEIARIAKIPVQRTARVSIGTALSSMQLDVALRRGLLVPLDKAQTEDFRPASDLVRADKGGLVYEPDVGWFEGVAEYDFVSMYPTLMVRRNISPETVNCSCCDPADA…		GCA_016702405.1_ASM1670240v1	na
MBK9430453.1	MBK9430455.1	MBK9430454.1		1a (iRadA-PPB2-PolB2)					iRadA	PPB2	PolB2	LexA						AHKWTLVTCFGYLGYKNARFGKIEAHESVTAWGRESLLRAKDFVEARGFRVLHANVDCVWV	HANVDCVWV	503	NVD												2030800	Bacteria		Elusimicrobiota					Elusimicrobiota bacterium			0	0	MTRRGWIFDVYPVEDGMRLWAIMADGARACFFDPWRAPFAVDAADWPRAQKALAGFPAPLDAAPGEGSDLYSERVRPVVVARVSPPRHAAVVHRLKRAGLTLYNADFPPEQHHHYERGHFPLAFGDFDVDGDRLRGFRLRDDPWARDYALPPLRFVHLALAGSEFAGAINPAHAARGGLVLRHEGLTHALEGDPAEQLESLDRRLREWDPDVLTTDWGDDYLIPRLLAWARRAGRPLRLSRDPDRNALGRGGRSYVAYGQTVFRAGAQRLFGRWHLDLKNSFFFKESGFAGLFEIARIAKIPVQRTARVSIGTALSSMQLDVALRRGLLVPLDKAQTEDFRPASDLVRADKGGLVYEPDVGWFEGVAEYDFVSMYPTLMVRRNISPETVNCSCCDPADA…		GCA_016718955.1_ASM1671895v1	na
MBL0361087.1	MBL0361085.1	MBL0361086.1		1a (iRadA-PPB2-PolB2)					iRadA	PPB2	PolB2	LexA						AHKWTLVTCFGYLGYKNARFGKIEAHESVTAWGRESLLRAKDFVEARGFRVLHANVDCVWV	HANVDCVWV	503	NVD												2030800	Bacteria		Elusimicrobiota					Elusimicrobiota bacterium			0	0	MTRRGWIFDVYPVEDGMRLWAIMADGARACFFDPWRAPFAVDAADWPRAQKALAGFPAPLDAAPGEGSDLYSERVRPVVVARVSPPRHAAVVHRLKRAGLTLYNADFPPEQHHHYERGHFPLAFGDFDVDGDRLRGFRLRDDPWARDYALPPLRFVHLALAGSEFAGAINPAHAARGGLVLRHEGLTHALEGDPAEQLESLDRRLREWDPDVLTTDWGDDYLIPRLLAWARRAGRPLRLSRDPDRNALGRGGRSYVAYGQTVFRAGAQRLFGRWHLDLKNSFFFKESGFAGLFEIARIAKIPVQRTARVSIGTALSSMQLDVALRRGLLVPLDKAQTEDFRPASDLVRADKGGLVYEPDVGWFEGVAEYDFVSMYPTLMVRRNISPETVNCSCCDPADA…		GCA_016722605.1_ASM1672260v1	na
MBT7988929.1	MBT7988931.1	MBT7988930.1		1a (iRadA-PPB2-PolB2)					iRadA	PPB2	PolB2	LexA						ALKWLGYVSFGYQGYKNNLFGNIQAHEAICAIGRETLVTSIETAQEMGFRVLAANVDSLFV	AANVDSLFV	507	NVD												2052143	Bacteria		Chloroflexota	Anaerolineae				Anaerolineae bacterium			0	1	MPRELKGWLLSVYADEFDGAVIWLLGEDGQRHRLTQLFKTTFFLSGDDLRLKDIRDELQNISSPPKTAFLSRWDLYKGMLSVLAIQVDNPVKQQKLFYRMKKTYKWIRYFDAKIPFPIRYGVAKKVFPMARCKVQVDDQKHILEIEALDSPWDMAFDLPPLRILAIEPDIDPNHATPTYLNINHEGILSNFSLSDERGLLEELQRTFDEYDPDVIFARWGDEWLFPHLFESAEKHRISFNPSRDTRQKYRGIQESTFESYGSIYFRAQQTRLFGRWHIDPKNSTMDMGFNFSMRSAIELARVTSVDVQTAARNSPGSGFTAMQIREALGRGILVPIHKRQTERYKSALDLNAADGGGLNYRPIIGLHKDVAEIDFFSMYPSIMMSWNISGETVGVQGKK…		GCA_018676195.1_ASM1867619v1	na
MCX6025480.1	MCX6025482.1	MCX6025481.1		1a (iRadA-PPB2-PolB2)					iRadA	PPB2	PolB2	DUF72						ALKWLLVTCFGYLGYKNARFGRIEAHEATTAYGREMLLRAKEIAEARGYTFLHGLTDSLWL	HGLTDSLWL	544	LTD							QLPLW	193	30	-2.3		2026724	Bacteria		Chloroflexota					Chloroflexota bacterium			1	1	MNPDLSCLRGWILDLYPSPEGMVLWLIDETGQAHRMVEPFPMALYVGGASRALAALEHTLGARYPHLRLARARRYDLFLDREIEVIEATAPNPIAYRALFRELDQEHPHLAFYNVDLNPALVYGLERGVFPLAYCAAQAEEGRLRSLVAEDSPWSLDYALPPLRMLTLRLGGDLRDPGHGYRGLLEIGTPQATYRCRWENPRVLLTTLRAAMYAIDPDILLTAWGDSFILPEILRLSEREGIPLPWNRDPAIPPARKRGRSYFSYGQIVYRAPSISLFGRLHIDRQTAFLSDEYGLDGMYELARITGQPLQQVARTSTGTGISAMQVATAYREGWLIPYRKREPESFKTALELIRSDKGGLTFQPEPGLYEDVLELDFASLYPSLMVKFNLSPETVKKK…		GCA_026389925.1_ASM2638992v1	na
MBS7636772.1	MBS7636770.1	MBS7636771.1		1a (iRadA-PPB2-PolB2)					iRadA	PPB2	PolB2	DUF72						ALKWILVTCFGYLGYRNARFGKVDAHIAVCAFARDALLKTAMLAEEHGFEVVHGIVDSLWI	HGIVDSLWI	526	IVD												2026714	Archaea		Candidatus Bathyarchaeota					Candidatus Bathyarchaeota archaeon			1	1	MNDWKNNFKRFNAVKGWILDVYPSGPNQITVWIISENGQRVRFVDKYVHRIYVAGSPTDLEELARRISESESVADFRFVEKYADFMEASKKKVLEIDMTDYGRTPFFARKVLRLGGYMKYQLYNVDVPIAQAYLYERDVFPLAHVLAYGKAEQLGYEILDSVESCRYELPSLRSMWLNVNVRREAPITRLSDKIDSITLTYDGESLVISGGDEADKLLGMVEAVKRIDPDIIYTNGGDSFLFPYLAHRALANGILDKFILSREEIPLKAKKGRGRSYFSYGRVYYKAPLRRLYGRIHIDINNTFIYKASGLEGLIEVSRTCRVPLHRAARASIGSIMSSLQLYTAWRDEILIPWKKREPESFKTGWELLVADRGGFIFEPKLGFHTDVIEVDFTSMFPM…		GCA_018396955.1_ASM1839695v1	na
TMJ08777.1	TMJ08779.1	TMJ08778.1		1a (iRadA-PPB2-PolB2)					iRadA	PPB2	PolB2	DUF72						ALKWCLVTSFGYLGYRNARFGRIEAHEAVTAFAREMLLRAKEVAESHGFRMLHALVDSMWL	HALVDSMWL	514	LVD												2569760	Bacteria							Terrabacteria group bacterium ANGP1			1	1	MSGARSPKSEGRQLLEGWLFDVYPSHDGMIIWMIDDADRPHRLRYRYAPTFYVAGDRSALEVGRQGLARLRIPVTCEPTARRELMSGEQIPVVAVAVHNPLAFPAAARLLARIPGLTLYNCDILTTRLFFYETGLFPLARCALACAGDEAREVTLASRPEDLEYALPPLTVLRLSLESSTANPSHGRPGQLAAGVDGETVVLDGDDPADTIHSLNRLLQRYDPDIVLTEWGDSVLLPRLQDLAARTGIPLQLNRDPTHRARTRRSRSYMTYGQVVYQAGAQMLHGRWHIDLRNSFIYAESELGGLLEVARLARIPVQELARTSTGTAISSMQLQRAVRDGTLIPWQKSEPEAFKTASQLIVTDKGGLTYQPLVGLYEQVGELDFSSMYPTMMARFNISP…		GCA_005884525.1_ASM588452v1	na
KUK71294.1	KUK71296.1	KUK71295.1		1a (iRadA-PPB2-PolB2)					iRadA	PPB2	PolB2	DUF72						ALKWLLVVCFGFLGYKNARYGRIEAHEAVTKGGREVLLRAKEVAEEEGFEVLHMYVDALWL	HMYVDALWL	498	YVD							QPTLF	186	1	-2.6		1641376	Bacteria		Chloroflexota	Anaerolineae				Anaerolineae bacterium 49_20			0	1	MSSQTFRGWLLDLYLNQQDGLTLWFISESDDSRVCFTQRFPVTFYAAGASDDLRCLWKALRKEPGVTKLARQQKQDVFVADPVDVLAIDVDTPAHQVELFHRLEDQFPTLIWYNADVTISTRYIARYGAFPLALCQLEADSQNRIQSLETQNSRWDVMPALPPLRILELMPDVDPTHSAAQALNLRSDRFSQSLPLDEHGSYLHTIDAALSAYDPDILVTDWGDSWLLPFLLRQSEKLGIPLALNRDPSRPVRWQKEITYFSYGHIIYRPEEAHLFGRCHVDRKSAMMWSDYSLAGTLEMARVTTLPIEKAARVSPGQGISAMQVITALQKDILVPYQKRQVEEFKSGLQLIQSDRGGMIYQPKVGLHSDVAEVDFVSMYPAVIIHGNISPEVPLPDVL…		GCA_001508475.1_ASM150847v1	na
MBI2973202.1	MBI2973204.1	MBI2973203.1		1a (iRadA-PPB2-PolB2)					iRadA	PPB2	PolB2	DUF72						ALKWCLVTSFGYLGYRNARFGRIEAHEAVTAFAREMLLRAKEIAEARGFRMLHALVDSMWL	HALVDSMWL	468	LVD												2033014	Bacteria		Armatimonadota					Armatimonadota bacterium			0	1	MYVSGDRHARGVVEAALQPLAIRLSTSRAVRKELMSGEEIDVLRIAVHNPLAYPAVARRLARVPGLTLYNCDIPVARLFLYESGLFPLVRCAVSCDGDVAREIALESRSDDLEYELPPFVVLRLRFDHETGTDGANPMHGRRGRIEAGVDGETVVLDGDDPAESVRSLNRLIERYDPDVLLTEWGDEVLMPGLRTLAARAGIPLALNRDPTAGVRLRRSRSYMTYGKVVFQGGAQMLHGRWHLDLRNSFIYGESELAGLLDVARLARIPVQELARTSTGTAISSMQLNQAIADGVLIPWQKSEPEAFKTASQLLLTDKGGLTYQPIVGLFEGVGELDFSSMYPTMMANFNISPETIGCTCCPDSQVPEIGYTVCQKRKGLVPHVLEHLLERRVYYKKRK…		GCA_016193565.1_ASM1619356v1	na
KUK44341.1	KUK44343.1	KUK44342.1		1a (iRadA-PPB2-PolB2)					iRadA	PPB2	PolB2	DUF72						ILKWMLVTCFGYTGYKNAKFGRIEVHESITSISRELLIKTKQIAESMELEVLHGIVDCLWV	HGIVDCLWV	447	IVD							QRTLEAF-	164	-1	0.8		301375	Archaea		Euryarchaeota	Methanomicrobia	Methanotrichales	Methanotrichaceae	Methanothrix	Methanothrix harundinacea			0	1	MWIFDSYHRGSVELWDRSRGSPKPLTFRYQPSFYLHLEDPHAHWEMTEGLESRFKVKECSFDTVYGPLDGYEIWAPRDVALKIEKQTRLQAQLYNVDLRIDQRYLADKGLFPCGDEGESRFDVDFDLPLTSLEIEVDANPQLTRMITGITVRNCSRDTRLNGPERQVLADLFDLVTVIDPDMILFPDADLWVPRMVAKAEKYGLDPCLSRTGWFRNMASKSYWSYGKMEHKHGAVIPEGRILIDTENSFTYRESGIAGIILASRLTGLSPNLTSRYTPGTLISNYEVYEALQRGIAVPFRKWDAERQRKIIDLKAADKGGMIFQPQPGVHENPYELDFTSFYPSIIVNYNLSPETLDGANRRGFLSAVIEPLLDLRLETKRLKKIDPKYKGLDSILKWM…		GCA_001509375.1_ASM150937v1	na
MBM3470686.1	MBM3470688.1	MBM3470687.1		1a (iRadA-PPB2-PolB2)					iRadA	PPB2	PolB2	DUF72						EGGVLTGNSFGYLGYRNARFGRIEAHEATTAFSREMLLRAKDLAETRGYRMLHALVDSMWL	HALVDSMWL	668	LVD												2033014	Bacteria		Armatimonadota					Armatimonadota bacterium			1	1	MTGWLFDAYPTGDGMAVWLIGEDGRAHRLVAPFAPVFYVAGPERLLARLPARLADQGIAAETAMAAREELLSGAALPVLRIAVRSPLAFPSAVRSVARIRGLSPFDCDLSIPQLFFAQTGLFPLGRYRVAGGPAVTVQEFQPLDTPEDLEYALPPLVTMRLRLDGDPINPAHGRMTEIEASVNGETVVLCGDRPEDLIGSLNRLLDRYDPDVLLTEWGDAFLLPRLRALAARTGVPLRWNRERGQDLRMRRARSYVTYGQTVFTAGAQMLRGRWHLDLRNSFIYGESELAGLLEIARLACLPVQYLARTSIGTAISAMQIHRAIRRGVLVPWRKSEPEGFKSAGELLVTDKGGLTYQPVVGLFEGVGELDFASMYPTIMERFNISPETINCRCCPDAPR…		GCA_016869025.1_JGI_2017-08-21	na
OGO48640.1	OGO48638.1	OGO48639.1		1a (iRadA-PPB2-PolB2)					iRadA	PPB2	PolB2	DUF72						ALKWLLVTCFGYLGYKNARFGRIEAHEATTAYGREMLLRAKEIAEARGYTFLHGLTDSLWV	HGLTDSLWV	528	LTD							QLPLW	193	25	-2.3		1797659	Bacteria		Chloroflexota					Chloroflexi bacterium RBG_16_64_43			0	0	MNPDLSCLRGWILDLYPSPEGMVLWLIDETGQAHRMAEPFPMALYVGGPSRALAALEHTLAARYPRLRLSRTKRFDIFLDREIEVLEATAPNPLAYRALVRELDEEHPHLAFYNVDLNPALVYGLERGIFPLAYCAAQAEQGRLRSLVAEDSPWSLDYSLPPLRMLTLRLGGDLRDPGHGYRGLLEIGTSHTTYRCRWEKPRVLLTTLRAAMYAIDPDILLTAWGDSFILPEIFRLSEREGIPLPWNRDPAIPPARKRGRSYFSYGQIVYRAPSISLFGRLHIDRQTAFLSDEYGLDGMYELARITGQPLQQVARTSTGTGISAMQVATAYREGWLIPYRKREPESFKTALELVRSDKGGLTFQPEPGLYEDVLELDFASLYPSLMVKFNLSPETVKKK…		GCA_001796965.1_ASM179696v1	na
MBU0732283.1	MBU0732281.1	MBU0732282.1		1a (iRadA-PPB2-PolB2)					iRadA	PPB2	PolB2	DUF72						ALKWILVTCFGYLGYKNARFGKIDAHESVTAYGREILLQAKDIAESEGHEFLHAIVDSLWL	HAIVDSLWL	509	IVD												2052139	Bacteria							Patescibacteria group bacterium			1	1	MQKITAWILDVYPDETGMVIWLIDKTGRHFRTHHHWQPTLHLQVAPPDERAFAALIRQYSNHLNIKNDRKYDVFHKWQKILTIKLSSPLILDRISRQIQKNMIHSLYWQGNLDPAQMYLYENGLFCLAYCEFHLDNNNEITKIILKDDREATEFAMPPLKTINIKTAGRKTNPKHALLNDLEIEYEGQTIVLEKDEPRQMLETLDTILKNYDPDIIFSRYGDSYIFPRLDKFCQQARFPLSLNRDTGKNTSFGREHTYFTYGKIVHRAGIASLFGRLHIDQRNSFLYRESNLEGIIELARLSSIPVQKMARSSIGTAMSSMEYVVAYKNDIIIPTAKQEPEDFKSGEAHLLSDKGGLVFMPNVGFHENVSEIDFASMYPTIMVKFNISPETINCDCCPD…		GCA_018814995.1_ASM1881499v1	na
TMJ10872.1	TMJ10870.1	TMJ10871.1		1a (iRadA-PPB2-PolB2)					iRadA	PPB2	PolB2	DUF72						ALKWCLVTSFGYLGYRNARFGRIEAHEAVTAFAREMLLRAKEVAESHGFRMLHALVDSMWL	HALVDSMWL	514	LVD												2569760	Bacteria							Terrabacteria group bacterium ANGP1			0	0	MSGARSPKSEGRQLLEGWLFDVYPSHDGMIIWMIDDADRPHRLRYRYAPTFYVAGDRSALEVGRQGLARLRIPVTCEPTARRELMSGEQIPVVAVAVHNPLAFPAAARLLARIPGLTLYNCDILTTRLFFYETGLFPLARCALACAGDEAREVTLASRPEDLEYALPPLTVLRLSLESSTANPSHGRPGQLAAGVDGETVVLDGDDPADTIHSLNRLLQRYDPDIVLTEWGDSVLLPRLQDLAARTGIPLQLNRDPTHRARTRRSRSYMTYGQVVYQAGAQMLHGRWHIDLRNSFIYAESELGGLLEVARLARIPVQELARTSTGTAISSMQLQRAVRDGTLIPWQKSEPEAFKTASQLIVTDKGGLTYQPLVGLYEQVGELDFSSMYPTMMARFNISP…		GCA_005882295.1_ASM588229v1	na
WP_232700569.1	WP_232700573.1	WP_232700571.1		1a (iRadA-PPB2-PolB2)					iRadA	PPB2	PolB2		SRAP	orc1/cdc6				ALKWILVSCFGYQGFANAKFGRIECHEAINAYAREILLDAKQYFERHGWRVVHGIVDSVWV	HGIVDSVWV	463	IVD												2902623	Archaea		Euryarchaeota	Halobacteria	Halobacteriales	Halobacteriaceae	Halobacterium	Halobacterium wangiae			0	1	MVYKVDHPEPGTAVTWTLTKNGIERETHTYHPTLYVETNSEDLRSEVVSVFDGHPRVHHLEVVTRRPGWRQNPTEVLRVDAVRLDAVDELARTASQLGRPGAIRLYNVDLSREFRYCLETGTNPEPTRTPSVVRLTVPPTSYETGLEEATIGEDTITGTPREVAGEVGARVQAVDPDILQVSSSRVIPLLFDAAQENDYQLGREPGYQQLAGASTYESYGQVGHSPPRHNLPGRVIVDESNTFWLKEANVEGMLDLVRRSWKPLQETAWASIGNILTAIQIRYADNRGVLVPWRSWRHERFKTARTLDTADRGGYTFAPDVGVHEDVHELDFSSLYPNIIREHNLSPETVRCDCHPDRKDVPGLNYAVCPEDGYLPEVLGPIIDDRDDIKRQIRETDDP…		GCF_021249345.1_ASM2124934v1	representative genome
KYK30547.1	KYK30545.1	KYK30546.1		1a (iRadA-PPB2-PolB2)					iRadA	PPB2	PolB2		SRAP			orc1/cdc6		AWKWVLLVCFGYTGYRNARYGRIECYESITAYSRDIILSAVEIVQNAGYEVIHGIIDSLWV	HGIIDSLWV	505	IID												1803818	Archaea		Candidatus Thermoplasmatota	Thermoplasmata	Thermoplasmatales			Thermoplasmatales archaeon SG8-52-3			1	1	MLKGSIFDVYPDKKKNAMITWIVDNGKSVKIEEKYIPSFYVYAQREDLYTLVGLLRDLPQVENLNFTSKKTVLGSDKKRFVLEVFPKNIGLISKLSEIVDSWGGYHRYQLFDVDIRLPTRYLQDKGAFCNASVKWDGKNFIHDDSQWAIDYIMPSYKKAHFDVQHKKMSRIMSFNDPLKTIRVDNHVISEENEIDTIINAVKFLQKVDPDIIYTHKGDSIIFPYLYHRANVHNIQNLLNLGRDKDKRLRPTKQAKSYFSYGQIVYRPAFYTIPGRAHLDKYNSFMYGESGLHGLIDISRCSNIPLQVLSRVGPGTAISQIQVNKAREKGYVIPWKKNRPEDWKTAMSLLTSDRGGLILDPIVGLHEDIIELDFASLYPNIMLKYNISPETMLCSCCRTA…		GCA_001595915.1_ASM159591v1	na
KYK23531.1	KYK23529.1	KYK23530.1		1a (iRadA-PPB2-PolB2)					iRadA	PPB2	PolB2		SRAP			orc1/cdc6		AWKWVLLVCFGYTGYRNARYGRIECYESITAFSRDIILSAVEVVQNAGYEVIHGIIDSLWV	HGIIDSLWV	505	IID												1803817	Archaea		Candidatus Thermoplasmatota	Thermoplasmata	Thermoplasmatales			Thermoplasmatales archaeon SG8-52-2			0	1	MLKGNIIDVYPDKKKNAMITWLADNGKSVKIEDKYNSSFYVYAKREDLYTLVGLLRDLPQIENLNFTSKKTVLGEDKKRFVLEVFPKNISLISKLSEIVDSWGGYHRYQLFNVDIRLPTRYLQDKKTFCNAFVKWDGKDFIHDESQWAIDYKIPCYTTIHFDVKRKAKSKVMSFDDPIKSIRVGDHVISEKNEVDTIVNAVKLLQKIDPDIIYTYKGDSVLFPYLYHRASIHKIQSLLSLGRDKDKRLRPTKKAKSYFSYGQIVYRPAFYTLPGRTHLDTYNSFMYGESGLRGLIDISRCSNIPLQTLSRVGPGTAISQIQVNKAREKGYIIPWKKNRPEDWKTAMSLLVSDRGGLILDPIVGLHEDIIELDFASLYPNIMLKYNISPETMLCSCCRTV…		GCA_001595865.1_ASM159586v1	na
KYK28078.1	KYK28076.1	KYK28077.1		1a (iRadA-PPB2-PolB2)					iRadA	PPB2	PolB2		SRAP					AWKWVLLVCFGYTGYRNARYGRIECYESITAYSRDLLLSAIETVEQAGYNVLHGIIDSLWV	HGIIDSLWV	505	IID												1803816	Archaea		Candidatus Thermoplasmatota	Thermoplasmata	Thermoplasmatales			Thermoplasmatales archaeon SG8-52-1			0	1	MLSGNILDVYPDNKRNVMVTWIVDNGKPVKITDKYKPSFFVYSKREELFNIASLLRDLPQVESLNFTYKKLILGLDKKKLVLEIIPKKIEFVRKLAEIVDSWGGYYRYQLFDVDIRLSSRYLQDKNVFCNAKVRWDGLNFILDDEQWAIDFKIPIYKTITFDIKRKSKNSIMSFDSPIESISIGNIIIREKNEADTILLAIKQLKHIDPDIIYTKKGDSLLFPYLYHRAKLNDIQNKIILGRDENKSLHPTKQAKSYFSYGQIVYRPAFYTLKGRAHIDTYNSFIYCESGIRGLIDMSRCSNIPLQILSRVGPGTAISQIQVNKAREKGYQIPWKKNIPEGWKTAMDLLVSDRGGLILDPVVGLHEDVIELDFASLYPNIMLTFNISPETMLCECCKSF…		GCA_001595805.1_ASM159580v1	na
UCB59280.1	UCB59278.1	UCB59279.1		1a (iRadA-PPB2-PolB2)					iRadA	PPB2	PolB2		SRAP					AWKWVLLVCFGYTGYRNARYGRIECYESITAYSRDILLSAVETVEKAGYKVLHGIIDSLWV	HGIIDSLWV	505	IID												2268204	Archaea		Candidatus Thermoplasmatota	Thermoplasmata	Thermoplasmatales			Thermoplasmatales archaeon			0	1	MLKGNILDVYAENKKNVMVTWIADNGKSTKIEDKYSPSFFVYSNQDDLLNVASLLRDMSQLDSLNLTYKKLILGSDKKKLVLEVVPKKIEYLRSLSEMIDSWGGYYRYQLFDVDTRLSSRYLQDRGVFCNAKICWDGKKFTSNDIQWAVDYDKPFYTSTTFEITRKSKSKIISFNDPINHIKIGKNIICERNETDTILLAIKQLKHIDPDIVYTHKGDSVVFPYLYHRAKLCGIQNSLNLGRDSYHHLHPSKQAKSYFSYGQIVYRPAFYTLRGRVHIDRHNSFMYGESGLHGLLDISRCSNIPLQVLSRVGPGTGISQIQVNKAREKGYLIPWKKNMPEDWKTAMDLLVSDRGGLILDPAVGLHEDVVELDFASLYPNVMLRFNISPETMLCNCCRDI…		GCA_020341795.1_ASM2034179v1	na
KYK22501.1	KYK22503.1	KYK22502.1		1a (iRadA-PPB2-PolB2)					iRadA	PPB2	PolB2		SRAP					AWKWVLLVCFGYTGYRNARYGRIECYESITAYSRDILLSAIETVEQAGYTVLHGIIDSLWV	HGIIDSLWV	505	IID												1803819	Archaea		Candidatus Thermoplasmatota	Thermoplasmata	Thermoplasmatales			Thermoplasmatales archaeon SG8-52-4			0	0	MLSGNILDAYPDNKRNVMVTWIVDNGKPVKITDKYTPSFSIYSNREELFNIAALIRDLPQVESLNFTYKKLILGSDKKKFVLEIIPKQIEFVRKLAEIIDSWGGYYRYQLFDVDIRLSSRYLQDKNVFCNAKVQWDGVKFILDDEPWAIDFKIPLYKTIVFDIKRKSKSRIMSFDSPIESINIGNSFISEKNEADTILLAIKQLKHIDPDIIYTKKGDSVIFPYLHHRAKLNDIQNKIILGRDENISLHPTKQAKSYFSYGQIVYRPAFYTLKGRAHIDTYNSFMYGESGIRGLIDMSRCSNIPLQILSRVGPGTAISQIQVNKAREKGYHIPWKKNMPEGWKTAMDLLVSDRGGLILDPVVGLHEDVVELDFASLYPNIMLTFNISPETMLCDCCKYF…		GCA_001595875.1_ASM159587v1	na
UCF11634.1	UCF11632.1	UCF11633.1		1a (iRadA-PPB2-PolB2)					iRadA	PPB2	PolB2		SRAP					AWKWILIVCFGYTGYRNARFGRIECHESITAFARDILLKAIEVAEQAGYRVLHGIIDSLWI	HGIIDSLWI	502	IID							QLRLEHFG	232	3	-2.5		2268204	Archaea		Candidatus Thermoplasmatota	Thermoplasmata	Thermoplasmatales			Thermoplasmatales archaeon			1	1	MLRGHILDTYVDHKKNVLITWLINNGKTSRIEDKFEPSFYVYSSQNSLFKLVSDLQDIPQVKYLNFTQHNIMLGSEKKYLVLEVIPKTLASFNRLASMIDKWGKYRTYRLYNVDIRIPTRYLQHKRVFCNARVKWDGKQYILEDDQWAIDYLFPEFKELYFNVEKKTGFQSLSDPLTAIYVDGNIIEEDNETDILLTAVKQIREKDPDIIYTIEGDSFLLPYLYHRAKECNISREINLGRDKTQRKRPVKQAKSYFSYGQIVYRPAFFTLMGRAHIDRNSSFLYGESGLRGLVDISRCANIPLQLQSRLGPGTAISQIQVNRAMDKGYLIPWKKNMPEKCKTARQLLISDRGGLILSPSVGLHDNVVELDFASLYPNVMFRFNISPETMLCNCCLDSHI…		GCA_020350825.1_ASM2035082v1	na
WP_276236249.1	WP_276236251.1	WP_276236250.1		1a (iRadA-PPB2-PolB2)					iRadA	PPB2	PolB2		orc1/cdc6					ALKWILVSCFGYQGYRNAKFGRIECHEAINAVARELMLDAKARLERGGWRVVHGIIDSLWV	HGIIDSLWV	472	IID		ERTLTSFS	697	4	-2.9							3034023	Archaea		Euryarchaeota	Halobacteria	Halobacteriales	Haloarculaceae	Halosegnis	Halosegnis marinus			1	1	MPLLTVEFHDGGVVEWHATSDGVDTVTNPDYAPTLYIDGPDTALVTLHERLTDDPKVVHLAAERHYTELGAETRTRVLRVDVARERELRTLANEIRHHHEPAAFQPATFRLYNVDLSPQFRYCLETDTEPVPARALRTLELTLAEPHLAEKRIDALQIDGETVAGDTATTLRVLAERLDTVDPDVLLCSSAQLIPLLESAADDHGLDAFALGRRSGYQQLAGASTYESYGQVGHSPARYAIPGRAIIDRLNSFMLDKGGLEGILDLVERSWKPIQETAWGSIGNILTAIQLREATARDVLAPWNKWDPEAFKSVEQLHAADRGGFIFSPEVGVHEDISEIDFGSLYPNIMCEWNISPETTDCDCHDRADVPGLDYSLCDDRGFIPDVLRPIIDDRAAYK…		GCF_029338355.1_ASM2933835v1	na
RNJ22053.1	RNJ22051.1	RNJ22052.1		1a (iRadA-PPB2-PolB2)					iRadA	PPB2	PolB2		orc1/cdc6					ALKWILVSCFGYQGYRNAKFGRIECHEAINAVARELMLDAKAQLEAGGWQVVHGIVDSLWV	HGIVDSLWV	472	IVD												2487041	Archaea		Euryarchaeota	Halobacteria	Halobacteriales	Haloarculaceae	Halosegnis	Halosegnis longus			0	1	MSLLTVEFRDGGVVEWHTTTDGVRTVAAPEYTPTMYVGGAESALTELATRLGDDPKVDTLAVEQHYTALGDTTRDAVLRVDTARERDIRQLATEIRHHHEPAAFQPATFRLYNVDFSPQFRYCLETETPPVPTRPLRTLTLEVPETALAADRVTPLSIDGEEVAGDAETTLRVLGERLRTTDPDVLCCSTAELVPLLETAAHEHGLDDFALGRRPGYEQLAGASTYESYGQVGHSPARYAVPGRAIIDTANSFMFDKGGLTGILDLVERSWKPIQETAWGSIGTILTAIQLREATARDVLAPWNKWEPERFKSVGQLHDGDRGGFIFAPEVGVHEEVAEVDFASLYPNIMCEWNISPETVACECHDEAAVPGLEYSLCETRGFIPDVLRPLIDDRATYK…		GCA_003722095.1_ASM372209v1	na
WP_211087942.1	WP_211087947.1	WP_211087943.1		1a (iRadA-PPB2-PolB2)					iRadA	PPB2	PolB2		orc1/cdc6					ALKWILVACFGYQGFSNAKFGRIECHEAINAFAREILLTAKQRLEAGGWRVVHGIVDSIWV	HGIVDSIWV	480	IVD												1073081	Archaea		Euryarchaeota	Halobacteria	Halobacteriales	Halobacteriaceae	Halarchaeum	Halarchaeum solikamskense			0	0	MPFSIDYLDDGRVLEWEATADGAVATERDDYAPRFYVAARDPDANLDLTTLQSVYDQHPDVVATEMVARRPGFRRDKETVLAVDVAHIDRVTPLARQARQLSAYPVGDLACFNVDFSREFRYCLETGADPTPASELSTLRVSVPVTETSNDIYGELSVAGDTVTGSPTDLLTAVQGALDAHDPDVLVCSTSEIVPTLYEMATDAGIDDFSLSRWPDVDYQQLASRSTYSSYGRVGHSPARYNIPGRAIIDESNTFFYGETNLEGVLDLVSRSKKPVQELAWASIGNVLTAIQICEAYDRGVLVPWNSWRHEFYKPMGTLHDADRGGFIFAPEVGLHENVHELDFSSLYPNIICTRNVSPDVIRCDCHSDRDDVPGLGYSICDDRGYLVDVLQPIIDARD…		GCF_017874695.1_ASM1787469v1	representative genome
WP_089872552.1	WP_218149008.1	WP_089872550.1		1a (iRadA-PPB2-PolB2)					iRadA	PPB2	PolB2		orc1/cdc6					ALKWILVACFGYQGFNNAKYGRIECHEAINAFAREILLTAKQCFEAGGWRVVHGIVDSIWV	HGIVDSIWV	480	IVD												553466	Archaea		Euryarchaeota	Halobacteria	Halobacteriales	Haloferacaceae	Halogranum	Halogranum rubrum			0	0	MPFTIDYLDDGRILEWKTGADGAVVTEYDDYTPRFYVAPRSPDVDIDLTNLRTVYERHPDVVATEVVPRRPGFRRGDEDVLAVDVSHIDRVTSLARQARQLSDYPVGDLACFNVDLSREFRYCLENNVNPTPARDLSTLRLSVPLTETSGDEYTELSVAGETVTGPPADILTAVQAALDQHDPDVLVCSTSQIIPTLYGMAASAGVDDFSLSRWADVDYQQLASRSTYASYGRVGHSPARYNVPGRAIIDKSNTFFFGETNIDGVLDLVSRSRKPIQEAAWASIGNILTAIQICEAHKRGVLVPWNSWRHEEYKSMGTLHDADRGGFIFAPEVGLHEDVHELDFSSLYPNIICTRNVSPDVIRCECHRGRDDVPDLGYSICDERGYLVDVLQPIIDARD…		GCF_900114455.1_IMG-taxon_2619618990_annotated_assembly	representative genome
MCI4396646.1	MCI4396644.1	MCI4396645.1		1a (iRadA-PPB2-PolB2)					iRadA	PPB2	PolB2		DUF72					ALKWIMVASFGYLGYRNSRFGSVPAYESVVSIARELMRKAIVVASQAGYEVIHFIVDSIFA	HFIVDSIFA	430	IVD												2250277	Archaea		Thermoproteota	Thermoprotei				Thermoprotei archaeon			0	1	MSGRWTLDARFLRGKMRLLQLDSEGKLEVRELKSSYPFYFDPLKHSAEEMSRSLIETPFVVEVSIEDWLMPPWYDSRKELVKVEVDCAPCFKKIARRIESMGIAKRLNLQPSSESLALMRMGITMLDWEGKDPWRLEFDFPPLRVMQIKDISPDDALIASSELTTSGVIDRNIEKIRKEKIGSQAVGEFTEGHHIALIESRWVTCEEVYAPVCIEEHGNPVEDLIGLMELSRLSYSNLDETAEKSIGKILTDIEAMEAVNRRMAVPQARLRGDAWRGIEELLEGDSGGLVGLPRPGIYENVLQLDFSSLYPTIIAKFNISPETINRPNCERSLRPPGSMHEICMDIDGLVASTLKRLVDRREKIRSMNGWMNSRREKALKWIMVASFGYLGYRNSRFGS…		GCA_022759165.1_ASM2275916v1	na
WP_284032509.1	WP_284032508.1	WP_284033287.1		1a (iRadA-PPB2-PolB2)					iRadA	PPB2	PolB2			orc1/cdc6				AIKWILVSCFGYQGFSNAKFGRIECHESINAFAREILLDAKAALEAGGWRVLHGIVDSIWV	HGIVDSIWV	491	IVD												3032001	Archaea		Euryarchaeota	Halobacteria	Halobacteriales	Haloferacaceae	Halobaculum	Halobaculum sp. DT31			0	1	MVLTIDFDDEQVTEWHLAGDGVEARTITDYRPTLYVGAPVSQLYGKEGGQTPDPRMPRRGALSASLQEIRSFLDGQEAVVDLCPDVWRQTFRTSFRPVLRVECRRVQDVRSVARRVHQFGDPDEHTCYNVDLTRQLRYTLETDCDPSPDTSIRELQTLRLSFPAHESELSALSKLRVDGELVGESPKEVAAAVADRVNENDPDVLIVDTARVVPLLFEAAEKYDLQPYSLGRESGYTQLASASTYTSYGQVGHSPARYSVPGRVILDRSNTFFYSEAGLAGCLDLVERAGLPLQELSWASIGRVLTAMQIREARSRGVLVPWRAWRPEFFRSASTLDTADRGGTTLAPEVGVHEEVHELDFSSMYPNIIREYNVSPETVRCGCCDNAAVPNVGYSICER…		GCF_030127165.1_ASM3012716v1	na
WP_237007986.1	WP_237007984.1	WP_237007985.1		1a (iRadA-PPB2-PolB2)					iRadA	PPB2	PolB2			orc1/cdc6				ALKWILVSCFGYQGFSNAKFGRIEAHEAINAYAREILLDAKAAFEEAGYRVVHGIIDSIWV	HGIIDSIWV	468	IID												2239	Archaea		Euryarchaeota	Halobacteria	Halobacteriales	Halobacteriaceae	Halobacterium				0	1	MVLTTEFLDTGGVRYWELTDDGATASADRQYRPRLYVRADDRHSLSDLREYLGEHPVVAGVEEREFRPGWREDYEPMLRVAVDRLHHLTEIAEQVAQYGRPGGYQCYNVDFSREFRYCLETGRDAVPARELDVLRVAAPRAQVAGVDPLREVSVGELTFEGVPEVVAADVSARIRDRDPDVLQVSSADLIPRLFATAPVDEDVYALGRRPGYTKRAGASTYESYGQVEHSPARYSIPGRVIVDESNSFFLEEAGLSGILDLVERSGKPLQEAAWASIGNILTAIQIQYAADRDVLVPWRSWRTERFKTASQLDAADRGGFTFEPDVGVHKTVHELDFSSLYPNIIREHNISPETIRCDCHPDREDVPGLGYSICPDDGYLPEVLSPIIDDRADIKDELA…		GCF_021729015.1_ASM2172901v1	na
PNV81767.1	PNV81765.1	PNV81766.1		1a (iRadA-PPB2-PolB2)					iRadA	PPB2	PolB2			DUF72				ALKWIMVASFGYLGYRNSRFGSLAAYESVVSISREIMRRAIMTSVEMGYRVIHFIVDSLFL	HFIVDSLFL	429	IVD												2060324	Archaea		Thermoproteota	Thermoprotei	Fervidicoccales	Fervidicoccaceae	Fervidicoccus	Fervidicoccus sp.			0	1	MSRNWTLKADFLNGKIKLLQIDSEGRLIEKEIKASYPFFLMPIDRTPEELEQILIQIPFVKGTYIESWLVPPWYNSEQKVVRAEVECAPCFLKIAKRFEGIIARRVNVQPSSKSLVLEKMRLPLFHWEGEDPWDIELDPPSIRVLHVKGKAGKILLISSYIIDEDGKSNEDSAKIEVGRAKAELPEELVKEHHIVTIEGTGFSCEGVRAPICLERKGNPVEDLVGLMELSRLSYTNLRETAERSIGHILTEIEALEAIKRKMMVPPFRHRSEKWRTMEEFLEADNGGLIGLPKPGIYENVVQLDFSSLYPSIIAKFNISPETVDRPFCSNESFPPGSLHGVCLDSEGLVSSVLRELVARRERLKAEGNWLNSRREKALKWIMVASFGYLGYRNSRFGSL…		GCA_002899805.1_ASM289980v1	na
TMI76093.1	TMI76091.1	TMI76092.1		1a (iRadA-PPB2-PolB2)					iRadA	PPB2	PolB2			DUF72				ANGIFTANNFGYLGYRNARFGRIEAHEAVTAFAREMLLRAKEVAESRGFRMLHALVDSMWL	HALVDSMWL	921	LVD												2569760	Bacteria							Terrabacteria group bacterium ANGP1			0	1	MTLTPTVRRELMSGEQIPVIAVAVHNPLAFPAAARLLAHVPGLTLYNCDILTVRLFFYETGLFPLARCAVTCAGDEAREIALTSRPEDLEYALPPLTVLRLHLESPGGHSDDPDDLPTANPSHGRPGRLEAGVDGETVVLDGDDPAETIRSLNRLLQRYDPDVLLSEWGDPVLLPRLQVLATRTGIPLQLNRDPVNRVRTRRSRSYTTYGQVVYQAGAQMLHGRWHIDLRNSFIYAESELAGLLEVARLARIPVQELARTSTGTAISSMQVQRAVRDGILIPWQKSEPEAFKTASQLIVTDKGGLTYQPLVGLYEQVGELDFSSMYPTMMARFNISPETIGCACCPDSRVPEINYTVCRQRRGLVPQVLDHLLERRVYYKQRKQATTGPQRALYDQRQT…		GCA_005882335.1_ASM588233v1	na
HEU97998.1	HEU98000.1	HEU97999.1		1a (iRadA-PPB2-PolB2)					iRadA	PPB2	PolB2			DUF72				ALKWIMVASFGYLGYRNSRFGSLAAYESVVSISREIMRRAIMTSVEMGYRVIHFIVDSLFL	HFIVDSLFL	429	IVD												683846	Archaea		Thermoproteota	Thermoprotei	Fervidicoccales	Fervidicoccaceae	Fervidicoccus	Fervidicoccus fontis			0	0	MSRNWTLKADFLNGKIKLLQIDSEGRLIEKEIKASYPFFLMPIDRTPEELEQILIQIPFVKGTYIESWLVPPWYNSEQKVVRAEVECAPCFLKIAKRFEGIIARRVNVQPSSKSLVLEKMRLPLFHWEGEDPWDIELDPPSIRVLHVKGKAGKILLISSYIIDEDGKSNEDSAKIEVGRAKAELPEELVKEHHIVTIEGTGFSCEGVRAPICLERKGNPVEDLVGLMELSRLSYTNLRETAERSIGHILTEIEALEAIKRKMMVPPFRHRSEKWRTMEEFLEADNGGLIGLPKPGIYENVVQLDFSSLYPSIIAKFNISPETVDRPFCSNESFPPGSLHGVCLDSEGLVSSVLRELVARRERLKAEGNWLNSRREKALKWIMVASFGYLGYRNSRFGSL…		GCA_011057145.1_ASM1105714v1	na
MCI4363004.1	MCI4363002.1	MCI4363003.1		1a (iRadA-PPB2-PolB2)					iRadA	PPB2	PolB2				DUF72			AWKWVLVTSFGYQGYRNAKFGRIECHEAINAYARELLVELIATARSAGWEVVHGIVDSLWM	HGIVDSLWM	509	IVD												1906666	Archaea		Candidatus Thermoplasmatota	Thermoplasmata				Thermoplasmata archaeon			0	0	MPRGWLLDITSSRAGDTLLLWIRERGGPVHRVEVPFLPPFYVTGKEDRLRELGTLLEPRPDVAKLGEEPTLASLFEPEVPPRPTLAVTPSSHGRRRRLATEIDAWGGCTDFRLYDVDVSAPQQYYAEYGLFPGAPVAWSGQQLTALEPAEEPEYLPPPLKVLELSVEVVGARRGRPAEPTDPVARVLLGEAVAEEESEKATLLALVEELRRQDPDLLWTQGGDQFHFPQLYRRAIASGLGPEEFHLGREPAPFGLGRVGSSYMSYGRIYHQAPAFPLAGRFHLDMNERFVQDVSLAGFLDIARMSRLGLQTVARQSPGTAFSAMEIARVLADGYHVPWKKNLPERPKSARRLVAADRGGLILTPPVGLFEEVDEFDFVSLYPSIMVEHNLSVETLDCPC…		GCA_022749845.1_ASM2274984v1	na
MBI4393498.1	MBI4393500.1	MBI4393499.1		1a (iRadA-PPB2-PolB2)					iRadA	PPB2	PolB2					PolB2_2																	2026739	Archaea		Euryarchaeota					Euryarchaeota archaeon			0	1	MKRLVRYQPEFAVRAEAEPLETAEDVLKLDERVESMRRDETALWLRGPKEPVLRVRPRRFQDTFSIATRLRKETHTKGFLFFDVDHQAESRWMHSQGLFSMCRLDPDRLMERGSDARSSSALEHGLGLYDGEDRWTFDYPDPGLKTVRLEVKTVKGGHVHSFEDALESVRFGDEELKCAKPGDEAAERGVLRELNARIRTLDPDVLITRHGDRWDIPYLLRRIRKLDLEREVRLGRDEDPLPDRPDQESKSIHTYGRWLFKTNAYYLRGRWHVDLSKKTLDSEDDRKDLHGIIYLSRVANRRAQDVNRNGAGYALQQMQIDLATDWGVALPWKRNLAEDWKDAATLCAVDRGGQIVNPEPGVYSDVVACDFSGYYPSLVVMNNLSSDTINCDCCRDDPE…		GCA_016207515.1_ASM1620751v1	na
WP_246972061.1	WP_246972067.1	WP_246972064.1		1a (iRadA-PPB2-PolB2)					iRadA	PPB2	PolB2					orc1/cdc6		ALKWILVACFGYQGFSNAKFGRIECHEAINAFAREILLTAKQRLEAGGWRVVHGIVDSIWV	HGIVDSIWV	480	IVD												1586232	Archaea		Euryarchaeota	Halobacteria	Halobacteriales	Natrialbaceae	Natribaculum	Natribaculum luteum			0	1	MPFTIDFLDDGRVLEWEATANGAIATEHDDYTPRFYVAPRDPGADVDLTSLQSVYEQHPNVVATEMVVRRPGFRRDEEPVLVVDVEHIDRITSLSRQARQLSAYPVGDLACFNVDFSREFRYCLENEIDPMPASDLSTLRLSVPVTETSGETYTELSVAGDTVTGPPADLLTTVQTALEEHDPDILICSTSEIIPTLYEMAAAAGVDEFTLSRWPDVAYQQLASRSTYSSYGRVGHSPARYNVPGRAIVDESNTFFYGETNLDGVLDLVSRSKKPVQELAWASIGNVLTAIQICEAHDRGVLVPWNSWRHEFYKPVGTLHDADRGGFIFAPDVGLHEDVHELDFSSLYPNIICTRNVSPDVIRCECHRDRDDVPGLGYAICDKRGYLVDVLQPIIDARD…		GCF_023008545.1_ASM2300854v1	representative genome
MCC7571227.1	MCC7571229.1	MCC7571228.1		1a (iRadA-PPB2-PolB2)					iRadA	PPB2	PolB2					DUF72		ILKWMLVTCFGYTGYKNAKFGRIEVHESITSISRDLLLQAKDIAENMDLEVLHGIVDCLWV	HGIVDCLWV	447	IVD							QRTLGAF-	164	-1	-2.4		2250274	Archaea		Candidatus Micrarchaeota					Candidatus Micrarchaeota archaeon			0	1	MWIFDSYHRGSVELWDRKRGSSKPLTFRYQPSFYLYLEDPHAHWEMIEGLECRFKVEECSFDTVYGSRDGYEICSGRDVALKIEKQTRMQAQLYNVDLRIDQRYLADKGLFPCGDEGESRFDTDFEIPLTSLKIEVNANPQLTRTMTEILVQNGGRERRLKGSERQVMADLFDLVRVIDPDIILFPDGDQWVPRIVAKAEKYGLDPSLSRTGWFRTMASKSYWSYGKVEHKHGAVIPEGRILIDTENSFTYRESGIEGVILASRLTGISPNLTSRFTPGTLISNYEVYEALRRGIAVPFRKWDAEGQRKIYELKEADKGGMIFQPKPGVHENVFELDFTSFYPSIIVNYNLSPETLDGSKRRGFLSSVIEPLLDLRLKTKKLKKVDPKYKGFDSILKWM…		GCA_020854835.1_ASM2085483v1	na
MDH5733223.1	MDH5733225.1	MDH5733224.1		1a (iRadA-PPB2-PolB2)					iRadA	PPB2	PolB2							ALKWILVTCFGYLGYKNARFGKVDAHIAVCAFAREVLLRTVRMAEERGFEIVHGIVDSLWL	HGIVDSLWL	526	IVD							AVTMDMFM	226	2	-1.2		2026714	Archaea		Candidatus Bathyarchaeota					Candidatus Bathyarchaeota archaeon			1	1	MTGWRNDLASLKPICGWLLDVYPSNPGEMTVWIISENGERIKLVDKFQPKIYVSAKISDLSKLTKRLGTSKSVAKWRYVEKYADFMENKRSKVLEITTTDCRRIPYFARKLLRFGGYQKFRLHNVDVPDAQAYFYDRDIFPLAFMGVIVQGDRLAYWLLDSVESVDYDLPPLRLLSLHLEIATDRPIPNFNDPIGSIILEENGEDIVIDNEDEEEKILMMVDVIREKDPDIIFTRGGDSFLFPYLAHRALVNGVLSRLVLGREHVPLRAKKKRGMTFFSYGRVYFKAPMRRLYGRIHVDKENTFIYSASGLDGLIEVSRTCRVPTHRAARASIGTIMSSLQLYQATKDGILIPWKKREPEVFKSAWELLVADRGGFIFEPKMGIHDWVTEVDFSSMYPT…		GCA_029880175.1_ASM2988017v1	na
MDH5449731.1	MDH5449733.1	MDH5449732.1		1a (iRadA-PPB2-PolB2)					iRadA	PPB2	PolB2							ALKWILVTCFGYLGYKNARFGKVDAHIAVCAFAREVLLRTVRMAEERGFEIVHGIVDSLWL	HGIVDSLWL	519	IVD							AVTMDMFM	223	2	-1.2		2026714	Archaea		Candidatus Bathyarchaeota					Candidatus Bathyarchaeota archaeon			0	0	MASLKPICGWLLDVYPSNPGEMTVWIISENGERIKLVDKFQPKIYVSAKISDLSKLTKRLGTSKSVAKWRYVEKYADFMENKRSKVLEITTTDCRRIPYFARKLLRFGGYQKFRLHNVDVPDAQAYFYDRDIFPLAFMGVIVQGDRLAYWLLDSVESVDYDLPPLRLLSLHLEIATDRPIPNFNDPIGSIILEENGEDIVIDNEDEEEKILMMVDVIREKDPDIIFTRGGDSFLFPYLAHRALVNGVLSRLVLGREHVPLRAKKKRGMTFFSYGRVYFKAPMRRLYGRIHVDKENTFIYSASGLDGLIEVSRTCRVPTHRAARASIGTIMSSLQLYQATKDGILIPWKKREPEVFKSAWELLVADRGGFIFEPKMGIHDWVTEVDFSSMYPTLMAKQNV…		GCA_029882515.1_ASM2988251v1	na
MDG6919039.1	MDG6919037.1	MDG6919038.1		1a (iRadA-PPB2-PolB2)					iRadA	PPB2	PolB2							DGLIFTHNCFGYLGFNNAKFGRIDAHIAVCAWDRKIITDAARAAEARGFEVVHGIVDSLWL	HGIVDSLWL	1044	IVD												2026795	Archaea		Nitrososphaerota					Nitrososphaerota archaeon			0	1	MTRGWIFDIYPGGPGEMVVWLKTEGGEAVRLTDRWSPSLFVGSNIASDFAVPVHTLRDEFLWTRVVKKRETVTSHEWSDVLEAKLADARSARRVAERIERLGPFGTFRIYNADVPPDQGYLYENDLFPLAFCEVMSDGGKLRWTMEDDVWAYDYAAPPLRTAKLDVHVAKGGRLPKPTDRIESFTLECDGEPVAITGQSEMEKLLKLAEAVRQADPDVILTDGGDTFLFPYLVRRAEATGVRLSLDRDGAPLKLPSKPGTSYFSYGQIHYKPSPTRLRGRVHVDVNASFAYSEGGLDLLFELSRVCRMPIHTASRASIGKALSSLQFYHTLKADLLVPWKPTLTERFKDRNELLTADRGGFVFEPRVGVYEGVGELDFSALYPNIMYRKNISAETVRCS…		GCA_029785045.1_ASM2978504v1	na
MBU1299682.1	MBU1299680.1	MBU1299681.1		1a (iRadA-PPB2-PolB2)					iRadA	PPB2	PolB2							ALKWMLVTCFGYLGYKNARFGKIEAHESVNAFSRDAILQAKEIAENRGFKLLHAIIDCMWL	HAIIDCMWL	576	IID												1898104	Bacteria		Bacteroidota					Bacteroidota bacterium			1	1	MSHTSKIIAAWLFDVYSSPKGLTIWLIDEDGNKHVCSADFVPSFFLHLSPSDMKQAEVIAKKCSVPVSTNRTTKRDLYTNNELQVLQVNIHDTMRFKETVWFFEKYFPPFAFFDSDISVAQLYLYHTDLFPLAFGEYHIDENGKLSAFNLLDNREAFEYRIPPLTMLTIRNANDFVPPKYRLFVQLEIIYDNKSYVLEQQTPTEILESLNWHIYHFDPDIILTEYGDASLMPMLTALSKKHNVPLLFNRDKGVGFFTTKESSYFQYGKVVHKDGAFELAGRWHIDVHNSFTVAEAYLDGLYEIARITQIPVQRQARASIGTGLSSIQLSWAYRNNILIPSKKREPEDFKSASTLLLADRGGLIFQPPIGYHEDVAELDFVSMYPTIMVRHNVSPETINC…		GCA_018820225.1_ASM1882022v1	na
MBU2637221.1	MBU2637223.1	MBU2637222.1		1a (iRadA-PPB2-PolB2)					iRadA	PPB2	PolB2							ALKWMLVTCFGYLGYKNARFGKIEAHESVNAFSRDAILQAKEIAENRGFKLLHAIIDCMWL	HAIIDCMWL	576	IID												1898104	Bacteria		Bacteroidota					Bacteroidota bacterium			0	0	MSHTSKIIAAWLFDVYSSPKGLTIWLIDEDGNKHVCSADFVPSFFLHLSPSDMKQAEVIAKKCSVPVSTNRTTKRDLYTNNELQVLQVNIHDTMRFKETVWFFEKYFPPFAFFDSDISVAQLYLYHTDLFPLAFGEYHIDENGKLSAFNLLDNREAFEYRIPPLTMLTIRNANDFVPPKYRLFVQLEIIYDNKSYVLEQQTPTEILESLNWHIYHFDPDIILTEYGDASLMPMLTALSKKHNVPLLFNRDKGVGFFTTKESSYFQYGKVVHKDGAFELAGRWHIDVHNSFTVAEAYLDGLYEIARITQIPVQRQARASIGTGLSSIQLSWAYRNNILIPSKKREPEDFKSASTLLLADRGGLIFQPPIGYHEDVAELDFVSMYPTIMVRHNVSPETINC…		GCA_018830765.1_ASM1883076v1	na
MBN1677066.1	MBN1677064.1	MBN1677065.1		1a (iRadA-PPB2-PolB2)					iRadA	PPB2	PolB2							ASGVLTHNCFGYTGYRNARFGRIECHEAINAYGREIMLQASEIAEAHGFEILHGIVDSLWL	HGIVDSLWL	666	IVD							QYTLDEFR	237	15	-2.1		2806419	Archaea		Candidatus Thermoplasmatota					Candidatus Thermoplasmatota archaeon			0	1	MRGWLLDIYPDHGTNSMVYWVRTRRGTEKIVDRSFLPKIYVHSSPQRLDELEKALPILDAVGSVGREMKRTWLGEQEREVLGVTIRDYDKVEDVAHTIDNRGRYKDYALFNVDLRFSQRYLVEKDLFPMGLLELRPRPRMLEDPYAIDYEQPPLTSAVLSIRTDARKGIPTLDDELLSAKVDDDSFDGSDEDILKGVQECLRAKDTDVLYTDDGDSFAIPYLFKLAKRLGLPPLRLGRDQDDQRTDRRGKSYFTYGQIKYKPPSYKLRGRVHIDRSSSFMFMESGLNGLTDLSRISGVPVQELSRLSPGSAISAMEANQALRDGCVIMWKKNLPENFKTAEDLVVADRGGFIYEPVMGIHDRVLEVDFTSLYPNIMVRFNISPETVMCPCCPEPSRRVP…		GCA_016930135.1_ASM1693013v1	na
MCB1169244.1	MCB1169242.1	MCB1169243.1		1a (iRadA-PPB2-PolB2)					iRadA	PPB2	PolB2							SLKWMLVTSFGYLGYRNAKFGKIESHEAVTAFGRDKLLTAKELAERKGYRVAHGITDCLFL	HGITDCLFL	599	ITD												2026757	Bacteria		Spirochaetota	Spirochaetia	Leptospirales	Leptospiraceae		Leptospiraceae bacterium			0	1	MSSSPEKKNETLNISGWLFDIYHLEDQIYLCILDENGAFYLCRDHFHPIIYARGPESTLQKLVHRLHEMDGIHESPEYVKRKLFYENRTVDVLSISISRPSILRRIRNRLYAMYGKMDLFHTDFEVPTGYMQQKDLFPLCRLKAAIAPAVYGNRGMGPTLYDLQWTRCLDDIYDLDFLLPPVRTMRMSLNYGHRMLYQHLHSTDRPGAEGTYANQDSKGVATRQFHLPDQRILLECKGQRLELPVNLDTGSLQELNHFLLQTDPDIILSAYGDQILFPIFFRAFQKSGMLHHLDRDIAPGSTRKIITEGTSYNTYGNWIYRAPSYPLFGRWHIDSANSFVYKEAQLMGIAELSRLSRIPVQRLSRSSTGAALTAIESAVALEKNYLVPWQKSALEQPRS…		GCA_020440925.1_ASM2044092v1	na
MBU1159057.1	MBU1159059.1	MBU1159058.1		1a (iRadA-PPB2-PolB2)					iRadA	PPB2	PolB2							SNGILTHNCFGYTGYKNARFGRIECHEAINAYGREILLQASEIAEAHGFEILHGIVDSLWL	HGIVDSLWL	666	IVD							QSTLDEYG	216	15	-1.6		2806419	Archaea		Candidatus Thermoplasmatota					Candidatus Thermoplasmatota archaeon			0	1	MRGWLLDIYPDYKDNSIVYWIKTRKGAHKIVERSFVPKIFAHSSRDDMDELEKALPILDAVANVEREMKSTWLGEEPREVLGIGIRKFSRIEDVAHTIDNRGKYKRYSLFNVDLRFSQRFFHEKDIFPLGLMELKPKPAMLDDRFALDYEKPPLTSAELNVSVAAKNRMPAMDDKLVSARVGDTTIDGDEERVLKGVVDTLDRLDPDIICTEFGDIFDIPYLYNKAKQIGMDRLRLGRDDDDLNTDRRGKSYFTYGQIKYKPPSYKLRGRIHIDKTSSFMYVESGLNGLIDLSRISSVPVQELARLSPGSAISAMEVNQALKDGCVVLWKKNLPEGFKTAQELILADRGGFIYEPVVGVHDHVLEVDFTSLYPNIMAKFNISPETIMCSCCPEPSMRVP…		GCA_018818785.1_ASM1881878v1	na
UCE45889.1	UCE45891.1	UCE45890.1		1a (iRadA-PPB2-PolB2)					iRadA	PPB2	PolB2							ANGVLVHNCFGYTGYRNARFGRIECHEAINAYGREIMLQTSEIAEAHGYEILHGIIDSLWL	HGIIDSLWL	665	IID												2026739	Archaea		Euryarchaeota					Euryarchaeota archaeon			0	1	MRGWITDVYPDYSSNAMVYWIKTASGAHRVVDRRFLPKIFVRASTDKLDELEKALQILDAVESVEREPKSLWLASEPEEVLGVTIKDYSRVEETARTIDNRGRYRDYDLFNVDLRFSQRYLVEKALFPMGRVELSPKPRMLDDPFEMDYELPPLSTAELRATTSGRKGLEAFGDRLVRAEMGPEIIEGDEECIIRELERTVLRLDPDIIYTNGGDAFLLPYLNHRAMALGMEPPQLGRERQRRPGTKGKSYFTYGRIMYKPPSQKLAGRIHLDRDSSFMLVEGGLGGLIDLARISRTPIQELGRLSPGSAISAMEVNQALIDGCAIMWKKNLPEKFKTATELIVADRGGFIYEPRVGVFDQVLEVDFTSLYPNIMTRFNISPETIMCSCCRETARTVPV…		GCA_020348345.1_ASM2034834v1	na
WP_135576331.1	WP_012389130.1	WP_012389131.1		1a (iRadA-PPB2-PolB2)					iRadA	PPB2	PolB2							SLKWMLVTSFGYLGYRNAKFGKLESHEAVTAFGREKLITAKEVSEEFQYKVVHGITDSIFI	HGITDSIFI	517	ITD												172	Bacteria		Spirochaetota	Spirochaetia	Leptospirales	Leptospiraceae	Leptospira	Leptospira biflexa			0	1	METYKGYLFDIYHSEQKIYLWIKSDTGELKLFVDEYFPIIYANASPSILKKLVKRFYELDALAEIPSFTEKRLFYQNKTIPVLKLVISKPQLLPRITNKLFNLYGKYDIYHSDIEITTGYMVEKNIYPLAYLTIEYEIPPNKINRIKSVTSLTDINELDYNIPELRAISLYLEKSHRHPFQENTLIVETPKEKYNIPTKNGITLIEKLNFIFQKHNPDIILSSFGDQVIFPYLFKTAQEYHLTTEFDRDKTSLIRRSIQTQGTSFNTYGTIVFRAPSYPLFGRWHIDSRNSFVYKEAELIGIIELSRISRLPIQKMARASTGKALTYIEVDVALRMNYLVPWQKSALESEKSALQLLNADKGGLVFQADIQNGFVLENVAQLDFSQMYPNIMVKHNISP…		GCF_004769835.1_ASM476983v1	na
WP_135738310.1	WP_012389130.1	WP_012389131.1		1a (iRadA-PPB2-PolB2)					iRadA	PPB2	PolB2							SLKWMLVTSFGYLGYRNAKFGKLESHEAVTAFGREKLITAKEVSEEFQYKVVHGITDSIFI	HGITDSIFI	517	ITD												172	Bacteria		Spirochaetota	Spirochaetia	Leptospirales	Leptospiraceae	Leptospira	Leptospira biflexa			0	0	METYKGYLFDIYHSEQKIYLWIKSDTGELKLFVDEYFPIIYANASPSILKKLVKRFYELDALAEIPSFTEKRLFYQNKTIPVLKLVISKPQLLPRITNKLFNLYGKYDIYHSDIEITTGYMVEKNIYPLAYLTIEYEIPPNKINRIKSVTSLTDINELDYNIPELRAISLYLEKSHRHPFQENTLIVETPKEKYNIPTKNGITLIEKLNFIFQKHNPDIILSSFGDQVIFPYLFKTAQECHLTTEFDRDKTSLIRRSIQTQGTSFNTYGTIVFRAPSYPLFGRWHIDSRNSFVYKEAELIGIIELSRISRLPIQKMARASTGKALTYIEVDVALRMNYLVPWQKSALESEKSALQLLNADKGGLVFQADIQNGFVLENVAQLDFSQMYPNIMVKHNISP…		GCF_004770345.1_ASM477034v1	na
WP_012389132.1	WP_012389130.1	WP_012389131.1		1a (iRadA-PPB2-PolB2)					iRadA	PPB2	PolB2							SLKWMLVTSFGYLGYRNAKFGKLESHEAVTAFGREKLINAKEVSEEFQYKVVHGITDSIFI	HGITDSIFI	517	ITD												172	Bacteria		Spirochaetota	Spirochaetia	Leptospirales	Leptospiraceae	Leptospira	Leptospira biflexa			0	0	METYKGYLFDIYHSEQKIYLWIKSDTGELKLFVDEYFPIIYANASPSILKKLVKRFYELDALAEIPSFTEKRLFYQNKTIPVLKLVISKPQLLPRITNKLFNLYGKYDIYHSDIEITTGYMVEKNIYPLAYLTIEYEIPPNKINRIKSVTSLTDINELDYNIPELRAISLYLEKSHRHPFQENTLIVETPKEKYNIPTKNGITLIEKLNLILQKHNPDIILSSFGDQVIFPYLFKTAQECHLTTEFDRDKTSLIRRSIQTQGTSFNTYGTIVFRAPSYPLFGRWHIDSRNSFVYKEAELIGIIELSRISRLPIQKMARASTGKALTYIEVDVALRMNYLVPWQKSALESEKSALQLLNADKGGLVFQADIQNGFVLENVAQLDFSQMYPNIMVKHNISP…		GCF_000017685.1_ASM1768v1	representative genome
MCP4764106.1	MCP4764104.1	MCP4764105.1		1a (iRadA-PPB2-PolB2)					iRadA	PPB2	PolB2							ALKWILVVSFGYLGFKNARFGRVEGHQSICAFAREIMLRSQEIAEKSGYRVLHGIVDSLWL	HGIVDSLWL	577	IVD												1906665	Archaea							archaeon			1	1	MEIEGWILDVGVNGDYLEIWMKFRDGRTIPALYKYHPSFYAQLREELISFEEAEDLLNKHEHIMNLERCERYVAVTDHLKKPVLRIQVDSPRYFKRTIADIEKVNKFHLFNIDIPTTQTFFYEKHLFPMGLCIFELDNYSPSISPKFLARSKKDMPIIRKITLNDSNEEIFYNLPPLRVIHLKLGEFGAKRKKEDIYKDIFRRPRLNERLISCEIELTDGYDCRRVEDQRPPWTTKWKTYGNSIEKMEKLVIIIEEETEIDTITTLSKEIEYFDPDIVLTDYGDEFIFPYLVARASANNISRDLYLSRGKIPLKNNLFKTAGDSHYFSYGVMYHRSKTKFYFRGRIHIDTRSTGSLHFTGGNIYGTVEVARVSRVPIQRLTRITIGGALQSIQFYIAES…		GCA_024230555.1_ASM2423055v1	na
WP_135637549.1	WP_015678306.1	WP_015678010.1		1a (iRadA-PPB2-PolB2)					iRadA	PPB2	PolB2							SLKWMLVTSFGYLGYRNAKFGKLESHEAVTAFGREKLIIAKEVSEEYNYNVVHGITDSIFI	HGITDSIFI	517	ITD												293069	Bacteria		Spirochaetota	Spirochaetia	Leptospirales	Leptospiraceae	Leptospira	Leptospira yanagawae			0	1	MEIYKGYLFDIYHSEQKIYLWIKSDSGELKLFVDEYFPIIYANASPTILKKLVKRFYELDALAEIPTFTEKRLFYQNKSIPVLKLVISKPQLLPKITNKLFNLYGKYDIYHSDIEITTGYMVEKNIYPLAFLRIESEVSKNQLNHIKNIKALTDINELDYEVPELKAISLYLEKSHRHPFQENTLIAETAQKTYQIPTKNGITLIQNLNEIFKNHDPDIVLSSFGDQVIFPYLFKTAQDTHLTTEFDRDKTSLIRRSIQTQGTSFNTYGTIVYRAPSYPLFGRWHIDSRNSFVYKEAELIGIIELSRISRLPIQKMARASTGKALTYIEVDVALRMNYLVPWQKSALESEKSALQLLNADKGGLVFQADIQNGFVLENVAQLDFSQMYPSIMVTHNISP…		GCF_004769275.1_ASM476927v1	representative genome
WP_135754390.1	WP_135742375.1	WP_135754389.1		1a (iRadA-PPB2-PolB2)					iRadA	PPB2	PolB2							SLKWMLVTSFGYLGYRNAKFGKLESHEAVTAFGREKLITAKEVSEKFHYKVVHGITDSIFI	HGITDSIFI	517	ITD												2484911	Bacteria		Spirochaetota	Spirochaetia	Leptospirales	Leptospiraceae	Leptospira	Leptospira bouyouniensis			0	1	METYKGYLFDIYHSEQKIYLWIKSDSGELKLFVDEYFPIIYANASPAVLKKLVKRFYELDALAEIPSFTEKRLFYQNKTISVLKLVISKPQLLPKITNKLFNLYGKYDIYHSDIEITTGYMVEKNIYPLAYLRIEYEINKNQLNRIKTISSLTDINELDYKVPELRAISLYLEKSHRHPFQENTLVIETPKKKYNIPTNNGISLIQNLNEIFEKHNPDIVLSSFGDQVIFPYLFKIAQENHLTTEFDRDKTSLIRRSIQTQGTSFNTYGTIVFRAPSYPLFGRWHIDSRNSFVYKEAELIGIIELSRISRLPIQKMARASTGKALTYIEVDVALRMNYLVPWQKSALESEKSALQLLNADKGGLVFQADIQNGFVLENVAQLDFSQMYPSIMVTHNISP…		GCF_004770625.1_ASM477062v1	representative genome
WP_108958449.1	WP_108958661.1	WP_108958450.1		1a (iRadA-PPB2-PolB2)					iRadA	PPB2	PolB2							SLKWMLVTSFGYLGYRNAKFGKLESHEAVTAFGREKLITAKEVSEEYDYKVVHGITDSIFI	HGITDSIFI	517	ITD												1917822	Bacteria		Spirochaetota	Spirochaetia	Leptospirales	Leptospiraceae	Leptospira	Leptospira ellinghausenii			0	1	METYNGYLFDIYHSEQKIYIWIKSDSGELKLFVDEYFPVIYANASPTILKKLVKRFYELDALAEIPNFTEKTLFYQNKTIPVLKLVISKPQLLPKITNKLFNLYGKYDIYHSDIEITTGYMVDKNIYPLCYVTIEYEVSKNRLNQIKIIKSLTEINELDYEVPELRAISLYLEKSHRHPFSENNLIIETSNENYNIPTGNGITLIKKLNEIFLKHNPDIVLSSFGDQVIFPYLFKTAQENHLTTEFDRDKTSLIRRSIQTQGTSFNTYGTIVYRAPSYPLFGRWHIDSRNSFVYKEAELIGIIELSRISRLPVQKMARASTGKALTYIEVDVALRKNYLVPWQKSALESEKSALQLLNADKGGLVFQADISNGFVLENVAQLDFSQMYPSIMVTHNISP…		GCF_003114815.1_ASM311481v1	representative genome
WP_135594910.1	WP_100719595.1	WP_100719573.1		1a (iRadA-PPB2-PolB2)					iRadA	PPB2	PolB2							SLKWMLVTSFGYLGYRNAKFGKLESHEAVTAFGREKLITAKEVSEEYQYKVVHGITDSIFI	HGITDSIFI	517	ITD												2023178	Bacteria		Spirochaetota	Spirochaetia	Leptospirales	Leptospiraceae	Leptospira	Leptospira levettii			0	0	METYNGYLFDIYHSEQKIYIWIKSDSGELKLFVDEYFPVIYANASPTILKKLVKRFYELDALAEIPNFTEKILFYQNKTIPVLKLVISKPQLLPKITNKLFNLYGKYDIYHSDIEITTGYMVDKKIYPLCYVTLEYEVSKNRLNQIKTIKSLTDINELDYKVPELRAISLYLEKSHRHPFSENNLIIETSNENYNIPTGNGITLIKNLNEIFLKHNPDIVLSSFGDQVIFPYLFKTAQENHLTTEFDRDKTSLIRRSIQTQGTSFNTYGTIVYRAPSYPLFGRWHIDSRNSFVYKEAELIGIIELSRISRLPVQKMARASTGKALTYIEVDVALRMNYLVPWQKSALESEKSALQLLNADKGGLVFQADISNGFVLENVAQLDFSQMYPSIMVTHNISP…		GCF_004770375.1_ASM477037v1	na
WP_265355935.1	WP_100719595.1	WP_100719573.1		1a (iRadA-PPB2-PolB2)					iRadA	PPB2	PolB2							SLKWMLVTSFGYLGYRNAKFGKLESHEAVTAFGREKLITAKEVSEEYQYKVVHGITDSIFI	HGITDSIFI	517	ITD												2023178	Bacteria		Spirochaetota	Spirochaetia	Leptospirales	Leptospiraceae	Leptospira	Leptospira levettii			0	0	METYNGYLFDIYHSEQKIYIWIKSDSGELKLFVDEYFPVIYANASPTILKKLVKRFYELDALAEIPNFTEKILFYQNKTIPVLKLVISKPQLLPKITNKLFNLYGKYDIYHSDIEITTGYMVDKKIYPLCYVTLEYEVSKNRLNQIKTIKSLTDINELDYKVPELRAISLYLEKSHRHPFSENNLIIETSNENYNIPTGNGITLIKNLNEIFLKHNPDIVLSSFGDQVIFPYLFKTAQENHLTTEFDRDKTSLIRRSIQTQGTSFNTYGTIVYRAPSYPLFGRWHIDSRNSFVYKEAELIGIIELSRISRLPVQKMARASTGKALTYIEVDVALRMNYLVPWQKSALESEKSALQLLNADKGGLVFQADISNGFVLENVAQLDFSQMYPSIMVTHNISP…		GCF_026151415.1_ASM2615141v1	na
WP_265357539.1	WP_265357541.1	WP_265357540.1		1a (iRadA-PPB2-PolB2)					iRadA	PPB2	PolB2							SLKWMLVTSFGYLGYRNAKFGKLESHEAVTAFGREKLITAKEVSEEYQFKVVHGITDSIFI	HGITDSIFI	517	ITD												2950024	Bacteria		Spirochaetota	Spirochaetia	Leptospirales	Leptospiraceae	Leptospira	Leptospira paudalimensis			0	0	METYNGYLFDIYHSEQKIYIWIKSDSGELKLFVDEYFPVIYANASPTILKKLVKRFYELDALAEIPNFTEKRLFYQNKTIPVLKLVISKPQLLPKITNKLFNLYGKYDIYHSDIEITTGYMVDKKIYPLCYVTIEYEATKNRLNQIKTIKSLTDLNELDYEIPELLAISLYLEKSHRHPFSENNLIIETSNENYNIPTGNGITLIKKLNEIFLKHNPDIVLSSFGDQVIFPYLFKTAQENHLTTEFDRDKTSLIRRSIQTQGTSFNTYGTIVYRAPSYPLFGRWHIDSRNSFVYKEAELIGIIELSRISRLPVQKMARASTGKALTYIEVDVALRMNYLVPWQKSALESEKSALQLLNADKGGLVFQADISNGFVLENVAQLDFSQMYPSIMVTHNVSP…		GCF_026151345.1_ASM2615134v1	representative genome
WP_100719572.1	WP_100719595.1	WP_100719573.1		1a (iRadA-PPB2-PolB2)					iRadA	PPB2	PolB2							SLKWMLVTSFGYLGYRNAKFGKLESHEAVTAFGREKLITAKEVSEEYQYKVVHGITDSIFI	HGITDSIFI	517	ITD												2023178	Bacteria		Spirochaetota	Spirochaetia	Leptospirales	Leptospiraceae	Leptospira	Leptospira levettii			0	0	METYNGYLFDIYHSEQKIYIWIKSDSGELKLFVDEYFPVIYANASPTILKKLVKRFYELDALAEIPNFTEKILFYQNKTIPVLKLVISKPQLLPKITNKLFNLYGKYDIYHSDIEITTGYMVDKKIYPLCYVTLEYEVSKNRLNQIKTIKSLTDINELDYKVPELRAISLYLEKSHRHPFSENNLIIETSNENYNIPTGNGITLIKNLNEIFLKHNPDIVLSSFGDQVIFPYLFKTAQENHLTTEFDRDKTSLIRRSIQTQGTSFNTYGTIVYRAPSYPLFGRWHIDSRNSFVYKEAELIGIIELSRISRLPVQKMARASTGKALTYIEVDVALRMNYLVPWQKSALESEKSALQLLNADKGGLVFQADISNGFVLENVAQLDFSQMYPSIMVTHNISP…		GCF_026151455.1_ASM2615145v1	na
WP_135638337.1	WP_100719595.1	WP_100719573.1		1a (iRadA-PPB2-PolB2)					iRadA	PPB2	PolB2							SLKWMLVTSFGYLGYRNAKFGKLESHEAVTAFGREKLITAKEVSEEYQYKVVHGITDSIFI	HGITDSIFI	517	ITD												2023178	Bacteria		Spirochaetota	Spirochaetia	Leptospirales	Leptospiraceae	Leptospira	Leptospira levettii			0	0	METYNGYLFDIYHSEQKIYIWIKSDSGELKLFVDEHFPVIYANASPTILKKLVKRFYELDALAEIPNFTEKILFYQNKTIPVLKLVISKPQLLPKITNKLFNLYGKYDIYHSDIEITTGYMVDKKIYPLCYVTLEYEVSKNRLNQIKTIKSLTDINELDYKVPELRAISLYLEKSHRHPFSENNLIIETSNENYNIPTGNGITLIKNLNEIFLKHNPDIVLSSFGDQVIFPYLFKTAQENHLTTEFDRDKTSLIRRSIQTQGTSFNTYGTIVYRAPSYPLFGRWHIDSRNSFVYKEAELIGIIELSRISRLPVQKMARASTGKALTYIEVDVALRMNYLVPWQKSALESEKSALQLLNADKGGLVFQADISNGFVLENVAQLDFSQMYPSIMVTHNISP…		GCF_004769485.1_ASM476948v1	na
WP_135673760.1	WP_100719595.1	WP_100719573.1		1a (iRadA-PPB2-PolB2)					iRadA	PPB2	PolB2							SLKWMLVTSFGYLGYRNAKFGKLESHEAVTAFGREKLITAKEVSEEYQYKVVHGITDSIFI	HGITDSIFI	517	ITD												2023178	Bacteria		Spirochaetota	Spirochaetia	Leptospirales	Leptospiraceae	Leptospira	Leptospira levettii			0	0	METYNGYLFDIYHSEQKIYIWIKSDSGELKLFVDEYFPVIYANASPTILKKLVKRFYELDALAEIPNFTEKILFYQNKTIPVLKLVISKPQLLPKITNKLFNLYGKYDIYHSDIEITTGYMVDKKIYPLCYVTLEYEVSKNRLNQIKTIKSLTDINELDYKVPELRAISLYLEKSHRHPFSENNLIIETSSENYNIPTGNGITLIKNLNEIFLKHNPDIVLSSFGDQVIFPYLFKTAQENHLTTEFDRDKTSLIRRSIQTQGTSFNTYGTIVYRAPSYPLFGRWHIDSRNSFVYKEAELIGIIELSRISRLPVQKMARASTGKALTYIEVDVALRMNYLVPWQKSALESEKSALQLLNADKGGLVFQADISNGFVLENVAQLDFSQMYPSIMVTHNISP…		GCF_004769265.1_ASM476926v1	na
WP_135681842.1	WP_100719595.1	WP_100719573.1		1a (iRadA-PPB2-PolB2)					iRadA	PPB2	PolB2							SLKWMLVTSFGYLGYRNAKFGKLESHEAVTAFGREKLITAKEVSEEYQYKVVHGITDSIFI	HGITDSIFI	517	ITD												2023178	Bacteria		Spirochaetota	Spirochaetia	Leptospirales	Leptospiraceae	Leptospira	Leptospira levettii			0	0	METYNGYLFDIYHSEQKIYIWIKSDSGELKLFVDEYFPVIYANASPTILKKLVKRFYELDALAEIPNFTEKILFYQNKTIPVLKLVISKPQLLPKITNKLFNLYGKYDIYHSDIEITTGYMVDKKIYPLCYVTLEYEVSKNRLNQIKTIKSLTDINELDYKVPELRAISLYLEKSHRHPFSENNLIIETSNENYNIPTGNGITLIKNLNEIFLKHNPDIVLSSFGDQVIFPYLFKTAQENHLTTEFDRDKTSLIRRSIQTQGTSFNTYGTIVYRAPSYPLFGRWHIDSRNSFVYKEAELIGIIELSRISRLPVQKMARASTGKALTYIEVDVALRMNYLVPWQKSALESEKSALQLLNADKGGLVFQADISNGFVLENVAQLDFSQMYPSIMVTHNISP…		GCF_004769515.1_ASM476951v1	na
MBD3351474.1	MBD3351476.1	MBD3351475.1		1a (iRadA-PPB2-PolB2)					iRadA	PPB2	PolB2							ALKWILVVSFGYLGFRNARFGRVEGHQSVCAYSREIILQTRDMAHQKGFEVLHGIVDSMWL	HGIVDSMWL	570	IVD		KSGLDKYF	860	1	-2.2							2053489	Archaea		Candidatus Lokiarchaeota					Candidatus Lokiarchaeota archaeon			1	1	MMITGWILSINSRGEYIELWIKKRDGEVVPAFYHYQPSFYVHPKEGIINTEQGEYILKKHKHITKVKKCKRYVYVTEHKKKEVIQVWVKSPLCFRKVVDDIKQTDYFDLYNIDIPITQKFLYEQDLFPISYCEFELDEENPSISYIAEETWPIIKRIILKESNEAIFYKLPPFRIIQLYLGTFGNEERSNLKKPLYRRPMYNEPLISCKIRLIEGYQDKKIENLIPPWQRENSINDFGDEEIILTVKEECEIETISKLSKLMKQLDPDIILTNHGDEYFFPYLLARASFCGCQRDLYLSRDQRPLKTNRFHISGDNKYFSYGVVRHRSPDQFYLRGRIHIDTRTYGSLHFKDGNIWGVVEVARISRVPIQRLVRITIGGALQSIQFYVAKEKGYLVPPE…		GCA_014729055.1_ASM1472905v1	na
MBF8255733.1	MBF8255731.1	MBF8255732.1		1a (iRadA-PPB2-PolB2)					iRadA	PPB2	PolB2							AHKWLLVTCFGYLGYKNARFGRIEAHEAVTAYGREVLLRAKEIVEGRGFRVLHLYVDGLWI	HLYVDGLWI	553	YVD							QPRLF	229	0	-3		2073117	Bacteria		Chloroflexota	Anaerolineae	Anaerolineales			Anaerolineales bacterium			1	1	MPSFSAWLFDVYPSGTGMILWLLDEAGRMHALHDDDFTPCFYVRGPEDELAALTGWLRTRRDVVLRRTARRDLFLDRELEVLEIGVRPPARLPAVLHAAAEAFPHLTYYDADIPLPQRYVLARGIFPVALCQVEHDDDHRLRAITTLDTPWEIDYRLPPLRAMSLYLVNRHGEVVEGDRASHPEGETLGPPPEATPDDRPRGDRNPSLGAERNPAHARRGTRQAHADLVVEVDGRQHVFPRRHGRRLLLGVRHLLERHDPDLIVTAFGDSYLLPRLLHLAQHYGVPLPLNRDPRQVVAHKAARSYFSYGRIIFRDEQHLLFGRWHIDHRNAFLSDDYGLDGTIEIARLSGLPVQTVARVSTGTGISAMQVATAWRRGVLVPWQKRQPESLKSGIDLLIA…		GCA_015660765.1_ASM1566076v1	na
OGO28420.1	OGO28422.1	OGO28421.1		1a (iRadA-PPB2-PolB2)					iRadA	PPB2	PolB2							AHKWLLVTCFGYLGYKNARFGRIEAHEAVTAYGREALLRAKEAAEDLGFTVLHLYVDGLWV	HLYVDGLWV	568	YVD												1797648	Bacteria		Chloroflexota					Chloroflexi bacterium RBG_16_54_18			1	1	MKQVCGWLLDVYPDLGGGKQGRRGLLLWLLGEDGQRYCLRQTFPITFYAAGPPARLEALRLFIESQPGGAPVTLFQTERKELFSQRPLQVLAVQVDTVASQALLFNRISQAFPDLTYFDTDIPLPLRHAARFGTFPLARCAAAVDAQDTIQELQVLDSPWELDPLEPPLRILRMEPDPGPVPAMPGPHAGGRPPTHLLLHTGQQGTLRLALQPERPLLVNLRALLTRLDPDLLLTAAGDTWMLPYLLERARTARLPLPLNRDPVRQPAHRPERSYFSYGQVIYRGRQVHLFGRWHIDRGNAMLWDDYDLQGVLEVARVTGLPVQTAARVSPGTGISSMQILTALRNEILVPWHKQQAETPKTALQMFAADQGGLVYQPLVGLHHDVGEIDFVSMYPGIM…		GCA_001795125.1_ASM179512v1	na
MBN2083789.1	MBN2083787.1	MBN2083788.1		1a (iRadA-PPB2-PolB2)					iRadA	PPB2	PolB2							ALKWLLVTCFGYLGYKNARFGRIEAHESTTACGRDTLLRAKEIAEERGYLFLHALTDALWI	HALTDALWI	587	LTD												2073117	Bacteria		Chloroflexota	Anaerolineae	Anaerolineales			Anaerolineales bacterium			1	1	MNARSLPAWILDLYPAPEGMVLWLKTDDGRALRAVDELPMSFFIAAEPSILRAAWKEISGWKKGLLLARERRFEIHRGEEIDLLSVTAPGPLPYRAAVREALARWPDLAFYNADLDPALVYAVERNVFPLAECQVTLEGARVRAITTGRTRWDLAAEPPPFRILTLRLTGELRDPSHGYRAPLEITAPGMPAQTCAWDDPRELVEAVRSAILAYDPDILLTAWGDSFLLPELIALARRSGIDLPLNRDARRSVLRKGERSYFSYGRIVHRPSSVWLFGRLHIDRQTAFLADEYGLDGLVELARTTLQPLQQVARTSSGTGISAMQTAEAYRRGWLIPYRKRTPEDFKTALELVRGDKGGLTFQPEPGLYEHVLELDFASMYPSLMVKFNLSAETVGRTC…		GCA_016932475.1_ASM1693247v1	na
KAA3645415.1	KAA3645413.1	KAA3645414.1		1a (iRadA-PPB2-PolB2)					iRadA	PPB2	PolB2							SLKWLLVVCFGYLGYRNARWGRIEAHEAVTAYSRELLLRAKEVAEEHGFRVIHMYVDGLYV	HMYVDGLYV	534	YVD												2026724	Bacteria		Chloroflexota					Chloroflexota bacterium			1	1	MTAVRTSAWSCCCGVSPNWKNAWLPWKRTMPELRGWLLDVYAHAEDGLVVWLIGEDGERYRFKQDFPIRFYVHGPTEELRELWKYLRADNAQLLLRRTQRRDLFTGPLDVLEVEVTNPAEQQRVFYRAKKRFPDLTYYDADLPLMLRYSAHYDVFALGRCSLQVDDEGRIQHIEPLHSRWEVEMDLPKLRVMRIRPDVDPNHGTPKYLSVGVGKKTWYISLEDGAAAVQRLDSLLTKHDPDLIFAAWGDDWLFPYLFELAEEHGLDFNPNRDPRFTPDQRDAFSYFTYGQIVYRGAQTLLFGRIHVDPRNAMLYSDYRMRGTFEQARVTGLPVQLVSRKSTGSGITAMQMAVALRNGIMVPHVKQEVERFKSLDQLIQTDWGGTVYQPLVGVHEDVVMI…		GCA_008501685.1_ASM850168v1	na
MBL8080446.1	MBL8080448.1	MBL8080447.1		1a (iRadA-PPB2-PolB2)					iRadA	PPB2	PolB2							AIKDLGVVSNGRLAFANAIFGRLPAYEALAFLGRRTLLDAKEIAEAHGFTVLYMCVDSLFL	YMCVDSLFL	483	CVD							QLGLM	177	0	-2.4		2073117	Bacteria		Chloroflexota	Anaerolineae	Anaerolineales			Anaerolineales bacterium			0	1	MIIWVLCDDGRRRSFRQEFTVAFHVRGPSESLYDLWKFLKPKGVQLARVKGTDLYDGTRDDILEAKFDAFDALKEVFYEAKEAFPDLTYYDVDTELYLRYWAAFNLFPFARCKLTVNGVYVQTIEPLDSRWDIDPARPPLRTLFMKPDVDPSRRAPKFLQVKYEGFDYKLQLDEPRKVLDFVNDVLNKYNPDMIITEYGDKWLFDYLAKVSQETGIPFRPNRDYFRDVVHKGETKFHTYGQAHHRDKQVHLLGRSHIDTMNCSNYHKYGFDGAMELAQITGIPIQESARRSAGAGISAMQVLTALRWNVMVPYQYQKGETPKTWRQLFLLDRGGLIDVGPPGLHKNVFVIDFFMMYPSLMIRDNLSPETVGVKEKDAILIPGTGLKVSRKRGLIPETLE…		GCA_016789305.1_ASM1678930v1	na
MCZ7547601.1	MCZ7547603.1	MCZ7547602.1		1a (iRadA-PPB2-PolB2)					iRadA	PPB2	PolB2							ALKWLLVVCFGYLGYKNARFGKIESHEAVTAVSRELMLQAKEVAEDLGFTVLHMYVDCLFV	HMYVDCLFV	509	YVD												2073117	Bacteria		Chloroflexota	Anaerolineae	Anaerolineales			Anaerolineales bacterium			0	1	MNEQTGWLLDVYADAEDGLVFWLLTEDDQRLRLRMNFPVTLYAAGEFGVLRQAWNYLKDKDVKLERTTRRDLFLGERDVMAITLSRPSLLPALFADLSRQFPSLDYYDADIPLSLRFIAQTNAHLLGRCRVVLDGDTVQAIQPIDSPWEVRPAPLPLRILTLSPDVNPAIRKPKYLHVQTKQTKYKLSLEPIRAFLISLKADLQRFDPDLILTDYGDTWLFPQLEAWAKECGIEFNPNRDESKDVLKRRADSYFAYGQVVYRGAQAHLFGRWHIDCRNAMSWGEYGLEGAMEQARVTGLGVQEMARKSPGAGITAMQMLTALRNNIMVPVQKQQVEGTKTLIELIRADHGGLIYQPLIGVHGHVAQIDFSSMYPAIMVKHNISPETIGRVAEGVHLHCT…		GCA_027494025.1_ASM2749402v1	na
MCB1165840.1	MCB1165842.1	MCB1165841.1		1a (iRadA-PPB2-PolB2)					iRadA	PPB2	PolB2							SLKWMLVTSFGYLGYRNAKFGKIESHEAVTAFGRDKLLIAKEMAEEAGFSVVHGITDCLFL	HGITDCLFL	573	ITD												2026757	Bacteria		Spirochaetota	Spirochaetia	Leptospirales	Leptospiraceae		Leptospiraceae bacterium			0	1	MDSASGSPFRIEGWLFDIYHMEDQIYLCLLDASGRFYLCRDEFRPVIYARGPENTLKRLVHRLHEMEGIHGEPFYVKKKLFYQNRVVDVLSISIARPSLLRRIKNRLYALYGRMDLFHTDFEIPAGYMQQKGIFPLCRLRAKLQRLSSGHHGRTLFNLLSCEALDDIFDLDFAMPQLKIARLRLNYGHRLTLQKALNTGIQKFDTAEQRIIIECEGQRLSIPVNLGPDHLQQFNDFLLSIDPDVILSAYGDQVIMPVLFQAFQKHKMIPHLDRDVDPGALRKIVVQGTSYNTYGNWIYRAPSYPLFGRWHIDSANSFVFKESQLMGIVELSRMSRIPVQRMSRSSTGAALTSIECEVALQKDYLVPWQKSGLEEPRTVMHLLEADKGGLVFVPNSKTIM…		GCA_020440985.1_ASM2044098v1	na
MCU0487853.1	MCU0487855.1	MCU0487854.1		1a (iRadA-PPB2-PolB2)					iRadA	PPB2	PolB2							ALKWLLVVCFGYLGYKNARFGRIESHQAVTAYSREILLQAKETAEAMGYVVLHLYVDGLWV	HLYVDGLWV	539	YVD												2073117	Bacteria		Chloroflexota	Anaerolineae	Anaerolineales			Anaerolineales bacterium			1	1	MNEIRGWLLDLYEHSQQGTVLWLLGEDGQRHCLRHLLPVVFYAAGPFDRLRLAWRWLEGQAFALRLERTQRQDLFTGPITVLAVQLTDAAVLSRLFRQMLACFPDLDYYDADLPLALRYAAAFDLFPLAQCRALVDEQGWLREISALDSRWDLDPPPAPLRILTIHPDVDPVHAPPTQLELRSGRVNYRLSLANPRSLLVCLNAALKVYDPDLILTRRGDTWLFPLLFELAERYAVPFNPNRDPQRQALQRKERSIYTYGQVLYRGQQVHLYGRWHVDELNAMMYGDHGLEGALEQARVTGLPLQEIARKSPGSGITAMQMQTALRRGVLIPYQKQQAEYFKSAADLIGADFGGLVYQPLVGLHDHVAEIDFISMYPSIMARFNISPETVAPLNAFSGC…		GCA_025454555.1_ASM2545455v1	na
MCJ7512610.1	MCJ7512608.1	MCJ7512609.1		1a (iRadA-PPB2-PolB2)					iRadA	PPB2	PolB2							AHKWLLVTCFGYLGYKNARFGRIEAHEAVTAYGREVLLQAKEMVEARGFRVLHLYVDGLWI	HLYVDGLWI	507	YVD							QPRLF	196	0	-2.8		2073117	Bacteria		Chloroflexota	Anaerolineae	Anaerolineales			Anaerolineales bacterium			1	1	MVSTLFGWLFDVYPSGDGMCLWLIDAEGRIHALSDTFAPVFYVRGPQAGLRALCQHLRARRAPVELRRTERRDLFLDQEVEVLAVSVRNPGQLPLLFRQAADAFPNLTYYDADISLPQRYVLARSLFPLAYCAAEHDHGRLRRIEALDTPWDVEYRLPPLRVMALRLSGELRDPARGHRGDLLVDVDDRLFTFKRSDSRALLLGLQHLLEQHDPDLLVTAYGDSYILPRLLQLAAHYRIPLPLNRDPAQRVAHKAARSYFSYGRVVFRDEQHLLFGRWHVDRQNAFLADDYGLDGTLEIARLTGLPVQTVARVSTGTGISAMQIATAQRRGVLVPWQKRQPESLKSGNDLLVADKGGLVYLPIPGLHEHVAELDFSAMYPSIMVRFNLSPETVGAACCD…		GCA_022866145.1_ASM2286614v1	na
MCE5230517.1	MCE5230519.1	MCE5230518.1		1a (iRadA-PPB2-PolB2)					iRadA	PPB2	PolB2							ALKWLLVCCFGYLGYRNARFGRIEAHEATTALSREKLLQAREACEARGFEALHSIVDCVWI	HSIVDCVWI	564	IVD							QMEFF	173	23	-1.3		1869227	Bacteria							bacterium			1	1	MKDEKLNHHQQAVAQDSALRTQDSITGWLFDLYPSADTIVLWIVADDGRRVRVVDPFRPLFYVGRDRPQGAERARLRNFIDRTPGLEWVGASIGRDFWSDTMIEVDAVAFTDLERADYNLRRLARAFPGATLYNCDIAPEMHYCYDRGLFPTARARFEIDGDRLAGVELLDDWMATEFSLPGLRECELSAEGVLYGARPRLRTITLEADGRAITWDAGDARAMLASLRDAIRDLDPDLIWTSGGDSALMPVLFQIAAENRIDLRLDREAAVRRRIGGGRTFVSYGQVLYHAPDYPLLGRWHIDRANSFWASRTGIDGLIEVARMARMPVQRAARRSIGTGITSIQLDLAYKQGYLIPYKKTRPESWKSAATLLKSDRGGLTFQPRTGVYEDIVELDFVS…		GCA_021372575.1_ASM2137257v1	na
MBX0302527.1	MBX0302529.1	MBX0302528.1		1a (iRadA-PPB2-PolB2)					iRadA	PPB2	PolB2							ALKWILVTCFGYQGFSNAKFGRIEVHEAINAVAREVMLDAKATLETGGWRVLHGIVDSLWV	HGIVDSLWV	470	IVD												2487746	Archaea		Euryarchaeota	Halobacteria	Halobacteriales	Haloarculaceae	Halomicroarcula	Halomicroarcula salinisoli			1	1	MVFAVDVTDDAVRVWSRDGHDAVVTRDESYTPSLFVAADRRPREWLRDRLADDPKVVRTATVERRRSLRADGPAAVLRVDVDRPSEVATLAREIRTVHEPGRWAPGRLRLFNVDMTPKFRYCLERDTQPVPTEELRTLALALPERAVADDDLTELRCAGDRLADDETGVLEAVAARLREHDPDVLVLSTAALVPLLAERATACGVDLQLGRRPGYRQLAGDSTYESYGRVGHSPARYDVPGRAIVDRSNSFLWDEGGLPGLLDLVERSWKPLQEAAWASIGSVFTAIQIREAFDRGVLVPWRAWEGEAFKPARTLHDADRGGFTFEPRVGLHENVVEIDFASLYPSIMCVHNLSPETVRCGCHDTDDVPTLDYSVCPEPGFVPSVLRPIIDDRADLKER…		GCA_019599405.1_ASM1959940v1	na
WP_003001123.1	WP_003000941.1	WP_003001077.1		1a (iRadA-PPB2-PolB2)					iRadA	PPB2	PolB2							SLKWMLVTSFGYLGYRNAKFGRLESHESVNAFAREKLLTAKEIAEERGYVFIHAITDSIFI	HAITDSIFI	532	ITD												28184	Bacteria		Spirochaetota	Spirochaetia	Leptospirales	Leptospiraceae	Leptospira	Leptospira weilii			0	1	MSEPIFIEGSLFDIYHIEDKIHLWLRTQNGESVLFHDFYQPVIYARGEESVLKKLVQRFYELDALADIPVYVPKTLFYENVSVSVLKLKISRPSILSRVSRKLYALYGKFDIYHSDIEVSTSYMVEKKIFPLCKLRISYTEGKFGKKIRTIETDKGDKIEKLEYEVPDFRILSMKLVESHRIEMKNNSILFHNGDRFWEFSGKNPKDLLIGIDRLLKTEDPDVILSSFGDQVIFPYLFTQAQKLKIFPAFDRDRSSLIRRNIQTKGTSFNTYGTIVYRAPSYPLFGRWHIDAENSFVHKEADLLGIVELARLSRLPIQKMARASTGKALTSIETDVALRRGYLVPWQKSAIESPKTALQLLEADKGGLVFQPDISFGMTAENVAQLDFAQMYPSTMVIH…		GCF_000332415.1_gls454060v02	na
WP_020774425.1	WP_020774418.1	WP_017809851.1		1a (iRadA-PPB2-PolB2)					iRadA	PPB2	PolB2							SLKWMLVTSFGYLGYRNAKFGRLESHESVNAFAREKLLTAKEIAEERGYVFIHAITDSIFI	HAITDSIFI	530	ITD												28452	Bacteria		Spirochaetota	Spirochaetia	Leptospirales	Leptospiraceae	Leptospira	Leptospira alstonii			0	0	MSDPIYIEGTLFDIYHIEDKIHLWLRTQNGESILFHDFYQPVIYARGEESVLKKLVQRFYELDALADIPTYVPKTLFYENVSVQVLKLTISRPSLLSKVSKKLYALYGKFDIYHSDIEVSTSYMVEKKIFPLCKLRIYYAEGKFGKRIHTIETDKGDEIEKMEYEIPDFRILSMKLVESHRIDMKDNSILFHNGDRFWEFSGKNPKDLLIGIDRLLKTEDPDIILSSFGDQVIFPYLFTQAQRLKIFPAFDRDRSSPIRRNIRTQGTSFNTYGTIVYRAPSYPLFGRWHIDAENSFVHKEADLLGIVELARLSRLPIQKMARASTGKALTSIETDVALRRGYLVPWQKSAIESPKTALQLLEADKGGLVFQPDISFGMTAENVAQLDFAQMYPSIMVIH…		GCF_000347175.1_gls454194v01	na
WP_135750996.1	WP_135642375.1	WP_135642377.1		1a (iRadA-PPB2-PolB2)					iRadA	PPB2	PolB2							SLKWMLVTSFGYLGYRNAKFGKLESHEAVTAFGREKLITAKEVSEEYNYNVVHGITDSIFI	HGITDSIFI	517	ITD												2484931	Bacteria		Spirochaetota	Spirochaetia	Leptospirales	Leptospiraceae	Leptospira	Leptospira jelokensis			1	1	MEIYKGYLFDIYHSEQKIYLWIKSDSGELKLFVDEYFPIIYANASPTILKKLVKRFYELDALAEIPTFTEKRLFYQNKTIPVLKLVISKPQLLPKITNKLFNLYGKYDIYHSDIEITTGYMVEKNIYPLAYIRIEYEVSKNQINHIKNIKSLTDINELDYDVPELKAISLYLEKSHRHPFQENTLIAETSQKTYRIPTKNGINLIQNLNEIFKNHNPDIVLSSFGDQVIFPYLFKTAQENHLTTEFDRDKTSLIRRSIQTQGTSFNTYGTIVFRAPSYPLFGRWHIDSRNSFVYKEAELIGIIELSRISRLPIQKMARASTGKALTYIEVDVALRMNYLVPWQKSALESEKTALQLLNADKGGLVFQADIQNGFVLENVAQLDFSQMYPSIMVTHNISP…		GCF_004769775.1_ASM476977v1	representative genome
MCI4361757.1	MCI4361755.1	MCI4361756.1		1a (iRadA-PPB2-PolB2)					iRadA	PPB2	PolB2							MLKWVLVTAFGYQGYRNARFGRIECHEAINAYARDLIARLHPFAEAAGYRVRHGLVDSLWL	HGLVDSLWL	510	LVD												1906666	Archaea		Candidatus Thermoplasmatota	Thermoplasmata				Thermoplasmata archaeon			1	1	MPDGWILDATEAPDGAHLLLWVKDDRTGRVAPTTIPYRPPFLVDGPRRLLEELAHTLDDDPAVAALGWRNESTTFYDPKPRRVLAVTASRNDGRARLAAAIDRRGEYRRFLLYDVDMTPGQMYHLAHGTYPFAPVDRDGSEFRATMPAEATDVPPPPLVVAPFEVVLAGHKRGTVVPPDPRLSGVRLGEALIEGEEAEVFRALSDELDRLDPDVLLSNDGDGFDVPWLYERARAIGLTSRTFSLGRMPAPLVAAGGARTFVSYGRIYHRPASFPLPGRFHVDRESSFVYDDAGIDGLVDAARLSRISLQTVARQSPGTAFTAMEIAQALRLGIHVPWKKNRPESFKSARRLVDADRGGVILVPPPGVFDQVDEFDFASLYPHIMVRHNLSAETLECACC…		GCA_022750275.1_ASM2275027v1	na
MCI4369837.1	MCI4369839.1	MCI4369838.1		1a (iRadA-PPB2-PolB2)					iRadA	PPB2	PolB2							MLKWVLVTAFGYQGYRNARFGRIECHEAINAYARDLIARLVPFAEAAGYRVRHGLVDSLWL	HGLVDSLWL	510	LVD												1906666	Archaea		Candidatus Thermoplasmatota	Thermoplasmata				Thermoplasmata archaeon			0	0	MPDGWILDATEAPDGAHLYLWVKDDRTGRVAPTTIPYRPPFLVDGPRRLLEELAHSLDDDPAVAALGWRNESTTFYDPKPRRVLAVTASRNDGRARLAAAIDRRGEYRRFLLYDVDMTPGQMYHLAHGTYPFAPVDRDGSEFRATMPAEATDVPPPPLVVAPFEVVLAGHKRGTVVPPDPRLSGVRLGEALIEGEEAEVFRALSDELDRLDPDVLLSNDGDGFDVPWLYERARAIGLTSRTFSLGRMPAPLVAAGGARTFVSYGRIYHRPASFPLPGRFHVDRESSFVYDDAGIDGLVDAARLSRISLQTVARQSPGTAFTAMEIAQALRLGIHVPWKKNRPESFKSARRLVDADRGGVILVPPPGVFDQVDEFDFASLYPHIMVRHNLSAETLECACC…		GCA_022750465.1_ASM2275046v1	na
MCZ6530054.1	MCZ6530056.1	MCZ6530055.1		1a (iRadA-PPB2-PolB2)					iRadA	PPB2	PolB2							AHKWLLVTCFGYLGYKNARFGRIEAHEAVNAYGREVLLQAKELVEQAGFRVLHLYVDGLWI	HLYVDGLWI	514	YVD												2026724	Bacteria		Chloroflexota					Chloroflexota bacterium			0	1	MSTLFAWLFDAYPSGNGMSVWLIDREGRSHELHDTFSPRFYAQGARDRLHALSAALIGKRAPVELRMTERLELFLDRKIEVLEVRVRIPGELPRLFRQASRAFPDLTYYDADIPLPQRYVLEREVFPLAYCAIDEAGGRIRRIEALDTPWDADYQLPPLRVMTLRLDGDLQDPSRSIAAELDQGRRRDLLVEVEQQRFRFPRLQGRQLILGMRHLLERFDPDVLISAYGDNYILPRLLRLSRHYGIRLPLNRDPRQAVQQKGAHSYFSYGRILFRNEQHTLFGRWHLDRQNAFLTNYYGLDGILEIARVSGLPVQTVARVSTGTGISAMQVATAQRRGVLVPWQKRQPESLKTGLDLFAADKGGLVYAPIAGLYEGVAELDFTAMYPSIMVHYNVSPET…		GCA_027298025.1_ASM2729802v1	na
MCH8093909.1	MCH8093911.1	MCH8093910.1		1a (iRadA-PPB2-PolB2)					iRadA	PPB2	PolB2							AHKWLLVTCFGYLGYKNARFGRIEAHEAVNAYGREVLLQAKELVEEAGFRVLHLYVDGLWI	HLYVDGLWI	514	YVD												2026724	Bacteria		Chloroflexota					Chloroflexota bacterium			0	1	MSTLFAWLFDVYPSGDGMLVWLIDRQGRSHAFQDRFAPRFYVQGSRARLREVWAFHIKKRAPVELRLTERTDLFLDRPVEVLEVRLRIPGELPRVFQQASRAFPDLTYFDADIPLPQRYVLDRELFPLAYCAVDEAHGHIRHIEALDTPWDVDYELPPLRVMTLRLDGDLQDPSRRIALEPDAVQRGDLLVEVDKQRFRFPLRQGRKLVFGMRHLLERFDPDVLISAYGDNYILPRLMRLARHYGIRLPLNRDPKQAVQHKRSHSYFSYGRIVFRNEQHLLFGRWHLDRQNAFLSNYYGLDGILEIARVSGLPVQTVARVSTGTGISAMQVATAQRRGVLVPWQKRQPESLKTGMELFAADKGGLVYTPIAGLYEGVAELDFTAMYPSIMVHYNVSPET…		GCA_022565975.1_ASM2256597v1	na
MCH8875463.1	MCH8875465.1	MCH8875464.1		1a (iRadA-PPB2-PolB2)					iRadA	PPB2	PolB2							AHKWLLVTCFGYLGYKNARFGRIEAHEAVNAYGREVLLQAKELVEEAGFRVLHLYVDGLWI	HLYVDGLWI	514	YVD												2026724	Bacteria		Chloroflexota					Chloroflexota bacterium			0	0	MSTLFAWLFDVYPSGDGMLVWLIDRQGRSHAFQDRFAPRFYVQGSRARLREVWAFHIKKRAPVELRLTERTDLFLDRPVEVLEVRLRIPGELPRVFQQASRAFPDLTYFDADIPLPQRYVLDRELFPLAYCAVDEAHGRIRHIEALDTPWDVDYELPPLRVMTLRLDGDLQDPSRRIALEPDAVQRGDLLVEVDKQRFRFPLRQGRKLVFGMRHLLERFDPDVLISAYGDNYILPRLMRLARHYGIRLPLNRDPKQAVQHKRSHSYFSYGRIVFRNEQHLLFGRWHLDRQNAFLSNYYGLDGILEIARVSGLPVQTVARVSTGTGISAMQVAIAQRRGVLVPWQKRQPESLKTGMELFAADKGGLVYTPIAGLYEGVAELDFTAMYPSIMVHYNVSPET…		GCA_022574135.1_ASM2257413v1	na
MDI6804601.1	MDI6804603.1	MDI6804602.1		1a (iRadA-PPB2-PolB2)					iRadA	PPB2	PolB2							ALKWMLVTCFGYLGYKNARFGKIEAHESVNAFSRDAILQAKEIAENRGFKLLHAIIDCMWL	HAIIDCMWL	546	IID												1898104	Bacteria		Bacteroidota					Bacteroidota bacterium			1	1	MNKSINTTAWLFDVYPSNKGITIWLIDEEGVKHTCYADFVPSFYLYLNQSDMKRAEVLATRLRIPVFTHRTKKRELYSNEEWNVLQVNVHDTMKFREAVRFFEKYFPPFAFYDSNILPAQLYFYHTGLFPLAFGEYRINEKGKVVEFNLADSREAFEYTLPPLSIMNIRNANNFLPPKYRSIMQLEISYENNSYLLEQQNPAELLDAFNWHIHRFDPDVILTEYGDASLMPMLNSISKKCKIPLHFNRDKSVNYFTTKESSYFQYGKIVHKDGAFELAGRWHIDVHNSFTVAESFLDGLYDIARITQMPVQRQARASIGTGLSSIQLSWAYRNNFLIPSKKREPEDFKSAATLLLADRGGLIFQPLIGYHEDVAELDFVSMYPTIMVRHNVSPETINCQ…		GCA_030017895.1_ASM3001789v1	na
UCH89528.1	UCH89526.1	UCH89527.1		1a (iRadA-PPB2-PolB2)					iRadA	PPB2	PolB2							VLKWVLVTCFGYTGYRNARFGRIECHESITAVAREVMLDAMEIAEAHGYEVLHGFVDSLWL	HGFVDSLWL	545	FVD							QCSLDEFC	316	7	-2		1906666	Archaea		Candidatus Thermoplasmatota	Thermoplasmata				Thermoplasmata archaeon			1	1	MFEGWILDVYPSYDFDTMNVWLWTRSGARVITDKFSPCFYVYGSQKGLRECARNLADNDSIDSISFLKRRLHLESDKLYEVLEIAVKNFREFKKLPALINRWGRYTEFQLFDVDLRLAQKYMYSKGIFPMAYVKVGRAFRLNDDVYSMDYEVPPLRSVELAITVKSDGFRKNGVMNSYVSYDDPLSAVQLNAGDGESLTLESNGTNGSERELMLELVEAVRALDPDVIYTTKGDEVIFPYLYYRADLQGLGAQFALDRDRTAGTGQHYRAYGKKDDCSAGTDSSHSHSHGTNHRPESDGKSYFSYGRIYYKPPFYSLKGRLHIDRRVSFIHRESGFFGLVELARLAGIPLQTMSRLSPGTAISAIQMGQAMRDGVLIKWKKNQPEEFKSATELLTADRG…		GCA_020356005.1_ASM2035600v1	na
MBZ5536908.1	MBZ5536910.1	MBZ5536909.1		1a (iRadA-PPB2-PolB2)					iRadA	PPB2	PolB2							ALKWVLVTCFGYLGYKNARFGRIEAHESTTAYGREILLIAKEVAERAGYHMLHALTDALWV	HALTDALWV	526	LTD							QLRLF	256	0	-0.5		2081523	Bacteria		Acidobacteriota	Terriglobia				Terriglobia bacterium			1	1	MLHTGWIFDVYPTPQGLTIWIIDPAGRSLNFSYPFQPSFFLHGTDRVLKNAVHWIERQHIPVRFDVAEKREFYTNDWVSVVSVRTANPLDYNPLVQALLRQSSVPDQKARRSSDDDFSEVEIYNCDIPLPQLFFYESELFPLAKVELEAGVDPAAFPGAPPPILGFELLDSPRECDYSLPPLRVLQLKLENCSYNPAHGGRKNLVALMDDREIVLEGDRLITHLNKLVERADPHLVLTDWGDSYILPQLYRLARQERTPLKLDRKGEQPARVQKERSYFSYGRIVHIDAIHTLRGRWHIDRRNSFIAHESGLEGLFELARLSKIPVQRLARLSTGTCISSMQVEVALRDNHLIPYRKHVAEDFKDGLELLTIDKGGLTYAPVLGFHDQVAELDFASMYP…		GCA_020072965.1_ASM2007296v1	na
WP_100745726.1	WP_100745728.1	WP_100745727.1		1a (iRadA-PPB2-PolB2)					iRadA	PPB2	PolB2							SLKWMLVTSFGYLGYRNAKFGRLESHESVNAFAREKLLTAKESAEKRGYAFVHAITDSIFI	HAITDSIFI	521	ITD												2023197	Bacteria		Spirochaetota	Spirochaetia	Leptospirales	Leptospiraceae	Leptospira	Leptospira ellisii			0	1	MSNLGIVKGSLFDIYHIEDKIHLWIKDEDGNARLFYDFHQPIVYARGNESVLKKLVHRFYQLDALAEIPVYKDKKLFYENEKVQVLQLTISRPSVLSQVSRKLYALYGKFDIYHSDIEVPTSYMVSKGLFPLCELKLSYSEEKFGRQVRGIEILNRVRDMEYSVPKLKTMYMSLSQSHRIDMKHNSIVFRCGEKLSEFSGKNPKELLQGIDSLFKLEDPDIVLSTFGDHTIFPYLFSQSQKLKIFPAFDRDRTIPIRRHIQTKGTSYNTYGTIVYRAPSYPLFGRWHIDSQNSFVHREADLLGIIELARLSRLPIQKMSRASTGKALTSIEVDVALKKGYLVPWQKSAVESPKTALQLLEADKGGLVFQPDVSDGTVFENVAQLDFAQMYPTIMVNHNI…		GCF_002812215.1_ASM281221v1	na
OGP65308.1	OGP65310.1	OGP65309.1		1a (iRadA-PPB2-PolB2)					iRadA	PPB2	PolB2							ALKWMLVTSFGYLGYRNARFGRIEAHEAVTAFGREKLLQAKEICEEEGFGLLHAITDSLWI	HAITDSLWI	555	ITD												1797826	Bacteria			Deltaproteobacteria				Deltaproteobacteria bacterium RBG_13_47_9			1	1	MEFHGWLFDLYPLESLMILWIKGEDGVLHRFEDPYRPRFYAQGKRASLLVLFDSLQKGRWATGYQWTRNKQLWNGEEVEVMEIEVIDPEHYAQLPRILPRWEESVTFYNCDIPSPQAYLYQRGIFPTGRCLVQAERGRIFEIRPDPSESVWMDDGGLPELRVMELRVDGDSFQRKSLLLECEGYRMDLEDLNVGEISRFIKRFDPDVILSDDGDASLLPLLFSAEKKCKISVPWDREPYPVKRQVHPRGFSYFSYGRTYYRAPAHLFFGRWHIDRRSSFIYGESGMEGVIELSRLAKIPVQRMARTSPGTAITSMQLDRAIQEGILIPWRKGEPERFKTAWDLLVADKGGLVFQPNLGIFEDVAEIDFASMYPTIMAIHNISPETVLCECCENHRVPEA…		GCA_001798755.1_ASM179875v1	na
TET04598.1	TET04596.1	TET04597.1		1a (iRadA-PPB2-PolB2)					iRadA	PPB2	PolB2							ALKWVLVVSFGYLGFKNARFGKIEAHQTVCAFAREFLMRSAEIAEEHGCKIIHGIVDSIWL	HGIVDSIWL	549	IVD												2053489	Archaea		Candidatus Lokiarchaeota					Candidatus Lokiarchaeota archaeon			1	1	MDSQTAFNGWLLDVSTYSEGVILWVKTAKEQKVIRIYRQFNPEFFAVPKDGVGNDLKRMQFILTQNENVKKVRICEKYVKLENPEKSKVLGVTVDKPSVFKKTIKEINKIGLFTLYNTDLPITQMYFYVNDLFPMSFCRFKIKVENGNGKNSRFLRLVSIVLQDDNEELFYDLPPLRAVWLDVKINYQGIKPYYNDPISYAEISIVQNDEDNVPRADGYKKRKIVIDKRNEAEILRTISKVIERLNPDIILTQNGDEFLFPYLVARASENRVTKDLYLSRDKKPLAKCIFDLSGGSDHYMSYGVIRRRSRTQVYLSGRFHLDTTTYASLHFSEGNIPGVIEVARISRITLQRLSRITIGGALQSIQYYYAYKLDHLIPPFKKNPEGFSTGMDLIKSDRG…		GCA_004375715.1_ASM437571v1	na
PYV33114.1	PYV33112.1	PYV33113.1		1a (iRadA-PPB2-PolB2)					iRadA	PPB2	PolB2							SLKWLLVCCFGYTGYKNARFGKIEAHEAINALAREKLLVAMETAERQGYRVLHALVDSLYV	HALVDSLYV	535	LVD												1978231	Bacteria		Acidobacteriota					Acidobacteriota bacterium			1	1	MTLWLIPESGRERLRLIDRSFRPSFYVAGPEARLGWLAEALAGRARARAVLTERMDIWAGRAIRVLRVEARHPAEFRGLARFVRGLDASLRLYNSDLMLAPLYCWEKNLFPLAKVELEIEQVSAMPRTGFGVRDSGFGKEEVSIPTPESRLPSPEIRAIECRDDEWAVDYELPPFRTMRVRLEGPDQGGAGLGRVNPQHGRRGALEVEVDGDWRVLDDSNEPVAASFERLLRAADPDLLLTEWGDSTLLPGLIHAAAAAKIELSLNRDPARRIERARARSYTSYGRILFKESATTLAGRLHVDTENSFIADQCHLDGLWELARITKLPVQYTARTSTGTGISYMQMEIAYRDGTLIPEQKAEPESPKRPDELLRADRGGLVFPPRLGFFENVAELDFVS…		GCA_003225365.1_ASM322536v1	na
TFH37314.1	TFH37312.1	TFH37313.1		1a (iRadA-PPB2-PolB2)					iRadA	PPB2	PolB2							AHKWLLVTCFGYLGYKNARFGRIEAHEAVNAYGREVLLRTKEIVEARGFRVLHLYIDGLWI	HLYIDGLWI	515	YID							QPRLF	218	0	-2.9		2073117	Bacteria		Chloroflexota	Anaerolineae	Anaerolineales			Anaerolineales bacterium			0	1	MKKQPMPAPTQTLFGWLFDVYPHAQGMRVWLIDPEGRSHPLQDSFAPAFYIHGPRHELRAVCELLRRQHAPVDLARDEQIDLFLDHSIEVLKVSVRVPDQLPRLFRQVANFRPDLTYYNADIPLPQRYVLERGIFPLAYCAVDVEQGRIRHIEALDTPYEIDYSLPRLRTMKLRLDGDMRDPGRGHRADLLVEVEGKTLCFPRARSRQLVLGIRQILEDYDPDVLISTYGDNYILPRLLDLSQHYGIPLPLNRDRERVVNRKSASSYFSYGRVVFRNEQHLLFGRWHVDCQNAFLANDYGLDGILEIARLCGLPPQTVARVSTGTGISAMQVATALRRGVLVPWQKRHPEALKSGLDLLAADKGGLVYTPIAGLHEHVAELDFTAMYPSIMVHFNVSPE…		GCA_004525995.1_ASM452599v1	na
MRR52195.1	MRR52197.1	MRR52196.1		1a (iRadA-PPB2-PolB2)					iRadA	PPB2	PolB2							ALKWLLVVCFGFLGYKNARFGRIEAHEAVTNGGREVLIRAKEIAESMGFEVLHLFVDALWL	HLFVDALWL	496	FVD												1898103	Bacteria		Pseudomonadota	Betaproteobacteria	Rhodocyclales	Rhodocyclaceae		Rhodocyclaceae bacterium			0	0	MSATFRGWLLDLYEDAADGLRLWIISEEGERLCLKQPMPITFYAAGEPEQLRALWKFLRKQPGVLSLSRETRRDVFLPESIPVLQAVIDNPIRQTRLFRDVQKQFPHLTYYDSDISVTTRHSAVWGTFPMAFCEFEVDEGDSLQSLRVLNTRWDLSPVFPVFRTLTIEPDCDPVRGTPKTLKLHFQQRQKSLCLDDAAELISRLNGILDEFDPDFILTQWGDNWLIPELLKLSEQAGETLHLNRDRDRDVRWQKELTYFSYGQIIYRAEEAHLFGRCHIDQRNAMMWKDYGLDGVLESARVTAQSIERAARVSPGSGISAMQMLTALEHQILVPWHKQQVEEFKNGMDLIHRDRGGLIYQPIVGLHSDVGQIDFISMYPAIIIKGNISPEVPLPDGIIP…		GCA_009668885.1_ASM966888v1	na
MCL6622230.1	MCL6622232.1	MCL6622231.1		1a (iRadA-PPB2-PolB2)					iRadA	PPB2	PolB2							ALKWMLVTCFGYLGYKNARFGRIEAHEAVTAHGRDKLLTAKEMAEAAGFRVLHGLTDCLWI	HGLTDCLWI	540	LTD												2282155	Bacteria		Thermodesulfobacteriota	Syntrophobacteria	Syntrophobacterales			Syntrophobacterales bacterium			1	1	MVARGWLFDLYPLRDRMVLWFLTPEGARLRVEDEFFYRLYLGGGEEERRRLARALAGRPGVRRVFPARGRDLWSGAELPVVGVELAAYAHLPRLQAWLGRLGDRIGVYNADLEVAASYLYSRKVWPCAWYELELTGNRLRGLAPLEEQFALELSLPPLVTLHLSLTRDPLIPLEAGNGLAVSFEGRTLELEGAPPAQALREVARILRQVDPDLVVSDWGDEEILPPLLRLSRRHRVPLPLDREPAPPSRRGRGGRTYFSYGRIVYQGPSTPFYGRWHVDRKNSFFWREAGLAGLVQISRLGQLPLQQAARASPGTLITSMQLARAVADGILIPWRKGTPEDFKTAGDLLTIDKGGLTFMPPVGLHWQVAELDFASMYPTIMTTHNLSPETVNCGCCAGK…		GCA_023512475.1_ASM2351247v1	na
WP_274324012.1	WP_274324014.1	WP_274324013.1		1a (iRadA-PPB2-PolB2)					iRadA	PPB2	PolB2							ALKWVLVSCFGYQGYRNAKFGRIECHEAINAYAREIVLDAKEQLEAAGWRVVHGIVDSLWV	HGIVDSLWV	517	IVD												3026162	Archaea		Euryarchaeota	Halobacteria	Halobacteriales	Haloarculaceae	Halosimplex	Halosimplex aquaticum			1	1	MSLLAPEFRSDGSVREWHATADGVETRVNDDYAPSLYVEAPDPARTDLAEALSSDPKVVATGTERRYLSLDADERKPVLRVDLARVDEVRTLAHEILSQYAVDYAPGKVRLYDVDLAPGFRYCVDTDTSPVPDRELRRLDLSIPERALAEDDLTALRVDGERLVDARTAGAAASAAADSRRAIDRTVLDALRERLDTVDPDVLVCSTAELIPRCHDRAAEVGLDDFRLGRAHGYERLAGASTYESYGQVGHSPARYAVPGRAVVDRSNTFLFGKCGLPGLLDLVGRSWRPLQETARGSIGTILTSIEIREARERDVLAPWNKWEPEAFKPVRRLHDADRGGFTFAPDPGPYEDVVEVDFASLYPNIMRECNVSPETVGCDCCDREDVPWLGYSVCDSQG…		GCF_028747785.1_ASM2874778v1	na
MCJ7676584.1	MCJ7676586.1	MCJ7676585.1		1a (iRadA-PPB2-PolB2)					iRadA	PPB2	PolB2							AHKWLLVTCFGYLGYKNARFGRIEAHEAVTAYGREVLLRAKELVEERGFRVLHLYVDGLWI	HLYVDGLWI	505	YVD												2073117	Bacteria		Chloroflexota	Anaerolineae	Anaerolineales			Anaerolineales bacterium			0	1	MLHAWLFDAYPSDAGMTTWWIDTDGRAHALHDDLTPVFYVQGPRADLHDLCLWLRAQALSPVELQRTERTDLFLDRAVEVLEVGVRQPAVFPRLFRQTADAFPNLTYYDADIPLPQRYVLARAIFPLAYCAVEHQDGRIVNIQPLDTPWEPEYRLPPLRVMALRLAGELRDPSRGHRGDLLVEIDGRQHTFPRRHGRQLVLGVRHLLEQHDPDLLVTAYGDSYLLPRLIELSQHYGVPLPLNRDPRQTVAHKPAHSYFSYGRIVFRNEQHLLFGRWHIDRQNAFLADDYGLEGSLEIARLTGLPVQTVARVSTGTGISAMQVATAWRRGVLVPWQKRHPETLKTVGDLLVADKGGLVYSPIVGLHEHVAELDFSAMYPSIMVRFNLSPETVGATCCDGT…		GCA_022866865.1_ASM2286686v1	na
WP_010575561.1	WP_010575559.1	WP_010575560.1		1a (iRadA-PPB2-PolB2)					iRadA	PPB2	PolB2							SLKWMLVTSFGYLGYRNAKFGRLESHESVNAFAREKLLIAKESAEERGYVFIHAITDSIFI	HAITDSIFI	530	ITD												408139	Bacteria		Spirochaetota	Spirochaetia	Leptospirales	Leptospiraceae	Leptospira	Leptospira kmetyi			0	1	MSDSQLIEGTLFDIYHIEDKIHLWLLTENGETLLFHDHYQPVIYARGEESILKKLVQRLYELDAISGIPKLVDKKLFYENLAVPVLEITISRPSILSKVTKKLYALYGKFDIYHSDIEVPTSYMVEKKIFPLCKLEIYYINDKNGRIIKTIRTNKGDEIEKTEYEIPNFKTLSMRLKMSHRIPMQDNFLVFENEIGSWEFSGKNPKNLLLRIDELLKQEDPDIILSSYGDQIIFPYLFTQAQRMKIFPAFDRDRSSPIRRNIQTKGTSFNTYGKIVYRAPSYPLFGRWHIDRENSFVHKAADLLGIAELARLSRLPIQKMARASTGKALTSIETDVALREDYLVPWQKSAIESPKTALQLLEADKGGLVFQPDISFGMTAENVAQLDFAQMYPSTMVIH…		GCF_000243735.2_gls454052v1.0	na
WP_135670949.1	WP_135670947.1	WP_135670948.1		1a (iRadA-PPB2-PolB2)					iRadA	PPB2	PolB2							SLKWMLVTSFGYLGYRNAKFGRLESHESVNAFAREKLLAAKEIAEERGYVFIHAITDSIFI	HAITDSIFI	530	ITD												2023184	Bacteria		Spirochaetota	Spirochaetia	Leptospirales	Leptospiraceae	Leptospira	Leptospira barantonii			0	0	MSDSQLIEGTLFDIYHIEDKIHLWLLTENGETVLFHDYYQPVIYARGEESILKKLVQRMYELDAISGIPQTKYKKLFYENLAVPVLEITVSRPSILSKVTKKLYALYGKFDIYHSDIEVPTSYMVEKKIFPLCKLRISYIEDKHGKKIETIQTDKEDKIERMEYEVPNFKVLSMRLKMSHRIPMQDNSLVFENEVDSWEFSGKNPKDLLLRIDGLLKQEDPDLILSSFGDQIIFPYLFTQSQRLKIFPAFDRDRTSPIRRNIQTKGTSFNTYGKIVYRAPSYPLFGRWHIDRENSFVHKEADLLGIAELARLSRLPIQKMARASTGKALTSIETDVALRDDYLVPWQKSAVESPKTALQLLEADKGGLVFQPDISFGMTAENVAQLDFAQMYPSTMVIH…		GCF_004770795.1_ASM477079v1	na
WP_123180048.1	WP_010575559.1	WP_123180049.1		1a (iRadA-PPB2-PolB2)					iRadA	PPB2	PolB2							SLKWMLVTSFGYLGYRNAKFGRLESHESVNAFAREKLLIAKESAEERGYVFIHAITDSIFI	HAITDSIFI	530	ITD												408139	Bacteria		Spirochaetota	Spirochaetia	Leptospirales	Leptospiraceae	Leptospira	Leptospira kmetyi			0	0	MSDSQLIEGTLFDIYHIEDKIHLWLLTENGETLLFHDHYQPVIYARGEESILKKLVQRLYELDAISGIPKLVDKKLFYENLAVPVLEITISRPSILSKVTKKLYALYGKFDIYHSDIEVSTSYMVEKKIFPLCKLEIYHINDKNGRIIKTIRTNKGDEIEKTEYEIPNFKTLSMRLKMSHRIPMQDNFLVFENEIGSWEFSGKNPKNLLLRIDELLKQEDPDIILSSYGDQIIFPYLFTQAQRLKIFPAFDRDRSSPIRRNIQTKGTSFNTYGKIVYRAPSYPLFGRWHIDRENSFVHKAADLLGIAELARLSRLPIQKMARASTGKALTSIETDVALREDYLVPWQKSAIESPKTALQLLEADKGGLVFQPDISFGMTAENVAQLDFAQMYPSTMVIH…		GCF_003722295.1_ASM372229v1	representative genome
WP_135654385.1	WP_135654386.1	WP_010575560.1		1a (iRadA-PPB2-PolB2)					iRadA	PPB2	PolB2							SLKWMLVTSFGYLGYRNAKFGRLESHESVNAFAREKLLIAKESAEERGYVFIHAITDSIFI	HAITDSIFI	530	ITD												408139	Bacteria		Spirochaetota	Spirochaetia	Leptospirales	Leptospiraceae	Leptospira	Leptospira kmetyi			0	0	MSDSQLIEGTLFDIYHIEDKIHLWLLTENGETLLFHDHYQPVIYARGEESILKKLIQRLYELDAISGIPKLVDKKLFYENLAVPVLEITISRPSILSKVTKKLYALYGKFDIYHSDIEVSTSYMVEKKIFPLCKLEIYYITDKNGRIIKTIRTNKGDEIEKTEYEIPNFKTLSMRLKMSHRIPMQDNFLVFENEIGSWEFSGKNPKNLLLRIDELLKQEDPDIILSSYGDQIIFPYLFTQAQRMKIFPAFDRDRSSPIRRNIQTKGTSFNTYGKIVYRAPSYPLFGRWHIDRENSFVHKAADLLGIAELARLSRLPIQKMARASTGKALTSIETDVALREDYLVPWQKSAIESPKTALQLLEADKGGLVFQPDISFGMTAENVAQLDFAQMYPSTMVIH…		GCF_004770175.1_ASM477017v1	na
WP_238745485.1	WP_238729328.1	WP_238745488.1		1a (iRadA-PPB2-PolB2)					iRadA	PPB2	PolB2							SLKWMLVTSFGYLGYRNAKFGRLESHESVNAFAREKLLTAKEIAEDRGYVFIHAITDSIFI	HAITDSIFI	529	ITD												2879643	Bacteria		Spirochaetota	Spirochaetia	Leptospirales	Leptospiraceae	Leptospira	Leptospira sanjuanensis			0	1	MPEPILIEGTLFDIYHIEDKIHLWLRNKNGECVLFHDFYQPIIYARGEESILKKLVQRFYELDALAAIPKYVPMTLFYENREVQVLELKISRPSILSKVSRKLYALYGKFDIYHSDIEVSTSYMVDKGIFPLCKLRISYTEEKHGKRIRTIDADDDQIKNLEYEVPSFKILTMKLAQSHRIDMKNNSIVFNDGSQSWEFSGKDPKDLLLKIDKLLKQEDPDVILSSYGDHTIFPYLFAQAQKLRIFPAFDRDKTSPIRRNIQTKGTSYNTYGTIVYRAPSYPLFGRWHIDSENSFVHKEADLLGIVELARLSRLPMQKMARASTGKALTSIETDVALRRGYLVPWQKSAIESPKTALQLLEADKGGLVFQPDISFGMTAENVAQLDFAQMYPSTMVLHN…		GCF_022267375.1_ASM2226737v1	na
WP_118955455.1	WP_118955453.1	WP_118955454.1		1a (iRadA-PPB2-PolB2)					iRadA	PPB2	PolB2							SLKWMLVTSFGYLGYRNAKFGRLESHESVNAFAREKLLAAKEIAEDRGYVFIHAITDSIFI	HAITDSIFI	529	ITD												2202201	Bacteria		Spirochaetota	Spirochaetia	Leptospirales	Leptospiraceae	Leptospira	Leptospira yasudae			0	0	MSEPIFIEGTLFDIYHIEDKIHLWLRNKNGECVLFHDFYQPIIYARGEESILKKLVQRFYELDALSAIPVVKNKTLFYENLEVPVLELKISRPSILSKVSRKLYALYGKFDIYHSDIEVSTSYMVDKGIFPLCKLRISYTEEKHGKRIHTIDADDDQIKNLEYEVPSFKILTMKLAQSHRIDMKNNSIVFDDGSQSWEFSGKDPKDLLLKIDKLLKQEDPDVILSSYGDHTIFPYLFTQAQKLRIFPAFDRDKTSPIRRNIQTKGTSYNTYGTIVYRAPSYPLFGRWHIDSENSFVHKEADLLGIVELARLSRLPMQKMARASTGKALTSIETDVALRRGYLVPWQKSAIESPKTALQLLEADKGGLVFQPDISFGMTAENVAQLDFAQMYPSTMVLHN…		GCF_003545865.1_ASM354586v1	na
WP_135582448.1	WP_118965127.1	WP_118955454.1		1a (iRadA-PPB2-PolB2)					iRadA	PPB2	PolB2							SLKWMLVTSFGYLGYRNAKFGRLESHESVNAFAREKLLAAKEIAEDRGYVFIHAITDSIFI	HAITDSIFI	529	ITD												2202201	Bacteria		Spirochaetota	Spirochaetia	Leptospirales	Leptospiraceae	Leptospira	Leptospira yasudae			0	0	MSEPIFIEGTLFDIYHIEDKIHLWLRNKNGECVLFHDFYQPIIYARGEESILKKLVQRFYELDALSAIPVVKNKTLFYENLEVPVLELKISRPSILSKVSRKLYALYGKFDIYHSDIEVSTSYMVDKGIFPLCKLRISYTEEKHGKRIHTIDADDDQIKNLEYEVPSFKILTMKLAQSHRIDMKNNSIVFDDGSQSWEFSGKDPKDLLLKIDKLLKQEDPDVILSSYGDHTIFPYLFTQAQKLRIFPAFDRDKTSPIRRNIQTKGTSYNTYGTIVYRAPSYPLFGRWHIDSENSFVHKEADLLGIVELARLSRLPMQKMARASTGKALTSIETDVALRRGYLVPWQKSAIESPKTALQLLEADKGGLVFQPDISFGMTAENVAQLDFAQMYPSTMVLHN…		GCF_004770135.1_ASM477013v1	na
WP_135780609.1	WP_135780610.1	WP_118955454.1		1a (iRadA-PPB2-PolB2)					iRadA	PPB2	PolB2							SLKWMLVTSFGYLGYRNAKFGRLESHESVNAFAREKLLAAKEIAEDRGYVFIHAITDSIFI	HAITDSIFI	529	ITD												2202201	Bacteria		Spirochaetota	Spirochaetia	Leptospirales	Leptospiraceae	Leptospira	Leptospira yasudae			0	0	MSEPIFIEGTLFDIYHIEDKIHLWLRNKNGECVLFHDFYQPIIYARGEESILKKLVQRFYELDALSAIPVVKNKTLFYENLEVPVLELKISRPSILSKVSRKLYALYGKFDIYHSDIEVSTSYMVDKGIFPLCKLRIYYTEEKYGKRIHTIDADDDQIKNLEYEVPSFKILTMKLAQSHRIDMKNNSIVFDDGSQSWEFSGKDPKDLLLKIDKLLKQEDPDVILSSYGDHTIFPYLFTQAQKLRIFPAFDRDKTSPIRRNIQTKGTSYNTYGTIVYRAPSYPLFGRWHIDSENSFVHKEADLLGIVELARLSRLPMQKMARASTGKALTSIETDVALRRGYLVPWQKSAIESPKTALQLLEADKGGLVFQPDISFGMTAENVAQLDFAQMYPSTMVLHN…		GCF_004770515.1_ASM477051v1	na
OGO11071.1	OGO11073.1	OGO11072.1		1a (iRadA-PPB2-PolB2)					iRadA	PPB2	PolB2							AHKWLLVTCFGYLGYKNARFGRIEAHESVTAYGREVLLQAKEMVEQRGFRVLHLYVDGLWI	HLYVDGLWI	506	YVD							QPRLF	210	0	-2.9		1797638	Bacteria		Chloroflexota					Chloroflexi bacterium RBG_13_68_17			0	1	MSTLYGWLFDVYPAGDGLTVWVIDPQGRAHALRDQLTPAFYVGGPQEELRAVCRMLRARRAPVVFRRAERRDLFLDREIEVLEVGVRVAAAFAGVFRQTAEFRPQLTYYDTDIPIPQRYALSRGVFPLAYCAIEQVDGRIEAIQALDTPWEVDYRLPPLRVMTLRLDGELRNPARGHRGDLRVEVDGREHVFPRRHSRQLVLGVRHLLERHDPDLLISAYGDSYLLPRLLDLSRHYGIPLPLNRDPGQQVAHKPAHSYFSYGRIVFRDEQHTLFGRWHIDRQNAFLADDYGLDGTLEIARLTNLPVQTVARVSTGTGISAMQVNTALRRGVLVPWQKRQPEALKTGLQLLAADKGGLVYNPIAGLHEHVAELDFSAMYPSIMVRFNLSPETVGTDCCQG…		GCA_001796715.1_ASM179671v1	na
MCJ7824919.1	MCJ7824921.1	MCJ7824920.1		1a (iRadA-PPB2-PolB2)					iRadA	PPB2	PolB2							AHKWLLVTCFGYLGYKNARFGRIEAHEAVNAYGREVLLRTKEIVEARGFRVLHLYVDGLWI	HLYVDGLWI	506	YVD							QLSLF	248	0	0.2		2073117	Bacteria		Chloroflexota	Anaerolineae	Anaerolineales			Anaerolineales bacterium			0	1	MNTLFGWLFDVYPSGDGMTVWVIDPDGQSHLLHDTFTPTFYAHGPREELRSVCQMLRNQGAPVTLRRTERIDLFLDRHIEVLEVDVRIPNLLPRLFHKVADFRPNLTYYNADISLPQRYVLRRGIFPLAYCSIDREGPRIQRIEALDSPWEIDYPLPPLRTMNLRLSGEMQNPGRGYRGDLLVEIEGDAFHFPRAHSRRLVLGLRHLLEHYDPDVLISTYGDNYILPRLLELARHYGIHLPLNRDRGENVLRKSASSYFSYGRVVFRNEQHLLFGRWHLDRQNAFLANDYGIDGILEIARLSGLPPQTVARVSTGTGISAMQVATALRRGVLVPWQKRQPESLKSGLDLLAADKGGLVYTPIAGLHEHVAELDFTAMYPSIMVHFNVSPETVGAKCCEG…		GCA_022868105.1_ASM2286810v1	na
NOR90239.1	NOR90241.1	NOR90240.1		1a (iRadA-PPB2-PolB2)					iRadA	PPB2	PolB2																	QLKLF	232	0	-1.6		2073117	Bacteria		Chloroflexota	Anaerolineae	Anaerolineales			Anaerolineales bacterium			0	0	MNTLFGWLFDVYPSGDGMTVWVIDPDGQSHHLHDTFTPTFYAHGPRQELRSVCQMLRNRGAPVTLRRTERIDLFLDRHIEVLEVGVRVPNLLPRLFRQVADFRPNLTYYDADISLPQRYVLQRGVFPLAYCSIDIEGRRIQRIEALDSPWEIDYPLPPLRTMNLRLSGEMQNPGRGYRGDLLVEIEGNTFHFPRADSRRLVLGIRHLLEHYDPDVLISTYGDNYILPRLLELARHYGIPLPLNRDRGESVLRKSASSYSSYGRVVFRNEQHLLFGRWHLDRQNAFLANDYGVDGILEISRLSGLPPQTVARVSTGTGISAMQVATALRRGVLVPWQKRQPESLKSGLDLLSADKGGLVYTPIAGLHEHVAELDFTAMYPSIMVHFNVSPETVGAKCCD		GCA_013139995.1_ASM1313999v1	na
MCJ7504633.1	MCJ7504631.1	MCJ7504632.1		1a (iRadA-PPB2-PolB2)					iRadA	PPB2	PolB2							ALKWLLVCCFGYTGYKNARFGKIEAHEAINALAREKLLVAMETAERAGFRVLHALVDSLYV	HALVDSLYV	552	LVD												2081523	Bacteria		Acidobacteriota	Terriglobia				Terriglobia bacterium			1	1	MTLWLIPQGGNQKRHRLIDPSFKPCFYVHGPEPRLRRLGQALAARARLTCALTERANIWDGQGLRVLQVSVHHPTQFASLARFVHRYDAGLQLYNSDLMLAPRYCWEKGVFPLARVDVEVSECTGSPSPSGFGMKNPSFANPESRVPNPEVRGIECRDDEWAIDYELPPFRVMQIRLEGLAQVDPKHGRRGALEVEIDGEWRVLDDADEPVAVGFERLLRTHDPDLIVSEWGDSTLFPGLLGQARRRGLELSLNRDPACGGTVQRSRARSYMSYGRILFKGSTTTLFGRLHVDTQNSFVADRCDLVGLWELVRVTKLPVQYCARTTTGTGISYMQMELAYRDGVLIPEQKAEPESPKHPDELLLADRGGLVFPPRLGFFTNVGELDFISEFPSIMARFN…		GCA_022866195.1_ASM2286619v1	na
OGO24874.1	OGO24872.1	OGO24873.1		1a (iRadA-PPB2-PolB2)					iRadA	PPB2	PolB2							AHKWLTVTCFGYLGYRNARFGKIEAHEAVTAYGREVMLRAKEAAEEAGFTVLHLYVDGMWI	HLYVDGMWI	525	YVD							QLRLF	182	0	0		1797644	Bacteria		Chloroflexota					Chloroflexi bacterium RBG_16_51_16			1	1	MNQYTGWLLDVYAHPQRGVTLWLLCDDGRRLRLQQDFPVSFYAAGPPQRLRQLWTCLRSIGALEGANHESPMQASPSPTFTLSREERRDLFTGIIPVLAARTDSPAALSRLYSRLTGQFLDLTFYDADVHIAIRHAAVYGTFPLARLALEADEDGSIQELVVLDTPWHLDPERPELRVMSLEPEEDPFHSDPQRFIVQTTRGRLALDVPGTPEGDSPATLGLLGHLIKQYDPDLILTAHGDTWLLPRLLEQAHKAGRDLPFNRDPEADIQYKKARSYFAYNQVIYRGNQVHLAGRWHLDINNTVMYNDYGIDGVLEMARVTSLPVQTAARVSPGTGISSMQIITALRQGILVPLRKEQIERSKTTSELLRADTGGMIFDPITGLHQDVAEVDFASMYPS…		GCA_001796785.1_ASM179678v1	na
NLE83237.1	NLE83235.1	NLE83236.1		1a (iRadA-PPB2-PolB2)					iRadA	PPB2	PolB2							ALKWLLVVCFGFLGYKNARYGRIEAHEAVTRGGREVLLRAKDVAEEEGFEVLHMYVDALWV	HMYVDALWV	497	YVD							QLALF	187	0	-1.3		2026724	Bacteria		Chloroflexota					Chloroflexota bacterium			0	1	MNRTFTGWLLDLYLNQDEGLSLWFISADDDSRVCFKQRFPLSFYVAGPNETLRALWKRISGHPDVLSLSRQRKQDVFEDQLVDVMQIEMQSPASQVKLFREIEQIYPDLTYYDVDIAIGTRYIARYGAFPLALCKLEADQDGLIQSIHVLNSRWDLLPELPPLRVLNISPDADPTRSKVESLLVHSDRFELRLALDPQGSYLQTLDQLLADYNPDILATDWGDSWLIPFLLKESEQKGIPLQLNRDTSRPVRWQKESTYFSYGHIIYRPEEAHLFGRCHIDRKSAMMWSDYSLAGTLEMARVTTLPIEKAGRVSPGQGISAMQVITGLEKDLLVPYQKRQFEEFKTGLKLIQSDRGGMVYQPITGLHTDVAQIDFISMYPAIIISGNISPEVPLPDGLT…		GCA_012514645.1_ASM1251464v1	na
NHV60079.1	NHV60077.1	NHV60078.1		1a (iRadA-PPB2-PolB2)					iRadA	PPB2	PolB2							ALKWILVTCFGYLGYRNAKFGKIDAHIAVCAFARDALMRAARLAEKYGFEVVHGIVDSLWI	HGIVDSLWI	547	IVD												2250257	Archaea		Candidatus Verstraetearchaeota					Candidatus Verstraetearchaeota archaeon			0	1	MSTSKDFSRSPRIARGWIFDVYPSGPGKMTIWIIAENGARLKLADEYVYRIYVSGEAKDLEDLVGGIDRRGVEGFTYVEKYVDFMHAQKRRVLELEVKDYRLIPSLASNILRTGDYERLQAYNVDIPVDQAYLYDRDLYPLAHVLAYRSSSHSYSGPYSGYGSDHGPSPDSGPCLSYEVFDSVEECEYNVPPLRSLWLNVETKKEGTMPCFSDKIDRISVESDGIVTTLEGGGEEDKILHLMKLIWEEDPDIIFTRGGDSFTLPYLAHRAFVNSISEKLILGREEIPLMRGGGRGRSFFSYGRVYYKAPARRLYGRIHIDVGNSFIYQEAGLEGLIEISRTCRVPLQRAARASIGRIMSSMQLYTAWKEGILIPWKKCEPESFKTGWDLLVADRGGLVY…		GCA_011605805.1_ASM1160580v1	na
TDA37479.1	TDA37481.1	TDA37480.1		1a (iRadA-PPB2-PolB2)					iRadA	PPB2	PolB2							ALKWILVTCFGYLGYRNAKFGKIDAHIAVCAFARDALMRAARLAEKYGFEVVHGIVDSLWI	HGIVDSLWI	547	IVD												2250257	Archaea		Candidatus Verstraetearchaeota					Candidatus Verstraetearchaeota archaeon			0	0	MSTSKDFSRSPRIARGWIFDVYPSGPGKMTIWIIAENGARLKLADEYVYRMYVSGEAKDLEDLVGGIDRRGVEGFTYVEKYVDFMHAQKRRVLELEVKDYRLIPSLASNILRTGDYERLQAYNVDIPVDQAYLYDRDLYPLAHVLAYRSSSHSYSGPYSGYGSDHGPSPDSGPCLSYEVFDSVEECEYNVPPLRSLWLNVETKKEGTMPCFSDKIDRISVESDGIVTTLEGGGEEDKILHLMKLIWEEDPDIIFTRGGDSFTLPYLAHRAFVNGISEKLILGREEIPLMRGGGRGRSFFSYGRVYYKAPARRLYGRIHIDVGNSFIYQEAGLEGLIEISRTCRVPLQRAARASIGRIMSSMQLYTAWKEGILIPWKKCEPESFKTGWDLLVADRGGLVY…		GCA_004347955.1_ASM434795v1	na
MBZ5563681.1	MBZ5563683.1	MBZ5563682.1		1a (iRadA-PPB2-PolB2)					iRadA	PPB2	PolB2							ALKWLLVCCFGYTGYKNARFGKIEAHEAINALAREKLLVAKEHAERRGFRVLHALVDSLYV	HALVDSLYV	551	LVD												2081523	Bacteria		Acidobacteriota	Terriglobia				Terriglobia bacterium			0	1	MTLWLLPQGGSPKRLRLIDRSFAPCFYVHGPETRLGRLAQALAARAPVECALTTRLDIWEGAELRVLQVTVRHPTQFGALVRFVQRFDSGLRLYNSDLMLAPVYCWQKGVFPLAKIDVEVDERAGPRSGLGCGVSGLAESKEGFAGYTPHPTPDTRFPTPESRIPNLAIHCRDDEWALDYELPPLRILRLRLEGLGRVDPQHGRHGALEVEVDGEWRVLDDTEEPVAAHFARLLRAHDPDLILSEWGDATLFPGLMRQARKLGLELPLNRDAAPVERRRARSYTSYGRILFKGSTTTLFGRLHVDARNSFIANECDLDGLWELVRVTKLPVQYAARTTTGTGISYMQMELAYRDGVLIPAQKAEPESPKHPDELLVADRGGLVFPPRLGFFTNVGELDF…		GCA_020072925.1_ASM2007292v1	na
WP_135685565.1	WP_135685567.1	WP_118969730.1		1a (iRadA-PPB2-PolB2)					iRadA	PPB2	PolB2							SLKWMLVTSFGYLGYRNAKFGRLESHESVNAFAREKLLTAKEISEERGYVFIHAITDSLFI	HAITDSLFI	521	ITD												2202203	Bacteria		Spirochaetota	Spirochaetia	Leptospirales	Leptospiraceae	Leptospira	Leptospira stimsonii			0	1	MAETIWIEGTLFDIYHIEDRIHIWILNKKGEPLLFYDFYQPVIYARGDEILLKKLVQRLYQLRAIAEIPTYEEKKLFYENQTVSVLKLTIARPSVLSKVSRKLYALYGKFDIFHSDIEVPTSYLVEKKLFPMCKVRLSYSEERDGKKILEIIALDEIENLDYDVPKFKILSMRLSQSHRLDMKKNSLVFRTFDKSWEFSGSNPKELLSQIDALLKEEDPDIILSSYGDQIIFPYLFSQAQKFKIFPAFDRDRASPIRRNIQTKGTSFNTYGTIVFRAPSYPLFGRWHIDSENSFVHKEADLLGIVELARLSRLPIQKMARASTGKALTAIETDVALRRGYLVPWQKSAIESPKTALQLLEADKGGLVFQPDISFGMTAENVAQLDFAQMYPSIMVLHNI…		GCF_004770035.1_ASM477003v1	na
WP_135689807.1	WP_100785917.1	WP_100785916.1		1a (iRadA-PPB2-PolB2)					iRadA	PPB2	PolB2							SLKWMLVTSFGYLGYRNAKFGRLESHESVNAFAREKLLTAKEISEERGYVFIHAITDSIFI	HAITDSIFI	521	ITD												2023186	Bacteria		Spirochaetota	Spirochaetia	Leptospirales	Leptospiraceae	Leptospira	Leptospira adleri			0	1	MAETNWIEGTLFDIYHIEDRIHLWILDKKGKSALFYDFYQPVIYARGDETILKKLVQRLYQLKALADIPIYEEKKLFYENRTVPVLKLSISRPSVLSQVSRKLYALYEKFDIFHSDIEIPTSYLVEKKLFPLCKLKLSYSEDKDGRRIQEISSLDEIENLNYEVPKFKILSMKLSQSHRIDLKNNSIVFRTHDGCWDFPGSDPKRLLSQIDLLLKQEDPDIILSSYGDQIIFPYLFSHAQKLKIFPAFDRDGVSPIRRNIRTKGTSFNTYGTIVFRAPSYPLFGRWHIDSENSFVHKEADLLGIVELTRLSRLPIQKMARASTGKALTAIETDVALRRGYLVPWQKSAIESPKTALQLLEADKGGLVFQPDVTFGMTAENVAQLDFAQMYPSIMVLHNI…		GCF_004770415.1_ASM477041v1	representative genome
WP_205279013.1	WP_205279011.1	WP_205279012.1		1a (iRadA-PPB2-PolB2)					iRadA	PPB2	PolB2							SLKWMLVTSFGYLGYRNAKFGRLESHESVNAFAREKLLAAKEISEERGYVFLHAITDSLFI	HAITDSLFI	521	ITD												2810033	Bacteria		Spirochaetota	Spirochaetia	Leptospirales	Leptospiraceae	Leptospira	Leptospira ainlahdjerensis			1	1	MAEPNQIEGTLFDIYHIEDRIHLWVLNEKGESSLFYDFYQPVIYARGEEPILKKLVQRLYELKALAEIPVYEEKKLFYENQTVSVLKLTISRPSILSKVSRKLYALYGKFDIFHSDIEVPTNYLVEKKLFPLCKLKLSYTEERDGKKIQEIRALDNITDLDYEVPKFKILSMTLSQSHRIEMRKNSLILKTRENSWEFSGSNPKELLYQIDRLLKQEDPDIILSSYGDQIIFPYLFSQSQKLKIFPAFDRDSASPIRRKIQTKGTSFNTYGTIVFRAASYPLFGRWHIDSENSFVHKEADLLGIVELARLSRLPIQKMARASTGKALTAIETDVALRRGYLVPWQKSAIESPKTALQLLEADKGGLVFQPDITFGMTAENVAQLDFAQMYPSIMVLHNI…		GCF_016919175.1_ASM1691917v1	representative genome
MDI6765520.1	MDI6765518.1	MDI6765519.1		1a (iRadA-PPB2-PolB2)					iRadA	PPB2	PolB2							ALKWMLVTCFGYLGYKNARFGRIEAHESVNAFSREALLTAKEIAEANGYHLVHAIIDCIWL	HAIIDCIWL	524	IID												1898104	Bacteria		Bacteroidota					Bacteroidota bacterium			0	1	MTNYQTILNPKSQIQNLLGYFFDLYPTRSGMVVWIIGDDGKAYHCLDPFHPSFYMKLVRKDSFGETCDMKRVLTLAQRFRFPVTIGKEKKLELFSGEEWEVIKITVHNPLQLNNCVWTFQKFFPHFVFYNSNIPVAQMYLYDRQVFPLAHCEFIIDQKNILQKINVNDKFDACNYQIPDLRIMYLNNTDFGTKFSRSLNLEISYEEKAYTIEQNDPEEVLQSVNWHLYNYDPDIIISSWGDATLFPTLAQTSARYKIPLLFNRDQSQGYFTTKERSYWTYGQVIHRDAAFMLAGRWHMDSENSFIMGESDIEGVIELARLTQLPMQKQSRAAIGTGLASMQMSYAYRNNILIPAEKKEGEDFKTADELLLSDRGGLIFMPELGYHENVAELDFASMYPS…		GCA_030019075.1_ASM3001907v1	na
KAB2932161.1	KAB2932163.1	KAB2932162.1		1a (iRadA-PPB2-PolB2)					iRadA	PPB2	PolB2							ALKWLLVTCFGYLGYRNAKFGRLESHEAVTAFGRQKLLRAKRISEQRGYRVLHAITDCLFL	HAITDCLFL	523	ITD		QQRLF	775	6	-1.5							183	Bacteria		Spirochaetota	Spirochaetia	Leptospirales	Leptospiraceae	Leptonema	Leptonema illini			1	1	MITIEGHLFDLQNREDVMLLWMRDDTGRTHLICDRFQPSIYVHGDAAVIDRLTRRLQVLGVLACSPERTERIHFYTGRVMPVVCYTFAKPSFLRTVHRKLYAFFERIEIYHSDVELPTLYLLHRRWIPMARLRLECEWNEQEQRLDLLDGSMLEDAAAIEYPAVPLRTAYLSLAASHRFGLRGNALLLESGAEQIEVPTDNPVRMIHRFNDFFYRNDPDVILSEYGDRTIFPALFKHAKEQKISLQADRITAGDMALNRKIITEGRSYFTYGSMIFRAPSYPLQGRWHIDRHNSFVHRESGLEGVIQLSRLSCIPVQRMARSSTGAAMTMIQTAVALKQNYLVPWQKSHSEEPRSALELLTSDKGGLVYEPDIRETNVRENVIQIDFSQMYPTIMVHHN…		GCA_008933815.1_ASM893381v1	na
WP_284032031.1	WP_284032033.1	WP_284032032.1		1a (iRadA-PPB2-PolB2)					iRadA	PPB2	PolB2							AIKWVLVSCFGYQGYRNAKFGRIECHEAINAYAREALLDAKDAFEAGGWRVAHAIVDSVWV	HAIVDSVWV	510	IVD												3032001	Archaea		Euryarchaeota	Halobacteria	Halobacteriales	Haloferacaceae	Halobaculum	Halobaculum sp. DT31			0	1	MTVAVEFVDGEAVVWERPDGWAGEGGRGDAGRGEADPSTAGPRAVPRRDPDYEPGFLVAGPSRARARLADWLAGDDRVTGVATVRRYRSLADREGDRLLRVRVRDPDAVRPVARRVRRGFERAHLSPGALRLYDVDLDPTARYCLDTGTPPVPDDAPDGLATLRVDLPEDAIAAGDASALRVDGERVAGAGDERDAVEALRGALARRDPDALVVSSAALLPLVADRADALGAAFRWGRHPERRVRQVAGANSYESYGRVGFSPARYVVPGRAVVDRAGSFLWGDGGLPGLVYLARRSRRPLQAAARASIGGILTSMQVFHARGRGVHAPWRPWEPERFKPLATLHDADRGGLTLSPEVGVHEDVVEVDFASLYPAVIRAHNVSPETVRCDCCGDGDPGT…		GCF_030127165.1_ASM3012716v1	na
MBL7164737.1	MBL7164739.1	MBL7164738.1		1a (iRadA-PPB2-PolB2)					iRadA	PPB2	PolB2							GLKWLGYVSFGYQGHAHNLFGRILAHEAICAIGREMLVRAIEASQDFGFDVLAGNTDSVFI	AGNTDSVFI	518	NTD												2073117	Bacteria		Chloroflexota	Anaerolineae	Anaerolineales			Anaerolineales bacterium			0	1	MKSCTPAMCRDARSAEQIGWLFSVYADKVDGAVIWLIAEDGTRHRLCQPYSTTFYLTARDFSRLHSVYAYLATKVNPPKMVYTFKRDLFKGLRMVLQIQAPDPITQGHLFYDLQKRFRDIQFYNAKMPFSVRFGGETGAFPMAKCRLVLDSDGLVESIDVLDSPWGLSYDLPALRLLRIEPDTDPTYAPPTRLTLQGGDSSWELETKDERELLLAFIDILGKYDPDVVLATHGDSWLFPLLARIAEKHQIDFNPNRDRNKKALIKDELTYHSYGQVHYRAAQTLLFGRWHVDPGNAAMTSGFSLHAAIEMARVSGVDVQIAARNSPGAGFTAMQVRQALRWDALVPIKKRQTEPFRPLMALNDSDGGGLVYHPIVGLHKDVAELDFFSMYPSIMATWNI…		GCA_016783125.1_ASM1678312v1	na
WP_254157645.1	WP_254157641.1	WP_254157643.1		1a (iRadA-PPB2-PolB2)					iRadA	PPB2	PolB2							AIKWVLVSCFGYQGYRNAKFGRIECHEAINAHAREIALRAKERLEDAGWRIVHGIVDSLWV	HGIVDSLWV	496	IVD												2953753	Archaea		Euryarchaeota	Halobacteria	Halobacteriales	Natrialbaceae	Natronosalvus	Natronosalvus rutilus			1	1	MTFTLEFEGDLVREWTLKGEDSDSDDENRPGATFEERTDYVPALFVDGPLEALEDVGDALASDPKVCETTFEDRYPSLHAHHADDTSRMLRVGLERVDEVRTLAAEIRGVYGREHHAPGTLRLFDVDLTPGFRYCLDEGVDLAPSRPLRTLEIGIDDRALAAGDFSSLEIDGESVTGDPADVLWSLGRRLERRNPDVLVVSHGDLVPTVERAAADAGLEGVHLGRLPGWTKLAGESTYASYGQVGHSPARYRVPGRAIVDRSNSFLWHQSGLAGLEYLVQRSRKPLQEAAWASIGSVLTAIQIREARAWDVPAPLNKWEPEAFKEVSTLHAADRGGFTFAPEVGLHEDVHELDFASLYPRIICRHNVSPETVGCDGACRDVRPTLGTGREDEEVPDLEY…		GCF_024204665.1_ASM2420466v1	representative genome
MCE9600026.1	MCE9600024.1	MCE9600025.1		1a (iRadA-PPB2-PolB2)					iRadA	PPB2	PolB2							SLKWMLVTSFGYLGFRNAKFGRLESHESVTAFGREKLLIAKELAEEQGYSLSHAITDCIFL	HAITDCIFL	534	ITD		QLPLF	769	9	-2.2							2053615	Bacteria		Spirochaetota	Spirochaetia				Spirochaetia bacterium			0	1	MNARLGPGIENQTFTGTLFDVYNLEDEIHVWMLGPEGPRHFLDHYRPVIFADGPLPIIQRLVGRLRELGAIYGKPVWTIRTHFYLNEPRRVLKIQIARPSLLGRITRKLYAFYGKLDLYHSDIEIPTGYMFEKNIFPLCKLDLQYKSTPRGNFIQSFTPLTKIVDLEYEIPDFTKLGMRLAKSPRLGLAGNPLIFELPDGKEIQLNSSSELNFLNEINSILARVDPDIILSSFGDQIIFPELFTMAQKYNLPLLFDRHGHHSLRQIIRKGRSFNTYGSWIFRAPSYPLFGRLHVDAQNSFVFKEAQLTGILELARLARTPIQRMARQSTGGALTSIETGVAIRKHYLVPWQKSAVEQPRTAYDLLMADKGGLIFVPDSTRVNVFENVAQMDFSQMYPTI…		GCA_021413825.1_ASM2141382v1	na
HCV42503.1	HCV42501.1	HCV42502.1		1a (iRadA-PPB2-PolB2)					iRadA	PPB2	PolB2							ALKWMLVTCFGYLGYKNARFGRIEAHESVNAYSRDTILKAKEMVEAKGYEFIHAIVDCMWI	HAIVDCMWI	520	IVD		QMDLM	766	11	-2.3							1898104	Bacteria		Bacteroidota					Bacteroidota bacterium			0	1	MRRVLNQKCVTITAWLFDLYPSARGLTVWLIDGEGRKHHCYYNFTPVFYMHLSKSEERQLEALLPSLPCKVTLDHQVQKELYRNQEWDVVRVSVHDTLQLKTVIRQLERHFPHYVFFNSDILVPQLFLYSSGLFPLAFGEYQIDDNNQLVTWNVDDKFDASDYVLPRPTMMKLTNRSDFISPKHRKVFQLEMSYDGRTYSLEDHNPVDVLHAFNRHLQQYDPDIILTEYGDAILLPMLTRLSIEHNVPLLLNRDSTAGYFTTHESSYFVYGKIVHKDGAFELAGRWHLDIENSFMMGESSLDGVVEIARLTQLPVQHQSRATIGTCLSSMQLSWAIRNNYLIPAKKREPEDFKSAATLLLADRGGLIFQPKMGYHEQVAELDFVSMYPTIMVEHNVSPE…		GCA_003541875.1_ASM354187v1	na
MCU0486320.1	MCU0486322.1	MCU0486321.1		1a (iRadA-PPB2-PolB2)					iRadA	PPB2	PolB2							AHKWLLVTCFGYLGYKNARFGRIEAHESVTAYSREALLRAKEAAEDLGYTVLHMYVDALWV	HMYVDALWV	526	YVD							QARLF	189	0	-2.9		2073117	Bacteria		Chloroflexota	Anaerolineae	Anaerolineales			Anaerolineales bacterium			1	1	MSDCRTTTIEGWLLDLYADAGDGAVLWLLPANTADEGSGDKTLTTPQNTPRLRLRQSFPVTFYAAGRPARLRQLWRWLRAQPTQLQLARSERRDLFLAQPLPVLAVQVENPVAQERLFSQVSQVFPELTYYDADINLALRYAAAYSTFPLAHLRLEVDADQHIHQLETLNTPWEMDSDLPALRILEIEPDCDPRRSEPSRLMLRCGRRSCCLSLQPARPMLINLAAFLCQCDPDLILSGWGDTWLLPHLLELAEQTGLPLPLNRDNSREVLRKRAISYFSYGQVNHRGQQVHLFGRWHIDKYNAMLFHDYGLEGVLESARVTGAAVQTSARLSPGSGISAMQIVTALREKVLVPWHKQQAEDLKTASDLIRADQGGLVYQPKVGLHHNVAEIDFISMYP…		GCA_025454595.1_ASM2545459v1	na
MDH5719998.1	MDH5719996.1	MDH5719997.1		1a (iRadA-PPB2-PolB2)					iRadA	PPB2	PolB2							SLKWINVVSFGYLGFRNAKFGRLESHESVTAFGRDILLGAVEIAEENGYILLHAITDCIFI	HAITDCIFI	530	ITD												2053615	Bacteria		Spirochaetota	Spirochaetia				Spirochaetia bacterium			1	1	MSSEIPIKGFLFDIYNVESQIYIWILSDNGTLNLVSDTYYPVIYADGPVDLLKKLVKRLYELNALYKKPEWAVKKHFYRNEDIKALKITISRPSVLYKIRSKLFAFYGKIDIYHSDIDLIVSYLYEKNIYPLAEVIVETEIKDGFNRVKTICSLEPVEKYDYKIPPLRVMRMYLRQGHRLQISKENPLVIEGKNSSYTLSVENETRFLREMNKILIRENPDCILSSYGDQILFPFIFSLSQKHKIPLHFDRDTSAPVYRKIIKKGKSFNTYGSWIFRAPSYPLFGRWHIDSANSFTYKETQLLGVLELSRISRLPVQKLARSSTGSALTAIETAVAIEKNYLVPWQKSSLEEEKTWYELHTFDKGGLVFMPETSKSFAKENVCQLDFSQMYPSIMHIHN…		GCA_029880265.1_ASM2988026v1	na
MCZ7553096.1	MCZ7553098.1	MCZ7553097.1		1a (iRadA-PPB2-PolB2)					iRadA	PPB2	PolB2							AHKWLLVTCFGYLGYKNARFGRIEAHEAVTAYGREALLRAKEAAEGLGFTVLHLYVDGLWV	HLYVDGLWV	509	YVD							QLNLF	193	0	0.3		2073117	Bacteria		Chloroflexota	Anaerolineae	Anaerolineales			Anaerolineales bacterium			1	1	MNELRGWLLDIYPEAQVGAALWLIGEDGQRYHLRQPFPVTFYAAGRASTLRRLWRYLQSHPAQPVLKREERQDIFVKSMRTVLAIDVNDPVAQNALFQEIARAFPDLDYFDADVALPLRYAARHRLFPLAYCRVGVDANGQAQTVEPLDTPWDLSPAPPPLRILYMELDADPARNKPTRLSLRSGSFHGPATAEYHLDLDLERPLLINLKAILQRCDPDLLLTTWGDTWLLPHLLERSAALGLPLPLNRDPARQPAHHPEISYFSYGQMVHRGRQVHLFGRCHIDRGNAMMWEDYDLEGALETARVTGLPLQTAARVSPGSGISAMQMVTALREGILVPWHKQQAEQPKTALDLLATDQGGLVYQPLVGLHHDVGGIDFVSMYPGIMVRFNISPETVQG…		GCA_027494035.1_ASM2749403v1	na
MBW3582334.1	MBW3582332.1	MBW3582333.1		1a (iRadA-PPB2-PolB2)					iRadA	PPB2	PolB2							ALKWLLVCSFGYQGYRNARFGRIECHEAICAWGREILLTTGEVAREEGFETLHGIVDSLWV	HGIVDSLWV	507	IVD												2026739	Archaea		Euryarchaeota					Euryarchaeota archaeon			1	1	MSATEGHLIDVHPDGQGRMVSWVRTKEGVARFVEPFVPRFHVHASEADRRRLTRRLAHLDGRLGLSTVRARLGLARGKTEVLEVAVPHPLVLREVAQAVDRWGEHRAYDLFDVDLRDSHRYLLAKRVFPFARVRVAQEGRNVSMEALDGQWDLAPEPPMLRTLTLSAELDAPTGIPEGPAHPVRRVRLGDEEYRGDEVAVLEGLREGLLRLDPDVLLTRSGDRFLFGYLRARAKANGMRLRLGRDPDPRGPARRGRTFYTYGMVKWQPPVEVLHGRIHLDVASSFFHRESGLGGLVDLSRISSCPLQELARLGPGTAVTAVQIDRAKREERLVPWKKNLPETMKSERRLVESDRGGFIHDPSVGLFDDVVELDFSSMYPNIMVTRNVSPETVGCICCSP…		GCA_019347805.1_ASM1934780v1	na
PKN86593.1	PKN86595.1	PKN86594.1		1a (iRadA-PPB2-PolB2)					iRadA	PPB2	PolB2							AHKWLLVTCFGYLGYKNARFGRIEAHEAVTAGGREALIRAKEASEDLGFNVLHMYVDGLWI	HMYVDGLWI	506	YVD												2013731	Bacteria		Chloroflexota					Chloroflexi bacterium HGW-Chloroflexi-8			0	1	MRWNAYANCKMLKINGWLLDVFEDVQAPGVVLWILTDEGQRLRLHQPFPVTFSLAGPNKVLRNVWRLLKNHASQPKLSRKTGRDLFQPQELDLLEVEMTAFSAQQRLFRELSERFPDLLYYDADVSLPLRYAAVYESFPLCKCEITYYESGLVQDFVVKNTPWDLDPELPELAVMTLEPDCDPLHAPPQALLVAAAGVQYRLSLHTPRALLINLQAVLKRHDPDVLLTRWGDTWLLPYLFDLAEKQETHLALNREPGHGFLQRPERSYFSYGQIMYSGQQIHLFGRWHIDRQNALFWKDFGLDGILEMARVTSQPVQVAARTSPGTGISSMQVLTALHNHILVPWHKQQGERPKTALDLIQSDLGGLVYQPVVGLHRDVGAIDFISMYPAIMVRCNISP…		GCA_002841995.1_ASM284199v1	na
MBZ5669732.1	MBZ5669734.1	MBZ5669733.1		1a (iRadA-PPB2-PolB2)					iRadA	PPB2	PolB2							VLKWLLVCCFGYTGYKNARFGKIEAHEAINALAREKLLVAKEAAERRGFRVLHALVDSLYV	HALVDSLYV	537	LVD							QLGLA	189	21	-2.7		2081523	Bacteria		Acidobacteriota	Terriglobia				Terriglobia bacterium			1	1	MRLNGWILDLYPCPQGMVLWLIESGQKRRRLIDGSFRPCFYVHGPERQLARLAEALQARAPVGCTLAERQNIWDRQPLRVLQVLAHHPTLFSPLARFVRRFDSSLVLYDSDLMLAPMYCWEKKIFPLAQVEVEADAAGEIQAITCRDDEWLTEYERPPVRTMQVRLEGLSDVNPRHGRHGAVEVAIEDDWQVLDDSDEPVAVTFERLLRVYDPDVLVTEWGDAVLLPGLLRQAQRRQIHLPLNRDELPVERSRSRSYTSYGRILFKESTTTLFGRLHIDTQNSFTAEHSELEGLWELVRVTKLPVQYACRTTPGTGISYMQMEVAWRDGVLIPAQKAEPESLKHPDELLMADRGGLVFSPRLGFFENVAELDFVSEFPSIMARFNISPETINCPCCPQA…		GCA_020073545.1_ASM2007354v1	na
HDD61495.1	HDD61497.1	HDD61496.1		1a (iRadA-PPB2-PolB2)					iRadA	PPB2	PolB2							AHKWLLVTCFGYLGYKNARFGRIEAHEAVTAYGREALLQAKEAAEELGFRVLHMYVDGLWV	HMYVDGLWV	509	YVD							QLTLL	170	0	-2.6		2026724	Bacteria		Chloroflexota					Chloroflexota bacterium			0	1	MPSINEIYGWLLDIYPDPVEGVILWFLDEDGIQRHRLHQPFPTSFYVHGPSSDLRSLWRYLKSLPEPLQLSRAEKQDLFVEKPLPVLKIMTETPPAQERLFNQLKRSFPGLVYYNADISVDLRYAAQTGVFPLARCRVLVTDEGEIETLETLDSPWAIDSPQVPLLVMALSPDSNPDHKEPISLKVHLKGRHYTFPFRDERGLLVKLQALLRRYDPDLLLTVWGDNWLIDKLHQLMEKHHITLSLNREKGLGVERREERFYHSYGGVIYRGPQARLFGRIHISTENTVMYHDYGLEGVYEMARVTSLRIQTAARVSPGTGISSMQILTALRQDVLVPWHKQQVEWSKSAYNLLQSDRGGLVFQPTVGLHANVAEIDFISMYPSIMEHFNISPETVGKSS…		GCA_011039935.1_ASM1103993v1	na
WP_020446906.1	WP_049894061.1	WP_020446905.1		1a (iRadA-PPB2-PolB2)					iRadA	PPB2	PolB2							AIKWVLVSCFGYQGYRHAKFGRIEVHEAINAHAREIMLTAKAMLEDAGWRIVHGIVDSVWV	HGIVDSVWV	508	IVD												1333523	Archaea		Euryarchaeota	Halobacteria	Halobacteriales	Natronoarchaeaceae	Salinarchaeum	Salinarchaeum sp. Harcht-Bsk1			1	1	MAFTIDVRDDGTPVRWELDPDGGATPTADPDYQPAIYVAARDDRTGALEWLADALADDPKVAAVERVERYRSLRADERSPMCELRLDRLDEVRQVARELRRREHEQFLPGTFQLYDVDLDPGFRYVLDRGLDPTPDRDLVTLDLALPEPAVANGDVRPLEIDGEPATPDGTGAGSAAAEAAVADAVESVLDARDPDVLLLSSGEIVPLLADADVDLGRRPGFSRIAGESTFVSYGQVGYSPARYDVPGRALVNRSNSFLLGHSALAGLLYFVERAGKPLQEIAKDSIGGVLTAIEIRAARQWDGERVVDRVPGRRDGVPAPWQKRQTEGWKPLDTLHAADRGGFTFQPDPGLHEHVHELDFASLYPNVICEYRVSPDTVCCDCHDASDVSAVDASAEPL…		GCF_000403645.1_ASM40364v1	na
MDH5811977.1	MDH5811975.1	MDH5811976.1		1a (iRadA-PPB2-PolB2)					iRadA	PPB2	PolB2							ALKWILVTCFGYLGYRNAKFGKIDAHIAVCAFARDALMRVARLAEERGFEVVHGIVDSLWI	HGIVDSLWI	546	IVD												2250257	Archaea		Candidatus Verstraetearchaeota					Candidatus Verstraetearchaeota archaeon			0	1	MISKGNSISKGSTPRIANGWILDAYPSRPGEINVWIIAENGARLKLADEYFYRLYVCGASQDLDGFAKYIDRKEIEELSYVDKCADFMDAQKRSVLELCVKDYRRVPLLAREILRRGDYERLSVYNVDIPVEQAYMYDRDIYPLAHVLAYHSSSYSHSSSYSTSHSNVGSNPSLIYKVLESVDDCDYEVPQLRSVWLSVETKREGAIPRFSDEIDRISVESDGIVLTIEGGSEEDKITHLVKLIEEEDPDIIFTRGGDSFTLPYLAHRAFANGISEKLVLGRENVPLIFRGGTGRSFFSYGKVYHRAPARRLYGRIHVDVNNSFIYREAGLEGLIEVSRTCRVPLQRAARASIGAIMSSLQLYTAWREGILIPWKKREPESFKTGWELLVADRGGLIYE…		GCA_029887795.1_ASM2988779v1	na
MCI4319999.1	MCI4320001.1	MCI4320000.1		1a (iRadA-PPB2-PolB2)					iRadA	PPB2	PolB2							MLKWVLVTAFGYQGYRNARFGRIECHEAINAYARELIAALIPRAEAAGYTVVHGLVDSLWL	HGLVDSLWL	512	LVD							QVGLEAFA	260	25	-0.9		1906666	Archaea		Candidatus Thermoplasmatota	Thermoplasmata				Thermoplasmata archaeon			1	1	MPDGWLLDIGESRDGRSIVLWLKERTSGRVTPRPLAYRPPFLVDGPKALLQSVAGKLRDDPRVESAEWSVVRPSLFDHRRRRLLAIVPRRLYDRRRLATCVDAIGAYHQLTLYDVDLGAPQLYYLTHELYPFAPVSWDAERVTATAPSESLELALAPAPVTVRPFAIELEGYRRDGIVPGEPPVASVRIGDALLEGAERDLLPEVVRELARQEPDILLTDGGDSFDLPRLYRRAEANGLSPESFFLGREPARWAPARQARSFATYGRVLHSEASFPLPGRFHLDRANSFLYDDAAIDGLVDAARLACLSLQTVARQSPGTCFTAMEIAEALKMGVHVPWKKNRPEEFKTGRTLVAADRGGVIFLPPVGVHDAVDEFDFASLYPHLMVRNNLSTETLECR…		GCA_022750195.1_ASM2275019v1	na
PWH14514.1	PWH14516.1	PWH14515.1		1a (iRadA-PPB2-PolB2)					iRadA	PPB2	PolB2							AHKWLLVTCFGYLGYKNARFGRIEAHEAVTAYGREALLRAKEAAEQQGFEVLHLYVDGLWV	HLYVDGLWV	509	YVD							QSRLF	173	0	-2.7		2052143	Bacteria		Chloroflexota	Anaerolineae				Anaerolineae bacterium			0	1	MNEIEGWLLDLYANQEGTLTVWLLQPDVQGRVVCRALKQRFPITSYVSAGAQELDAVGRFVRRQPFQVHLEPCQRRDLFQAQPISVLKVQVQEAASHARLVQRLTQVFPDLTYYDLDVPLALRHAARYGSFAAARCRLAIDTAGLIQHWETLDTPWEIDAPPVPLRMLYVEPDVDPAHAPPTYLHVRSGRYRYCLALQPSRPFLINLRAILQRHDPDLLLTRWGDTWLMPYLLRLAQRLGIRLPLSRDPQRGVAWRPQRSYFSYGQVIHRGRQAYLFGRWHIDVENAVLYHDYGIEGILEMARVTSLPLQAAARLSPGSGISAMQMRTALQMNILVPWHKQQAELPKTALDLLSSDQGGLVYQPIAGLHEHVAELDFVSMYPSIMARFNISPETIASSA…		GCA_003130835.1_ASM313083v1	na
MBC8507403.1	MBC8507405.1	MBC8507404.1		1a (iRadA-PPB2-PolB2)					iRadA	PPB2	PolB2							GLKWLGYVSFGYQGHAHNLYGRILAHEAICAIGREMLVRAIEASQDYGFNVLAANTDAVFV	AANTDAVFV	512	NTD												2026724	Bacteria		Chloroflexota					Chloroflexota bacterium			0	1	MPHITHTSELIGWLFAVYPDSVDGAVIWLIAEDGVRHRICQPYPTSFYLAARDSIRLMNVHFYLSERSQPPEMAFTLKRDLFKGMRKVLQIQAPDPILQEHIFYHLQKRFKYIQYYNAKIPFSVRFGGENGSFPMAKCRLVLDDADGRVESIDVLDSPWDLSYDLPTLRELTIQPDTDPTYAPPSRINLQGGDSHWEYEMGDDHSLLLGFMEILESYDPDVILAAYGDAWLFPKLMRIAEKYQIDFNPNRDQNKAALIKDELTYHSYGQVHYRAAQTLLYGRWHVDPGNAAMTGGFNLHAAIEMARVSGVDVQIAARNSPGAGFTAMQIRQALRWDALVPLKKRQTEPFRPLMALNDSDGGGLNYHPVVGLHRDVAELDFFSMYPSIMANWNISGETAG…		GCA_014384465.1_ASM1438446v1	na
PKO08176.1	PKO08174.1	PKO08175.1		1a (iRadA-PPB2-PolB2)					iRadA	PPB2	PolB2							AHKWLLVTCFGYLGYKNARFGRIESHEAVTAGGREALMRAKEASEDFGFNVLHMYVDGLWV	HMYVDGLWV	496	YVD							QLPLL	180	9	-2.9		2013725	Bacteria		Chloroflexota					Chloroflexi bacterium HGW-Chloroflexi-2			0	1	MQEVNGWLLDVFENTQTTGAVLWFLTEKGERLRLYQPLPIRFYVAGPAVRLREVWRFLKDHPAAPRLSRDQKRDLFQPEPVDLLAVEVASFSDQQRLFRQLLDQFPTLTYYDADLSIAVRHAAKYKTFPLCHCRVKFYESYLIQELEVLDTRWDLDPQLPKLRVLHLEPDCDPAHAAPLALCAQMNGQSYRFSLQPVRPLLINLQALLKRLDPDLILTRWGDTWLLPYLFDLMEKQKFELALNRETRRKYMQRPERSYFSYGQIIYSGQQIHLFGRWHIDQKNATFWGDLGLDGIFEMARVTAQPVQVAARTSPGTGISTMQVLTALEHDILVPWHKQQGERPKTALELIESDLGGLVYQPIVGLHRDVGAIDFISMYPAIMVRSNISPETAKPRLLEV…		GCA_002840735.1_ASM284073v1	na
MBE0687220.1	MBE0687222.1	MBE0687221.1		1a (iRadA-PPB2-PolB2)					iRadA	PPB2	PolB2							AHKWLLVTCFGYLGYKNARFGRIESHEAVTAGGREALMRAKEASEDFGFNVLHMYVDGLWV	HMYVDGLWV	496	YVD							QLPLL	180	9	-2.9		2024896	Bacteria		Chloroflexota	Anaerolineae	Anaerolineales	Anaerolineaceae		Anaerolineaceae bacterium			1	0	MQEVNGWLLDVFENTQTAGAVLWLLSDKGERLRLYQPLPITFYVAGPAVRLREVWRFLKDHPSSPRLSRDQKRDLFQPEMVDLLAVEVASLSDQQRLFRQLLDQFPTLTYYDADLSIAVRHAAKYTTFPLCRCRVKFYESYLIQELEVLDKRWDLDPQLPKLRILHLEPDCDPAHAAPLALCAQMNGQSYRFSLQPVRPLLINLQALLKRLDPDLILTRWGDTWLLPYLFDLMEKQQFQLALNRETGRKYMQRSERSYFSYGQIIYSGQQIHLFGRWHIDQKNATFWGDLGLDGIFEMARVTAQPVQVAARTSPGTGISTMQVLTALEHNILVPWHKQQGERPKTALELIESDLGGLVYQPIVGLHRDVGAIDFISMYPAIMVRSNISPETAKPRLLEV…		GCA_014860845.1_ASM1486084v1	na
WP_143117769.1	WP_089819304.1	WP_177227770.1		1a (iRadA-PPB2-PolB2)					iRadA	PPB2	PolB2							ALKWILVTCFGYQGYRNSKFGRIEVHESINAFARELLLDAKEYLEAAGWRVVHGIVDSLWV	HGIVDSLWV	544	IVD												767519	Archaea		Euryarchaeota	Halobacteria	Halobacteriales	Haloarculaceae	Halomicrobium	Halomicrobium zhouii			1	1	MVVAVDVEDDEVRLWSRVPAGAEPRDVPGTTTERVSENVVVQRDRDYAPTCYVGGPADALADLRAALESDPKVVDLAWDRKYLNLRDGDPSRVLAVSLERPSEIATFAREVRTVREPGGADRREGPPNERAVSGANREPGSANGASTAGGWRPGTFRLYDVDPSPKFRYCLERGVDPTPEAEEGGEHWPRSLSLSLPTERLAAGDLTALTCEGRAAPRAAERQTGEARERLSPDGDGDAAVLRALAARLDAVDPDVLVLSSADLVPLIHDRADALGVDCDLGRLPGHRMLAGENSYESYGRVGHSPARYDVPGRAVVDRSNSFFWREGKLPGLFDLVDRSWKPLQEASWASIGTVFTAMQIREARDRGVVVPWRSWEGESFKRMGTLHDADRGGFTFEP…		GCF_900114435.1_IMG-taxon_2667527389_annotated_assembly	representative genome
MBI4671788.1	MBI4671790.1	MBI4671789.1		1a (iRadA-PPB2-PolB2)					iRadA	PPB2	PolB2							AHKWILVTCFGYLGYKNARFGRIEAHEAVTAFGRAVLLRAKEVVEARGFRVLHMLTDSLWI	HMLTDSLWI	514	LTD												2026724	Bacteria		Chloroflexota					Chloroflexota bacterium			1	1	MTARNLEGWLFDVYGHAGEIHVWLIDAEGIAHQLRDSLQPVFYVGGSSAELRAVCEWLARARLPVTLQRAERYEPLMRTVRVVLRVQVNDPCQYARVVRRVSATFPACEYYNADLTLAQLYFFERKVFPLARCQVCVDADDRILEMHALDSPWDLNYALPPLRVMTLRLEGALESQDDSRDPNHGYRAPLEIGYEGYTYTVAWESPRELVLSVANHLRRYDPDVLLTAWGDSFLLPQLINLARRYGVELPLHRDPQCEMQTRRAQSYWSYGRVMFKASACMLAGRWHLDRHNAFLEDEYGLEGIFEIARLSQRPVQQVARTSTGSAISAMEIATAYRREYLIPWRKRQPETFKTALDLLQSDQGGLTYQPIKGLHHEVAELDFVSMYPAIMTHFNISYE…		GCA_016209205.1_ASM1620920v1	na
MCB1327522.1	MCB1327524.1	MCB1327523.1		1a (iRadA-PPB2-PolB2)					iRadA	PPB2	PolB2							SLKWMLVTSFGYLGYRNAKFGRIESHESVTAIGRKVLLQAKDISEAAGYHVCHAITDCLFL	HAITDCLFL	530	ITD												2026757	Bacteria		Spirochaetota	Spirochaetia	Leptospirales	Leptospiraceae		Leptospiraceae bacterium			1	1	MPSARVFEGHLFDVYNLEHEMHLWVLDSTGRARLFKDVYYPTIYAHGPSDLLKKLVARLEELDALYRPPRFVHRKHFYRNTRLEVLELVLSRPSVLNKIRRRLYALYGRLDIFHSDIEIPTAYLYSRGIYPLARVRFYCQHERIFNRITRIELLSERHQSEAGLEARVFDYELPRLRILSMALRGSHRLGLSERNPLLIEVEDRRYELSPVPPLNFLKELNRILAIEDPDVVLSAFGDQTIMPAVFSLSQKHNVPLGFDRDLSPRTLRNIVRRGTSYNTYGSWIYVAPSYPFFGRWHIDSANSFVYKEADLAGIVELARLSRIPVQKLARSSTGTALTSIETDVALNMGYLVPWQKSAIEAPKTAYELLIADKGGLVFLPETRDSNVFEQVAQIDFGQM…		GCA_020441065.1_ASM2044106v1	na
MCI4339819.1	MCI4339821.1	MCI4339820.1		1a (iRadA-PPB2-PolB2)					iRadA	PPB2	PolB2							MLKWILVTAFGYQGYRNARFGRIECHEAINAYARALIARLVPAAEAEGYRALHGLVDSLWL	HGLVDSLWL	510	LVD							QRGLEEFV	252	24	0.4		1906666	Archaea		Candidatus Thermoplasmatota	Thermoplasmata				Thermoplasmata archaeon			1	1	MGTGWLLDVTDDRDGTGVLLWLKDETTRRVTPRRVAFRPPFWVVGPPEALDRVAAALAPREDVAEVVRRTERPSLFDRRPRRVLAVTARRNMMRRRLAESVDALGDYHTFTLYDVDLGAPQLYYLRHGVYPFAPVVWDDTTIRATLPAEAIDYPAVPLVGSVLQVRLAGHRRGRVVPKEGTIDAIQLGDATLEGEEAELLPAFHAELLRQDPDILFTDGGDAFDLPWLARRALAHRLPTESFYLGRIPSPIAPARPARSYESYGRILHKDASFLIPGRFHIDRGNSFLYGDAAIDGLVDAARLSRLSLQTVVRQSPGTCFTAMEMAHALEQGAHVPFKKNRPEEFKSGRALVAADRGGVIFLPPVGVHDVVDEFDFASLYPHIMVRNNLSTETLDCPCC…		GCA_022750395.1_ASM2275039v1	na
MCL5428619.1	MCL5428617.1	MCL5428618.1		1a (iRadA-PPB2-PolB2)					iRadA	PPB2	PolB2							FLKGLGWVSYGYQGFSGNRIGSIEAHEVINAVSRDVILLAKEAAEDAGFEVLHIYVDSLFA	HIYVDSLFA	505	YVD												2026724	Bacteria		Chloroflexota					Chloroflexota bacterium			0	1	MATEYSGWIMDVYADKGKGAVVWFVCEDGRRLRFIQDLAITFYVGGDQHDLRRFCEYLTRSRLRFEYIEREHLFHGMIDVIAIPVRNGALQRSLFRKLHNVFPDLDYYNADIALPVHYFVITKTFPLAFSKIWVDGQNRISKISVQDDKWDLKPKLPEHLVRKMDVEPTSSPLKSLPSSIRVTFGNQTETISTADPAKLLRHFGEWIEVYDPDIVRTRYGDAWMFPYLFSIAKTTNIPFNPNRDKSRQPLRIEANQFESYGHLVHRDQQTLLFGRLHLDPQNSMAFKDWGLLGTYETARLSNLPIQNAARRSAGGAFVGMQVTASLEKGILIPIRKEQRERFKSATQMIAADNGGVIFKPITGLHANVAEIDFFSMYPHIMTGWNISAETVGGMGANTR…		GCA_023485685.1_ASM2348568v1	na
MBI5650401.1	MBI5650399.1	MBI5650400.1		1a (iRadA-PPB2-PolB2)					iRadA	PPB2	PolB2							AHKWLLVTCFGYLGYKNARFGKIEAHEAVTAYGREALLRAKDIVEQRGFRVLHALTDSLWI	HALTDSLWI	505	LTD												2026724	Bacteria		Chloroflexota					Chloroflexota bacterium			0	1	MRRITGWLFDVYAFGDGVSVWLIDAEGAAHHLHDTLHPTFFVHGAPADLRRVCEWLTRARLPVRLARVERYDVFARRQMVVLQVAVQIPTLFATLVHRVATTFPMLDLFTADLSIAQVYFFERGVFPLAFCEAIVNDANLIVAMNTNDSRWALEYRLPPLRVMVLQMEGEHLNPNHGHRGALEITYEDRTYGISADDPREIIARVRAYLERGDPDLIITRWGDSFILPQLLQLARRYGLALPFNRDARIAPRPRPARSYFSYGRIIFKTMTHTLCGRWHIDLENASLLDYGLDGAFELARLTQQPVQQTVRTSTGTGINAMELATAYAHGYLIPYRKREPEEFKSARALMIADKGGLTYQPIAGIHHDVAELDFGSMYPTIMARFNVSPETIHCECCLD…		GCA_016223105.1_ASM1622310v1	na
UCF59054.1	UCF59052.1	UCF59053.1		1a (iRadA-PPB2-PolB2)					iRadA	PPB2	PolB2							ALKWILVTCFGYLGYKNARFGKVDAHIAVCAFARDALLKTVRMAEERGFEIVHGIVDSLWL	HGIVDSLWL	526	IVD							AVTMDMFM	174	2	-0.8		2026714	Archaea		Candidatus Bathyarchaeota					Candidatus Bathyarchaeota archaeon			0	1	MTDWKSSLTSLKPLKGWLLDVYPSNSGQMTVWIITENGERVRLVDKFQPKIYVSGKIADLSQLTNQIATSKSVVKWRYAEKYADFMENNRSKVLEITMSDCLRISHFARKLLRLGGHQKFRLHNVDVPDAQAYFYDRDIFPLAFMMITVQSDRLAYWLLDSVESVNYEIPPLRLMSLRVEIVTDRPTPNFSDPISSITVECSGEKIVIDEKDEREKILKMVELVREKDPDIIFTRGGDSFLFPYLARRALVNGVLGKLVLGREDVPLRAKKKLGMTFFSYGRVYFKAPMLRLYGRIHADEENTFIYSACELDGLIEVSRTCRVPLHRAARASIGSIMSSLQLYQATKDDILIPWKKRAPEAFKSAWELLVADRGGFIFEPKLGIHDWVAEVDFSSMYPT…		GCA_020350305.1_ASM2035030v1	na
[truncated: 2,468 more rows]
[truncated: 5 more columns]
