# Supplementary material for: Common themes in architecture and interactions of prokaryotic PolB2 and Pol V mutasomes inferred from in silico studies
Source: Comput Struct Biotechnol J. 2025 Jan 16;27:401–10. doi: 10.1016/j.csbj.2025.01.010 (PMC11791011; doi:10.1016/j.csbj.2025.01.010)
Supplement: Supplementary file 2 — Supplementary data file 2 [file mmc2.xls]

## Sheet: Summary
Sheet name (same as model file directory)	3D model confidence data given for AlphaFold-Multimer or AlphaFold3 best models [ranked 0]:
1_PPB2-multimer_var	3D model confidence scores (AF and VoroMQA) for PPB2 monomers, dimers, trimers and tetramers for 40 randomly selected PPB2 proteins of most typical operons. Statistical average and standard deviation meanings are given for every model confidence score
2_PolB2-iRadA-3x-PPB2_complexes	Archaeal and bacterial PolB2-iRadA-3x_PPB2 3D models
3_dual-PPB2_var	3D models composed of PolB2, iRadA and various composition and stoichiometry of PPB2 components for operons with two copies of PPB2 (operons iRadA - PPB2 - PPB2 - PolB2)
4_PolB2-xRadA_dimers	3D models of PolB2 and RadA or iRadA dimers (for Sulfolobus islandicus REY15A archaeon)
5_Full-PolB2_complex_with_clamp	Archaeal PolB2-iRadA-3x_PPB2-3x_PCNA and bacterial PolB2-iRadA-3x_PPB2-2x_β-clamp 3D models. Representatives with either PolB2 or iRadA clamp binding motifs predicted using sequence analysis methods were selected for structure modeling with AlphaFold-Multimer
6_PolV_complexes	PolV tetramer 3D models (UmuC-2x_UmuD'-RecA like)
7_AF3_PolB2-clamp-DNA_complexes	AlphaFold3 3D models of PolB2-iRadA-3x_PPB2 complexes with clamp and dsDNA for 6 selected representatives
8_AF3_PolV-clamp-DNA_complexes	AlphaFold3 3D models of PolV complexes with β-clamp and dsDNA

## Sheet: 1_PPB2-multimer_var
		PPB2 multimers →		Monomer	Dimer	Trimer	Tetramer	Monomer	Dimer	Trimer	Tetramer	Dimer	Trimer	Tetramer	Dimer	Trimer	Tetramer	Monomer	Dimer	Trimer	Tetramer	Dimer	Trimer	Tetramer
			AVERAGE	86.2932	78.4777	88.9724	65.1672	0.721281	0.710882	0.875801	0.574678	0.684847	0.870477	0.52613	0.690054	0.871542	0.535839	0.27875	0.44105	0.532625	0.4948	0.573575	0.6469	0.59085
			confidence.t (using stdev.s), 95% confidence (alpha=0.05)	2.19072	3.3299	1.78469	2.75221	0.0264356	0.0407837	0.0173872	0.0406559	0.0475114	0.017434	0.0480556	0.0459506	0.0174215	0.0463735	0.0105904	0.0135591	0.0113726	0.0141629	0.0140719	0.0129152	0.0156316
PPB2 id	corresponding PolB2 id	Superkingdom	operon group	AF pLDDT				AF pTM				AF ipTM			AF ranking score			VoroMQA score				VoroMQA i_score			Taxonomy data→	TaxID	Superkingdom	Phylum	Class	Order	Family	Genus	Species
WP_012713288	WP_014513664	Archaea	3a (PPB2-PolB2-iRadA)	91.6505	70.8504	89.6948	72.0104	0.791475	0.589371	0.889171	0.577887	0.457577	0.878977	0.469541	0.483936	0.881016	0.49121	0.297	0.502	0.585	0.552	0.668	0.675	0.617		43080	Archaea	Thermoproteota	Thermoprotei	Sulfolobales	Sulfolobaceae	Sulfolobus	Sulfolobus islandicus
WP_009989141	WP_009989138	Archaea	3a (PPB2-PolB2-iRadA)	90.8493	75.2499	89.2554	63.565	0.773087	0.616071	0.886953	0.4691	0.538468	0.877573	0.362667	0.553989	0.879449	0.383954	0.281	0.43	0.58	0.534	0.534	0.667	0.64		2287	Archaea	Thermoproteota	Thermoprotei	Sulfolobales	Sulfolobaceae	Saccharolobus	Saccharolobus solfataricus
MBN29952	MBN29951	Archaea	3b (PPB2-PolB2-iRadA)	80.9289	62.6784	93.4458	62.3209	0.619283	0.4935	0.925202	0.619583	0.447185	0.920453	0.607635	0.456448	0.921403	0.610025	0.23	0.446	0.565	0.526	0.579	0.675	0.634		2026739	Archaea	Euryarchaeota	no_rank	no_rank	no_rank	no_rank	Euryarchaeota archaeon
MBA87395	MBA87394	Archaea	3b (PPB2-PolB2-iRadA)	89.4003	92.0971	93.9534	65.8936	0.760205	0.882603	0.92528	0.521861	0.865503	0.920566	0.452641	0.868923	0.921509	0.466485	0.31	0.433	0.602	0.572	0.574	0.735	0.677		2026739	Archaea	Euryarchaeota	no_rank	no_rank	no_rank	no_rank	Euryarchaeota archaeon
EHR76802	EHR76801	Archaea	3b (PPB2-PolB2-iRadA)	89.1961	88.6373	89.6918	63.2424	0.754224	0.842096	0.882408	0.561922	0.834366	0.878937	0.527681	0.835912	0.879631	0.534529	0.278	0.415	0.541	0.514	0.553	0.675	0.611		274854	Archaea	Candidatus Thermoplasmatota	Candidatus Poseidoniia	Candidatus Poseidoniales	no_rank	no_rank	uncultured Candidatus Poseidoniales archaeon
MBL6742770	MBL6742771	Archaea	3b (PPB2-PolB2-iRadA)	89.2292	90.854	92.0506	52.7613	0.761067	0.873133	0.915128	0.368066	0.859085	0.90953	0.324315	0.861894	0.910649	0.333065	0.256	0.409	0.557	0.538	0.556	0.679	0.641		2666344	Archaea	Candidatus Thermoplasmatota	Candidatus Poseidoniia	Candidatus Poseidoniales	Candidatus Poseidoniaceae	Candidatus Poseidonia	Poseidonia sp.
WP_048098618	WP_048098617	Archaea	3a (PPB2-PolB2-iRadA)	88.0414	73.6973	89.3278	70.2449	0.783423	0.643274	0.886881	0.541519	0.49676	0.875661	0.429499	0.526063	0.877905	0.451903	0.36	0.539	0.551	0.505	0.715	0.611	0.513		1160895	Archaea	Thermoproteota	Thermoprotei	Sulfolobales	Sulfolobaceae	Acidianus	Candidatus Acidianus copahuensis
MBN1214923	MBN1214924	Archaea	3b (PPB2-PolB2-iRadA)	85.7057	67.7483	91.1985	62.7869	0.692432	0.533771	0.899662	0.510975	0.517722	0.89586	0.491164	0.520932	0.89662	0.495126	0.302	0.494	0.547	0.517	0.593	0.638	0.61		2053489	Archaea	Candidatus Lokiarchaeota	no_rank	no_rank	no_rank	no_rank	Candidatus Lokiarchaeota archaeon
WP_048064268	WP_010878196	Archaea	1a (iRadA-PPB2-PolB2)	78.3122	83.9598	84.5512	65.903	0.66842	0.787505	0.826401	0.581023	0.776927	0.821598	0.530692	0.779043	0.822559	0.540758	0.265	0.394	0.521	0.484	0.606	0.68	0.595		2234	Archaea	Euryarchaeota	Archaeoglobi	Archaeoglobales	Archaeoglobaceae	Archaeoglobus	Archaeoglobus fulgidus
MCP1391518	MCP1391517	Archaea	1a (iRadA-PPB2-PolB2)	84.106	86.0162	88.4372	69.3525	0.707447	0.821126	0.873812	0.668495	0.811063	0.869152	0.634219	0.813076	0.870084	0.641074	0.22	0.354	0.459	0.39	0.544	0.575	0.489		301375	Archaea	Euryarchaeota	Methanomicrobia	Methanotrichales	Methanotrichaceae	Methanothrix	Methanothrix harundinacea
WP_173230216	WP_173230215	Archaea	1a (iRadA-PPB2-PolB2)	94.6738	70.2209	95.7704	66.084	0.829445	0.586653	0.93122	0.43942	0.578877	0.926747	0.300486	0.580432	0.927642	0.328273	0.296	0.444	0.546	0.502	0.571	0.655	0.56		2739057	Archaea	Euryarchaeota	Halobacteria	Halobacteriales	Haloferacaceae	Halorubrum	Halorubrum salinarum
NLT37498	NLT37497	Archaea	1a (iRadA-PPB2-PolB2)	93.9738	78.9673	94.1462	52.1976	0.810171	0.737309	0.923368	0.401792	0.736437	0.918152	0.331559	0.736611	0.919195	0.345606	0.292	0.496	0.529	0.511	0.58	0.597	0.551		2528041	Archaea	Candidatus Thermoplasmatota	Thermoplasmata	Methanomassiliicoccales	Methanomassiliicoccaceae	Methanomassiliicoccus	Methanomassiliicoccus sp.
MCL5253025	MCL5253024	Archaea	1a (iRadA-PPB2-PolB2)	84.57	79.7955	89.5001	61.7068	0.726018	0.765555	0.897327	0.465539	0.754515	0.892223	0.336087	0.756723	0.893243	0.361977	0.261	0.494	0.507	0.453	0.591	0.562	0.527		2806419	Archaea	Candidatus Thermoplasmatota	no_rank	no_rank	no_rank	no_rank	Candidatus Thermoplasmatota archaeon
UCC58622	UCC58623	Archaea	1a (iRadA-PPB2-PolB2)	95.009	94.1103	94.969	85.3123	0.824974	0.897382	0.932899	0.866893	0.886583	0.929365	0.861196	0.888743	0.930072	0.862335	0.296	0.42	0.541	0.493	0.554	0.657	0.659		3072974	Archaea	Candidatus Bathyarchaeota	Candidatus Bathyarchaeia	Candidatus Bathyarchaeales	Candidatus Bathyarchaeaceae	Candidatus Bathyarchaeum	Candidatus Bathyarchaeum sp.
UCF59053	UCF59054	Archaea	1a (iRadA-PPB2-PolB2)	94.9159	94.4944	95.4608	69.5085	0.822573	0.893241	0.932156	0.689148	0.883164	0.928431	0.679777	0.885179	0.929176	0.681651	0.287	0.425	0.562	0.559	0.55	0.677	0.667		2026714	Archaea	Candidatus Bathyarchaeota	no_rank	no_rank	no_rank	no_rank	Candidatus Bathyarchaeota archaeon
WP_015020237	WP_015020238	Archaea	1a (iRadA-PPB2-PolB2)	88.8778	68.3832	90.148	70.8534	0.745275	0.603321	0.882769	0.584174	0.597507	0.879539	0.513981	0.59867	0.880185	0.52802	0.281	0.434	0.528	0.467	0.506	0.633	0.597		497727	Archaea	Nitrososphaerota	Nitrososphaeria	Nitrososphaerales	Nitrososphaeraceae	Nitrososphaera	Candidatus Nitrososphaera gargensis
BCU71470	BCU71471	Archaea	1a (iRadA-PPB2-PolB2)	66.7398	59.2293	82.0036	63.6186	0.515713	0.489499	0.808834	0.557882	0.33058	0.794468	0.492572	0.362364	0.797341	0.505634	0.354	0.448	0.588	0.539	0.605	0.698	0.652		2824673	Archaea	Thermoproteota	Thermoprotei	Sulfolobales	Sulfolobaceae	Stygiolobus	Stygiolobus caldivivus
MCD6196301	MCD6196300	Archaea	1a (iRadA-PPB2-PolB2)	88.3278	86.8624	89.8294	72.5845	0.738419	0.75096	0.882748	0.574212	0.646544	0.873419	0.469864	0.667428	0.875285	0.490734	0.315	0.44	0.583	0.542	0.583	0.683	0.588		2820299	Archaea	Thermoproteota	Thermoprotei	Desulfurococcales	Desulfurococcaceae	Staphylothermus	Staphylothermus sp.
TET04597	TET04598	Archaea	1a (iRadA-PPB2-PolB2)	91.0585	91.2611	92.7821	76.7255	0.776077	0.866614	0.910326	0.757271	0.856954	0.907551	0.739004	0.858886	0.908106	0.742658	0.287	0.423	0.551	0.531	0.513	0.621	0.601		2053489	Archaea	Candidatus Lokiarchaeota	no_rank	no_rank	no_rank	no_rank	Candidatus Lokiarchaeota archaeon
UCE14985	UCE14984	Archaea	1a (iRadA-PPB2-PolB2)	93.7874	91.2164	94.2357	61.2931	0.814396	0.872011	0.928108	0.528208	0.863088	0.922871	0.479507	0.864872	0.923918	0.489248	0.289	0.416	0.548	0.545	0.541	0.656	0.596		2026747	Archaea	Candidatus Heimdallarchaeota	no_rank	no_rank	no_rank	no_rank	Candidatus Heimdallarchaeota archaeon
MCC7571228	MCC7571227	Archaea	1a (iRadA-PPB2-PolB2)	83.7534	86.4189	87.1777	72.091	0.706974	0.828422	0.870508	0.693386	0.822318	0.866507	0.690574	0.823539	0.867307	0.691136	0.215	0.347	0.456	0.407	0.533	0.578	0.539		2250274	Archaea	Candidatus Micrarchaeota	no_rank	no_rank	no_rank	no_rank	Candidatus Micrarchaeota archaeon
MCQ5373530	MCQ5373529	Archaea	1a (iRadA-PPB2-PolB2)	92.8541	93.1682	95.046	74.4579	0.784076	0.876892	0.929857	0.763046	0.862253	0.925718	0.759553	0.865181	0.926546	0.760252	0.307	0.454	0.595	0.558	0.571	0.72	0.635		2268187	Archaea	Candidatus Verstraetearchaeota	Candidatus Methanomethylicia	no_rank	no_rank	no_rank	Candidatus Methanomethylicia archaeon
GIV65311	GIV65312	Bacteria	1a (iRadA-PPB2-PolB2)	88.3864	78.6669	90.9411	56.2893	0.716622	0.70254	0.886427	0.511763	0.69825	0.880513	0.482326	0.699108	0.881696	0.488213	0.228	0.399	0.504	0.492	0.523	0.587	0.581		2838785	Bacteria	Chloroflexota	Anaerolineae	Anaerolineales	Anaerolineaceae	Bellilinea	Bellilinea sp.
WP_075061929	WP_075061928	Bacteria	1a (iRadA-PPB2-PolB2)	81.8715	78.4078	90.6126	56.9197	0.648905	0.674227	0.891955	0.462599	0.661015	0.886105	0.384144	0.663657	0.887275	0.399835	0.266	0.445	0.502	0.418	0.571	0.585	0.442		1134406	Bacteria	Chloroflexota	Anaerolineae	Anaerolineales	Anaerolineaceae	Ornatilinea	Ornatilinea apprima
PKA23867	PKA23868	Bacteria	1a (iRadA-PPB2-PolB2)	80.7636	80.8523	91.5523	79.5529	0.644524	0.77747	0.896409	0.828715	0.761145	0.890271	0.821794	0.76441	0.891499	0.823178	0.265	0.401	0.51	0.487	0.508	0.614	0.593		2813349	Bacteria	Spirochaetota	Spirochaetia	Leptospirales	Leptospiraceae	Leptospira	Leptospira sp. mixed culture ATI2-C-A1
MBU45173	MBU45172	Bacteria	1a (iRadA-PPB2-PolB2)	80.6298	77.9856	85.2732	77.8177	0.649402	0.745363	0.861589	0.818147	0.746901	0.859245	0.811013	0.746594	0.859714	0.81244	0.325	0.503	0.555	0.552	0.648	0.666	0.638		1898206	Bacteria	Spirochaetota	Spirochaetia	Spirochaetales	Spirochaetaceae	no_rank	Spirochaetaceae bacterium
OOH75176	OOH75177	Bacteria	1a (iRadA-PPB2-PolB2)	95.653	82.6873	95.1375	65.9174	0.839069	0.735644	0.923297	0.465411	0.729197	0.917511	0.353702	0.730487	0.918669	0.376044	0.286	0.486	0.546	0.479	0.595	0.613	0.564		178606	Bacteria	Nitrospirota	Nitrospiria	Nitrospirales	Nitrospiraceae	Leptospirillum	Leptospirillum ferriphilum
MCG3116707	MCG3116708	Bacteria	1a (iRadA-PPB2-PolB2)	86.7715	83.9784	83.2477	61.6125	0.72338	0.767056	0.849729	0.540471	0.759939	0.844824	0.489205	0.761362	0.845805	0.499458	0.27	0.465	0.543	0.505	0.582	0.669	0.624		2890059	Bacteria	Nitrospirota	Nitrospiria	Candidatus Troglogloeales	Candidatus Manganitrophaceae	Candidatus Manganitrophus	Candidatus Manganitrophus morganii
MBO0859577	MBO0859576	Bacteria	1a (iRadA-PPB2-PolB2)	75.7997	66.8359	75.5167	48.1226	0.605179	0.612666	0.756319	0.379652	0.604044	0.752488	0.361263	0.605768	0.753254	0.36494	0.297	0.471	0.519	0.473	0.556	0.645	0.555		2099375	Bacteria	Acidobacteriota	Blastocatellia	no_rank	no_rank	Chloracidobacterium	Chloracidobacterium sp.
RMD96861	RMD96860	Bacteria	1a (iRadA-PPB2-PolB2)	93.638	71.0948	93.6253	65.8981	0.8111	0.605393	0.916687	0.521138	0.596552	0.910509	0.403985	0.59832	0.911745	0.427416	0.26	0.406	0.528	0.471	0.528	0.607	0.587		1898104	Bacteria	Bacteroidota	no_rank	no_rank	no_rank	no_rank	Bacteroidota bacterium
MDI6765519	MDI6765520	Bacteria	1a (iRadA-PPB2-PolB2)	86.0112	68.7492	83.1746	64.8567	0.712751	0.689426	0.802653	0.702451	0.689875	0.798879	0.693716	0.689785	0.799634	0.695463	0.245	0.51	0.513	0.469	0.637	0.687	0.628		1898104	Bacteria	Bacteroidota	no_rank	no_rank	no_rank	no_rank	Bacteroidota bacterium
OGR58642	OGR58641	Bacteria	1a (iRadA-PPB2-PolB2)	87.6208	76.3041	93.1787	64.804	0.742534	0.6507	0.912441	0.542416	0.651956	0.908641	0.521315	0.651704	0.909401	0.525535	0.275	0.404	0.525	0.464	0.56	0.656	0.556		1797927	Bacteria	Elusimicrobiota	no_rank	no_rank	no_rank	no_rank	Elusimicrobia bacterium GWA2_69_24
MBK6880522	MBK6880521	Bacteria	1a (iRadA-PPB2-PolB2)	84.6011	88.8252	88.9992	61.9474	0.726487	0.820826	0.860529	0.565653	0.811133	0.857273	0.51835	0.813072	0.857924	0.52781	0.316	0.414	0.528	0.494	0.629	0.693	0.583		2030800	Bacteria	Elusimicrobiota	no_rank	no_rank	no_rank	no_rank	Elusimicrobiota bacterium
MBI5020201	MBI5020200	Bacteria	1a (iRadA-PPB2-PolB2)	78.1249	61.7818	77.2949	54.8727	0.622541	0.573096	0.725865	0.553599	0.565128	0.722236	0.53407	0.566721	0.722962	0.537976	0.231	0.474	0.482	0.439	0.569	0.678	0.557		2049428	Bacteria	Ignavibacteriota	Ignavibacteria	Ignavibacteriales	no_rank	no_rank	Ignavibacteriales bacterium
MBI3110573	MBI3110572	Bacteria	1a (iRadA-PPB2-PolB2)	86.7316	73.4929	83.9086	73.8871	0.719463	0.656053	0.828115	0.751721	0.652673	0.817923	0.736824	0.653349	0.819962	0.739803	0.301	0.483	0.519	0.5	0.6	0.631	0.575		2049428	Bacteria	Ignavibacteriota	Ignavibacteria	Ignavibacteriales	no_rank	no_rank	Ignavibacteriales bacterium
KRT69134	KRT69133	Bacteria	1a (iRadA-PPB2-PolB2)	91.5791	72.2783	90.1622	55.0599	0.758174	0.575405	0.872738	0.43862	0.532681	0.868962	0.430377	0.541226	0.869717	0.432026	0.267	0.417	0.498	0.421	0.583	0.62	0.545		1640516	Bacteria	candidate division NC10	no_rank	no_rank	no_rank	no_rank	candidate division NC10 bacterium CSP1-5
NWF92841	NWF92840	Bacteria	1a (iRadA-PPB2-PolB2)	77.373	74.4497	86.9049	57.5758	0.573895	0.666367	0.859465	0.562561	0.650813	0.854263	0.546207	0.653924	0.855304	0.549478	0.242	0.453	0.503	0.485	0.576	0.652	0.579		2052184	Bacteria	Thermodesulfobacteriota	Syntrophia	Syntrophales	Syntrophaceae	no_rank	Syntrophaceae bacterium
MCG3145079	MCG3145078	Bacteria	1a (iRadA-PPB2-PolB2)	76.487	64.3111	78.7664	62.99	0.611408	0.574214	0.794527	0.58197	0.5677	0.790543	0.557207	0.569003	0.79134	0.56216	0.287	0.451	0.507	0.493	0.506	0.623	0.61		1913989	Bacteria	Pseudomonadota	Gammaproteobacteria	no_rank	no_rank	no_rank	Gammaproteobacteria bacterium
WP_012459884	WP_012459885	Bacteria	1a (iRadA-PPB2-PolB2)	91.7639	92.1418	93.3449	77.0219	0.801864	0.884843	0.921749	0.655335	0.877081	0.918602	0.56953	0.878634	0.919231	0.586691	0.274	0.395	0.515	0.463	0.558	0.661	0.593		436114	Bacteria	Aquificota	Aquificia	Aquificales	Hydrogenothermaceae	Sulfurihydrogenibium	Sulfurihydrogenibium sp. YO3AOP1
MBI2973203	MBI2973202	Bacteria	1a (iRadA-PPB2-PolB2)	71.9614	60.3502	74.5797	47.0281	0.538776	0.473682	0.730531	0.363483	0.41431	0.726987	0.345943	0.426184	0.727696	0.349451	0.236	0.408	0.466	0.448	0.594	0.642	0.625		2033014	Bacteria	Armatimonadota	no_rank	no_rank	no_rank	no_rank	Armatimonadota bacterium

## Sheet: 2_PolB2-iRadA-3x-PPB2_complexes
PolB2 id	Superkingdom	operon group	model of complex	model file name	AF results→	PLDDT	pTM	ipTM	ranking score (0.8 ipTM+0.2 pTM)	VoroMQA results→	score	i_score	i_energy	res	atm	i_size	i_area	Taxonomy data→	TaxID	Superkingdom	Kingdom	Phylum	Class	Order	Family	Genus	Species	Operon→	-2	-1	0 (PolB2)	1	Component ids→	PolB2 id	iRadA id	PPB2 id	sequences→	PolB2	iRadA	PPB2
WP_014513664	Archaea	3a (PPB2-PolB2-iRadA)	PolB2 + iRadA + 3x PPB2	A-WP_014513664-WP_012710852-3x_WP_012713288.pdb		88.6692	0.878251	0.845143	0.851764		0.58	0.589	-3911.22	1010	8370	258 / 1300	5684.8		43080	Archaea	no_rank	Thermoproteota	Thermoprotei	Sulfolobales	Sulfolobaceae	Sulfolobus	Sulfolobus islandicus			PPB2	PolB2	iRadA		WP_014513664.1	WP_012710852.1	WP_012713288.1		MREMEEYVLDAYPVKGGVKLFLSNFKEKSIRTTFPVYAITDNPDVVLQHPEVKYYEEEKWKTLNGKEAKVYRFEVESFDAYYYMRKRLNVVNETPTVLSQTLYRLGIKPFRRLNSSDDEFPKVTIAKVVPLDWYGESLKGKVFEVKINNEVRRFYEKPEVEADITECLGEACNYVKSNVKIRIEKKRSPVSAKGLIEWSLISLTPLHEIAYATIGKVLTTNEAWVAFKRRIIIPKIVPRVEKLRRLENIMMADKGGLILFPQPGCYDNVYQVDFSSMYPSLIVKYNISAETVDACDDIKTELHSICLREKGIIPEALEWLIKRKSELKRIDKERAEAIKWILVASFGYLGYRNSLFGKIEAYEMVTYLARKTLRRTMEIAEEMGLKVLHSIIDSLVVKG…	MLTTGFPFLDEIIKRDDIVEFFSTDYDLLRIFYHRVIAISAPVYVVVVSERGGLDPYLIGRFQNVFDNHAEVYIRRAFKAEDVPITIDSMGDNDLIVIDPYHHRKNYTKIVSSLRKVRSRKFLFSFMDREREGSIFGSHTSHSMIKLVKSARGFKFVIVKSVTSREIEIPSYLLDLYSKVSDDGGLLKYMV	MGRTQPSYTMAVNRELEKLERIIERLHSPTLSLLLERVKEKVRYTQSASYDELIDPYNLVYFTLIWALAEECEKWRSTYLTLIRSKEE
WP_009989138	Archaea	3a (PPB2-PolB2-iRadA)	PolB2 + iRadA + 3x PPB2	A-WP_009989138-WP_009989137-3x_WP_009989141.pdb		88.9705	0.882992	0.851138	0.857509		0.58	0.584	-4347.7	1010	8388	273 / 1416	6243.7		2287	Archaea	no_rank	Thermoproteota	Thermoprotei	Sulfolobales	Sulfolobaceae	Saccharolobus	Saccharolobus solfataricus			PPB2	PolB2	iRadA		WP_009989138.1	WP_009989137.1	WP_009989141.1		MREMEEYVLDAYPIKGGVKLFLSNFKEKTIRTTFPVYTITDNPDIVLQHPEVRYYEKEKWKTLDGKEVKVYRFEVESLDAYYYMRKRLNVVNETPTVLSQTLYRLGIKPFRRFRSSDDEFPKVTIARVVPLDWYGESLKGKVFEVKINNEVRRFYEKPEVEVDIAECLGEACNYVKSNVKIRIEKKRSPVSAKGLIEWSFISLTPIHEIAYATIGKVLTINEAWVAFKRRIIIPKVVPRVEKLRRLEDIMMVDKGGLILFPQPGCYDNVYQVDFSSMYPSLIVKHNISAETVEACDDIKTELHSICLKEKGIIPEALQWLIERKSELKKIDEERAEAIKWILVASFGYLGYRNSLFGKIEAYEMVTYLARKTLRRTMEIAEEMGLRVLHGIIDSLVVKG…	MLTTGFPFLDEIIKRDEIVEFFSTDNDLLRTFYHRVIAISAPVYVVVVSERGGLDPYLIERFQNIFDNHAEVYIRRAFKAEDVPITIDSMGDNDLIIIDPYHYRKNYTKIVSSLRKVKGRKFLFSFMDREREGSIFGSHTSHSMIKLIKSTRGFKFIIVKSVTSREIEIPNYLLDLYGKVSDDGGLLKYMV	MGRTQPSYTMAVNRELEKLERIIERLHSPILSLLLERVKEKVRYTQSASYDELVDPYNLVYFALIWALAEECEKWRSTYLTLIQSREE
MBN29951	Archaea	3b (PPB2-PolB2-iRadA)	PolB2 + iRadA + 3x PPB2	A-MBN29951-MBN29950-3x_MBN29952.pdb		84.17	0.837302	0.799028	0.806683		0.533	0.583	-3887.2	1331	10557	272 / 1291	5600.3		2026739	Archaea	no_rank	Euryarchaeota	no_rank	no_rank	no_rank	no_rank	Euryarchaeota archaeon			PPB2	PolB2	iRadA		MBN29951.1	MBN29950.1	MBN29952.1		MVMIEGWLLDVHGNTSRTGMIAWIIDVQGTPHACSVPWNPVIHVHATLRELDRLEHWLMQPELRQRFGIKVVGSRRARLDLEADHPVNVLEIEVGRHPHVRALAEHIEARGDFHRYKLYSVDAHLAQRFLNEQACVPFQRVRWSSDDPGRLEPLTAPSASDMFPPFHVARLEIEFSRTQGLPSLGDVVETIRLETVQEPGFSPPSSTHSIVLERTAYASVPAMLSAFQSALQRMDPDVLLSAGGDQRWFPWLVQQREVHGLDLALGRTTEPLEQSTHQRTIHSYGQTRHRHGSFFLNGRLHLDTKNSFIVNEGGLAGLFELAQHSRQSAQVISRLSPGSVISAIQMRVAMDDGVLVPWKKNRPEDTKSALDLLQADRGGLYLDSRPGVHASVIELDFAS…	MIHMEPSPTPLKRNASLTRRLQGIDPMHVQPQPGQLYHLSGPGRAGKTMRSVAEHWVCHALAGGELVHWVDGACRIDPARFIPVLEALGTDVESGLARLYLSRGFTLHQLDRQLERLTDEIAITRSSMVVVDGVLAMHGDDAISPLESRLLLRRHIGFLRQLAHRWNVAVVVITGTARSPHTDSRCFAYIQRHAQNHLEGAWRGQRRNKRLHLHHQRSGLHGQWLPFFSDPQMRFLLPTQRLSPQEHGSTVGVLALHHPER	MRVEAELQNLVPYRRALAPDDRAAFDALLDEVRQRRTAGGMLPTMNTWQPAVLSMLVGVMAELAALSERIKTLEERHGHD
MBA87394	Archaea	3b (PPB2-PolB2-iRadA)	PolB2 + iRadA + 3x PPB2	A-MBA87394-MBA87393-3x_MBA87395.pdb		88.8678	0.897433	0.869043	0.874721		0.559	0.615	-4590.4	1299	10422	284 / 1351	6111.1		2026739	Archaea	no_rank	Euryarchaeota	no_rank	no_rank	no_rank	no_rank	Euryarchaeota archaeon			PPB2	PolB2	iRadA		MBA87394.1	MBA87393.1	MBA87395.1		MKGWVIDAQLGDDGITMDVWVFVKGIGIQHLPIPWCATIHIHSNSSRLENLASWLEYPEVKMRFAIGAMRFIRRRLSLDQYEMHDVLEVDLADSRRIRQLANHIESRGDFHRYTLYSVDAHLAQRFFVEHNIAPFQYVEWTGNQFIAHEQSDEWPALTQLTMAFDYDSADGFDTIDSQLKSVTLLLNSGINESRVIDSSKVYHNGSTAEFLGALQQEINRFDPDIIMTNGGDFLHFSMLQKLSQDANQPFTLSRKNIALQPRTMSRIVHSYGQVIRKDSYFPIHGRLHIDIRASFIVREGGLHGLFELARHSRQSPQDISRLSPGSVISAIQMRIAMEDGVLVPWKKNRPEDTKTAWELMMADRGGLYLDSKPGLYTDVIELDFASLFPSIIATRNISP…	MRERTIDERLIVPQSGGIYRLCGNGFAGKNMRQYAEAWTAIALMNGQYVHWIDGACRFNPDRILRCFPEAYPEANYLLRNLFVGRGFTVHQFASLVQRIADELTITDAKLIVVDGPIVMHLDAQVRDREARTLLKRCMAKLTQVAEQNDIAVIVITAAKAYSKRHKALLDIIDKQCNQKLLGRNRRQGGVSKLWLVHQPTGSSGFRAHWNDQETLQQTYSRILHQKLRTDYQQDLEEITLLD	MGRTVPTWRNRIEAELTNLDNFRRALNSVDRNALDRLINGVRTRRTAGGMLPAHDSWKPMLLAMLLECCSKIAELERVIETLIDEV
EHR76801	Archaea	3b (PPB2-PolB2-iRadA)	PolB2 + iRadA + 3x PPB2	A-EHR76801-EHR76800-3x_EHR76802.pdb		87.1747	0.887368	0.860544	0.865909		0.533	0.604	-4235.9	1332	10675	284 / 1381	6072		274854	Archaea	no_rank	Candidatus Thermoplasmatota	Candidatus Poseidoniia	Candidatus Poseidoniales	no_rank	no_rank	uncultured Candidatus Poseidoniales archaeon			PPB2	PolB2	iRadA		EHR76801.1	EHR76800.1	EHR76802.1		MNGTILDVQPAQNGTSLDVWLVDDANGCMKVNVPWCPSIHVHATRQRLKHLWAWLEQPEIRDRFGLGMMRIHRSRLSLDASEVDEVLEIDVHNSWNLRKAATHIESRGQYQHFTLYSVDAHLAQRFLVEHRVAPFQKVVWVDGVFNHEGRNDDMNPTLDILHMAFVYSTANGFHTADAELERVEFRTCTSEGTCDATSLPTVSITRDLARCPSHFLNQLEATMAELDPDVVVTHGGDGLHFPALMRLARVSGVSLSLSRDGRPLAARTSARTLHSYGQTLHKDGYIPLYGRLHIDRVGSFIVREGGLQGLFELARHSQQSPQDISRLSPGSVISAIQMRTAMEDGVLVPWKKNRPEDTKTAWSLLHADRGGLYLDSKPGVYSHVIELDFASLFPSIIAT…	MATYAPVQRREVNLDLDVIAPMRGHVYHLRGYGHAGRSMRRYAEAWTVAALMQGECVHWIDGASRMNPTRILNRFPVRDSSAREHLHRLYVGRGFTVHQLATLVERLGREVSITAAPLVVIDAPIAMHLDRQVSDHEARCLMRQIIEELHSVAQRNNTAVLVITRHEPESKRHQQLLRMVERQATHQLLEHVHGRGRNIRRWLSHQPSGAIGQWPQHGMNLNRYTGLDAKSDQRTDHLIE	MGRTVPTWRMRIEDELRALEPFRRALPSTEKRLFDELLTGVRNRRTAGGMLPSHEVWKPMLLSMIVEVMAQNQHLQRRIEALEHNGLGGHERDDS
MBL6742771	Archaea	3b (PPB2-PolB2-iRadA)	PolB2 + iRadA + 3x PPB2	A-MBL6742771-MBL6742772-3x_MBL6742770.pdb		84.3598	0.844791	0.829492	0.832552		0.534	0.594	-4351.4	1362	10820	292 / 1409	6266.9		2666344	Archaea	no_rank	Candidatus Thermoplasmatota	Candidatus Poseidoniia	Candidatus Poseidoniales	Candidatus Poseidoniaceae	Candidatus Poseidonia	Poseidonia sp.			PPB2	PolB2	iRadA		MBL6742771.1	MBL6742772.1	MBL6742770.1		MTIEGWLLDVHENDTATGMVAWLVDQQGKARACHLDWTPKLHVHGTSSALERLEHWLQQPEITQRFSIGEFGLCRAQLTLGHSDVHDVLEVEVMCSRLLRGLAQHIESRGDFHAYSLYSVDAHHAQRFLNEHECVPFQFVTFEDGRLQPAVDSPETGTFPGFSVIQLDLQLESTGGLVSKLDPIQSLSLSSLHEQGFAASPNVDKKVHLHRSSFPSMVEYLSAFQEQIDILDPDIIVTRGGDQRIFPCLEHHASLHGLQLRLGRSDEGLCRSTKERTVHSYGQTLHKHGAYFTKGRLHLDFANSFIVREGGLAGLFELAQHSRQSAQIISRLSPGSVISAIQMRVAMDDGVLVPWKKNRPEDTKTALELLHADRGGLYLDSQAGVHSSVIELDFASLFP…	MEMVKDTLTPILATNQNLAIVEQPATINLNEIQPQAGQIYHISGPGASGGRMRSIVEQWVVQAIEHEQTAHWIDGACRMNPARFIPLLEQHGLPINESLSRIFLSRGFTLHQLDSQLARLPSELAITKSPIVVVDGLLTMHEDDAIGSLESRILLRRHVQLLENIAHQRQVAVILITESSSASKRHERRLDYIRRHAHNHLLGRTLRRGRTATLHLYHPRSGQFGTLSMPTKNEQTRFRIQTPMRTTDTKIMCSQLEDPIVGNQAGLLDDQIVESWIPSNQKERE	MGRSVPPWRTRADAELNALMPFHRALPSNERLLLDQLVNDVRQRRSAGGMLPAHNTWQPVVLSMLIGVMKRLEDLSNRIAALEEMTNDD
WP_048098617	Archaea	3a (PPB2-PolB2-iRadA)	PolB2 + iRadA + 3x PPB2	A-WP_048098617-WP_048098660-3x_WP_048098618.pdb		88.0273	0.877256	0.847548	0.85349		0.577	0.546	-3467.4	992	8017	261 / 1272	5516.4		1160895	Archaea	no_rank	Thermoproteota	Thermoprotei	Sulfolobales	Sulfolobaceae	Acidianus	Candidatus Acidianus copahuensis			PPB2	PolB2	iRadA		WP_048098617.1	WP_048098660.1	WP_048098618.1		MEGYVVDALPIHGGVTLVLDGFRKLKVKTTFPIYVITRDPEKVMEHPAVLYYEKEKWKDLDGKEVALYRFELSDMEAYYYIKKRLQVVNEIPTVMSQTLSRIGALPFRKVKVEGKVEEMYPEEFPTISYAFITPTNWYGPSPEGKTYFAIVNGKRIQGKLDDLDLRVDVAECYGIACDKVTASVKIKSKSAPVSIKGLIEWSLVSKTLLRELEGATIGKVLTTNEAWIALKRKVIIPKVVPRVEKLRTLNDIIASDKGGLVVFPKLGCYDNVSQLDFSSMYPSIIVKYNISAETVDTCEDLKTEIGHSICLKERGIVPEALEWLVKRKEDLKRVDEERSDAIKWILVASFGYLGYRNSRFGKIEAYELVTYFARKTLREAIELAREHKVDVLHGIVDSM…	MLLTGFPILDRLINKDEIVEFYSEDYETISQFYHRVIVISSPVNVVIVSERGGLDPLLIKRFQRIFGRTDEIYIRRAFKAEDVKPTIEAMKGDLIVIDPFHHRKKYSDIVSAIRRIAGRKFIFSVMNRETEGSTFGLHSDHSVIKLERTKRGFKIKIIKSVTVGEIEIPFGTWEIYGKAEEGLTKWLV	MGRTQPSFTTAVDAELEKLIRLSKRVGNPCFQNVILEASKRVRYFQNSMYDEVTDPQEVVLLAIISVLAEGLYNGRLRC
MBN1214924	Archaea	3b (PPB2-PolB2-iRadA)	PolB2 + iRadA + 3x PPB2	A-MBN1214924-MBN1214925-3x_MBN1214923.pdb		86.1692	0.871271	0.855138	0.858364		0.551	0.585	-4296.7	1322	10856	285 / 1430	6436.3		2053489	Archaea	no_rank	Candidatus Lokiarchaeota	no_rank	no_rank	no_rank	no_rank	Candidatus Lokiarchaeota archaeon			PPB2	PolB2	iRadA		MBN1214924.1	MBN1214925.1	MBN1214923.1		MFAQKQFDGWLLDVSTYDSGVILWVKHKENIVKIYDFFHPEFYAVPNKGIENNIERLRYILEGHPHAKTIKLYEKYVKLEDNEKSNVFGFSVTKPSVFKKTIEEINQINLFTLYNTDLPLAQMYLYVKNLFPMSYCCFKVKNKLNNKNKQEILELISLELKDDNEKLFYDLPPLKAIWLKVKIRHKEIHPYYNDVLEYIEVSLIENDKNNVPRADGYKKKKIFIDEADEAETLKKVSTIVEKINPDIILTQNGDEFVFPYLAARASVNQVSNELYFSRDKTPLKNCIFELSSSSDHYISYGIIFRRSKTQVYFNGRFHLDTTSYASLHFSDGNIPGVIEVARISRVPLQRLCRITIGGALQSIQYYNSYKLDHLIPPFKKSPEGFKKSIELLYSDRGGH…	MHFKSGFGVHKNNSHYSPISTGDVTLDKLLNGGFHRNLVYLLYGDEKVVTNILLYTSVIVQQSSSNGGMGEGIKVAFVDGKNRFNPYNISKFSVIHNLSPRKVLENIVIARAFTWDQMVELLENQLAKLEEIKVVLISGITDLLQNYEKQTFEDLLKMIGGIKKILSKTDPLIIITAPLHKSSFFRPKGGKILSHFGNVLVLVNNEERYVEYTLVQHPFLSEHRIVKWKTCIPKRNLAKRSRNTTLNTWIE	MGRTIPSFRPALEHEIESWKDFKRALRPEDQKVFDKLMIFARIHADAGSFSARPILSELLFMCFAIEQNKKIEELTKKVNELEEIIRKDK
WP_010878196	Archaea	1a (iRadA-PPB2-PolB2)	PolB2 + iRadA + 3x PPB2	A-WP_010878196-WP_048064269-3x_WP_048064268.pdb		86.639	0.851767	0.790342	0.802627		0.559	0.554	-3559.4	1071	8699	263 / 1288	5487.7		2234	Archaea	no_rank	Euryarchaeota	Archaeoglobi	Archaeoglobales	Archaeoglobaceae	Archaeoglobus	Archaeoglobus fulgidus		iRadA	PPB2	PolB2			WP_010878196.1	WP_048064269.1	WP_048064268.1		MEMWILDCAPSGRGIDLWIKKENGKVVRRSFRFENYFFLHFPDRALHVELLEALETRYKVEECTFKTIYGEIEGYRIYAGRKVAEMIERQAKDAKLFNVDVRLEQKFMARKRIFPCSHVLEDVSERFEADFDLPFEVLRVGVKGDVFKPEVEEMSINGKRIEGSEKELLEELSGAMEDMNPDIVVMEDADFWMQHLGLKAMSRTGRFRKLSQKVYWSYGRARYRKQALIPEGRVLIDSNSFNFREGGLRGVLLASRISAISPNHASRITPGSLISLYEVFEALMRGIAVPFRKSDAERVKSIEELRFSDRGGMIFQPEPGIYENVWQLDFTSMYPSIIVKHNLSPESIGKEGRGFLAEVLEPLLRLRIKTKSLKRKDSRYAGVDSILKWMLVTCFGYTG…	MIEVLSVEVYGGFNAVAAPLEVCLDFLNGYRSRFPALYVCGNSSKALDGIRGNFRVRRGFTIHQLIEILLNAYQDMIFIEHDALLFEDCDFHTLEDFVMLLRQIGRDRTVVYFTTNRDRIFDFLTTLADRYILVEAEEGGYFIAEVDEKGINQRFYPKMVGQLTLEVF	MGRSVSSVRMGVKRIAERWERTAKAMKKEESLYAIKLAGMVRKHSSEAFYTFDDPLEAAIFSVLVELLKELDGNVDTGLRAFGKGD
MCP1391517	Archaea	1a (iRadA-PPB2-PolB2)	PolB2 + iRadA + 3x PPB2	A-MCP1391517-MCP1391519-3x_MCP1391518.pdb		88.2557	0.889516	0.867096	0.87158		0.531	0.526	-3485.3	1074	8683	267 / 1358	5952.6		301375	Archaea	no_rank	Euryarchaeota	Methanomicrobia	Methanotrichales	Methanotrichaceae	Methanothrix	Methanothrix harundinacea		iRadA	PPB2	PolB2			MCP1391517.1	MCP1391519.1	MCP1391518.1		MWIFDSYHRGAVELWDRSRGPPKPFTFRYSPSFYLYLEDPHAHWEMIEGLESRFKVEECSFDTVYGPLDGYEIWAPKDVALKIEKQTRMQAQLYNVDLRLDQRYLADKALFPCGGEGESRFDTDFEIILTSLKIEVNANPQLTRTITEISVQNGGRESRLRGSERQVLADLFDLVRFIDPDIILFPDADQWVPRMIARAEKYGLEPCLSRTDWFRNLASRSYFSYGKVEHKYGAVIPEGRILIDTINSFTYRESGIGGVILASRLTGLPPNLTSRFTPGTLISNYEVYEALKQGIAVPFRKHDAERQRTIVDLKSADKGGMIFQPQPGIYEKAYELDFTSFYPSIIVNYNLSPETLDGSKRSGFLSSVIEPLLDLRLGTKRLKKVDPKYKGLDSVLKWM…	MELELQSPFTLVPNAFIVLIGPEEMLIDSLNCSLKKLQRLQVLYISGNYSRILDKLDRRFTELDVRRAFTAYQLMTILKEAYQTQIIFEYDPTLFEDATEMAEYVGQALKEVSNGSSVLLYSPWTDRHLEEVSKFADRVFVFNEVHKYVYKRASKKTTPGPRGQRTLEAF	MGRTFKSVRMGSQEVAQRWLKASRALNKDDQIYGQRLAEMVKMHSSEAFYALDDPLEAAIFSVLIELLKETDRKAVEKDDVDL
WP_173230215	Archaea	1a (iRadA-PPB2-PolB2)	PolB2 + iRadA + 3x PPB2	A-WP_173230215-WP_173230217-3x_WP_173230216.pdb		90.6897	0.909455	0.893222	0.896469		0.54	0.54	-3428.6	1215	9552	300 / 1495	6312.5		2739057	Archaea	no_rank	Euryarchaeota	Halobacteria	Halobacteriales	Haloferacaceae	Halorubrum	Halorubrum salinarum		iRadA	PPB2	PolB2			WP_173230215.1	WP_173230217.1	WP_173230216.1		MTLTLEYLGDGRVARWTLTPDGAAREVHEDHHPTLFVGDSAGDLYGRSGGPDPTPPPRDGLSDALQDLWSFLDGQDAVERLSVEAHRQTFRTDARPLLRVDAASIEAVRRIASRVQEFGQPDAYTCYNVDFTRQLRFCLETDTPAAPDRSVRDLRTLHLDLPSHESGIESLPQLTVDGDRVGTSPGETVAGVQAILDERDPDVLVVSTADLVPLLFEAADAYGIDLELGRREGYIKLAGESTYTSYGNVGHSPARYAVPGRVIIDESNSFFYHESGLEGCLDLVERSGLPLQELGWASIGRVLTAMQIREARDRDVLVPWRAWRPELFKRASTLDDADRGGTTFAPDVGVHEDVHELDFASLYPNIIRTRNISPETVRCGCCDTEEVPGLGYSVCDRDG…	MSTRSRRPTADLPELAPGVTLVDVDDELGVTPVQALLLDRVLGADGPAFWVDGANRANTTRLRELAPADRVLDRIEVARGFTAHQHTSLLDRLAGRLAARESPSVVVATGLDGMYRAADVDADTAEQLFIRAIASVARVARVHDTPVLVTRCRDDAFSKPLRRAAGTHLTCRKTPFGPRFEDAAGDTETLVYHTDDGWLQTTLAYWQEVLEHRARMYEGATVDRAAAAPSIR	MGRTNPTYRDQLSAIEDDWRPFRRVLRRQDKSRFDRLFVYARDHADAAGNLNPADPLAPMWMAIALEQERRIAELEDQVEALTEA
NLT37497	Archaea	1a (iRadA-PPB2-PolB2)	PolB2 + iRadA + 3x PPB2	A-NLT37497-NLT37499-3x_NLT37498.pdb		89.1798	0.88803	0.867322	0.871464		0.557	0.562	-3481.6	1217	9745	271 / 1393	5905		2528041	Archaea	no_rank	Candidatus Thermoplasmatota	Thermoplasmata	Methanomassiliicoccales	Methanomassiliicoccaceae	Methanomassiliicoccus	Methanomassiliicoccus sp.		iRadA	PPB2	PolB2			NLT37497.1	NLT37499.1	NLT37498.1		MRGWVLDCYADMAENRMVTWVWTNRGVERVVEDFIPRIYVLASRDRLEKLTRDLALLGVKDVSLVRRRTELGGEEREVLSVAVRDYAAIQPLAVTIDSWGGYRDHLLYNVDLRMDQRYFLAKGIFAMGLVELPSLHSLDSNLRLDYPIPALTSAELKVRTEGAGIPTLDDPIASVEVGDVVLDGPEDGIIIDLQSLMREQDPDIIYTSKGDSFYLPYLHHRAQVNDVTLELGRERGERTSRGKSFFTYGRIVYKPPGHKLRGRVHIDRESSFTFRESGLHGLIEMSRLSMIPLQDLSRLSPGSAISAMQVNEAVRSGHVVLWKKNLPEDFKTAGALIVSDRGGFIYEPKVGVHDQVWEVDFFSLYPSIMVRHNISPETVMCPCCSRSSRTVPELGYHIC…	MSLSTREADSLAIAPQRELTMHGERTVRTSIPTLDAFFGGLRPGSMTLLDSSDRMLFDLTHILCVNGVSTLGQDVVWVDGGNSVNPYELGRICRRFGLDRTEVLDSISVARAFTAYQLVSLIDERLEEEVRRTGAGMVIVSCLPDMFQDKEMRWSESYQLIRRCVERLRDLSHDRGVATLITNYGLMKILQRKSLKNLLYGMADDIVRIENASRCLRITLPNRQETMYYHAVPHNQTTLEEFLRR	MGRTVPTYRMTLESIINSWSDFRRALPKEDREVFDHMVNRARAHASASTYAAFSDPVEGALLSILLEQEKEIRRLGGKG
MCL5253024	Archaea	1a (iRadA-PPB2-PolB2)	PolB2 + iRadA + 3x PPB2	A-MCL5253024-MCL5253026-3x_MCL5253025.pdb		84.5438	0.871077	0.845669	0.85075		0.559	0.546	-3937.6	1188	9376	275 / 1436	6386.6		2806419	Archaea	no_rank	Candidatus Thermoplasmatota	no_rank	no_rank	no_rank	no_rank	Candidatus Thermoplasmatota archaeon		iRadA	PPB2	PolB2			MCL5253024.1	MCL5253026.1	MCL5253025.1		MEGWLLDAYADTGSNSIVLWLKDGGTRKVELRCTSYFYLHGDCGDIERKFSGMDDIDIRHEERRIAPSMKRADLLKISSGNLSLLRKIADGLCLYHAAAGITLYDVDVPYEQRFMADNGIFPLARIHISRGNEITCMDSCDDILYDMPPLNTSRLEIRYGSGHGEISIASSVLDGEEITGSEEYILLETAKRLREKDTDIIITEGGDRGGVQEMHRRARALALRSFALGREGGLQESYRSRSYTSYGRVLFRPSPALLRGRIHIDAGNSFIYMESGIEGLAEISRLSLTGMQRMARLSPGTAVSGMENIEALRRRIAVPYRKNRPEDFKSAAELIEADRGGFIYTPETGFSTGVYGVDFSSLFPSIMDKWNISADSLNCSCCGSCTNAAPGLPYHFCGR…	MQNEMRYTVPNETGNEAAAVLSCMPLFGNSGNLLKRGCSCLLKGETAVAGRILHSAVFRAMSYSGGTVLWVDGGNVFDPYTMTDLSEKCGSDTEEMLSRIKIARAFTAHQMNAISLSALEEAKKGEVCFLAVSSLPDLFISDVRWKEGVQLLNSTLKTFRELTGMHNCWSVMTADCSMPDGAEIGKIFAENFENVIEVDYSGGRLEIDSMDDFASVRRWNLHEYQRSLFDFSCRDD	MGRTVPTFREEMERIIGRWERFGKGMRSDDRVYLDRIVAKARHNAAASAYAALLNPVEGMLLSVLIEQEKEIDGLRNRYRF
UCC58623	Archaea	1a (iRadA-PPB2-PolB2)	PolB2 + iRadA + 3x PPB2	A-UCC58623-UCC58621-3x_UCC58622.pdb		90.6667	0.908642	0.915425	0.914068		0.569	0.613	-3845.2	1260	10225	296 / 1459	6476.1		3072974	Archaea	no_rank	Candidatus Bathyarchaeota	Candidatus Bathyarchaeia	Candidatus Bathyarchaeales	Candidatus Bathyarchaeaceae	Candidatus Bathyarchaeum	Candidatus Bathyarchaeum sp.		iRadA	PPB2	PolB2			UCC58623.1	UCC58621.1	UCC58622.1		MQKESNPPNLKRVKGWIFDIYPSAIGQMSVWIIAENGQRIRLLDEFDPRIYVSGREEDLKKLLSQLFSNKPMLSCRFVYKYIIPITNRKAKVLEVTLKDYQQKPFFVRRILQIGRHRHFQVHNCDLKPAQAYLYERDLFPLAFMEAEVEEYRLRIRLLDSVESTNYLIPSLRITRASLEINKKKRIARFSDPLKAIVLSSDEKEVLIDSGDEKDKLLQLVKKVRRLDPDILLTKGGDSFIFPYLAKRALVNNVLNEFILSREEVPLVAKYRRGRSYFSYGRTYYRSPTRRLYGRIHIDENNTFILRESGIYGLIEIARTCRVPLHRASRSSIGTSMSSLQYYQAMKDEFLIPRNKLVAEAFKSAYDLLVGDRGGFVYEPRMGIHEKVGEVDFSSMYPSL…	MKSDLSKPHLPFNIKNIDGSFPGFMFGDFAVLHGSPTIRFLSSLLCVRAQLPHQLGGLGTNVVFVDGGNTFRLYEISTLAQLHELDPSEVLGRIFISRAFTAYQITSLLLDRLEAAIDRCDAKLVIISDIARLYLDKDVPKKESKEIFNQVTTHLSKFAEENQVILIATYLPNHSARRNLFFKTAVCGRSKVVASIKPSRYGQRFVLEKHPHLKLGSMDFPSKNVILSNFVGA	MGRTIESYRMALDRELQKWSSFARALRRDERIAFEQLIDICRNYASAGSNATRPILFEPMVMSILLHQQQMLNRLEKMLDAKRKQPT
UCF59054	Archaea	1a (iRadA-PPB2-PolB2)	PolB2 + iRadA + 3x PPB2	A-UCF59054-UCF59052-3x_UCF59053.pdb		88.6462	0.884696	0.885236	0.885128		0.552	0.599	-4248.4	1222	9856	294 / 1488	6610.3		2026714	Archaea	no_rank	Candidatus Bathyarchaeota	no_rank	no_rank	no_rank	no_rank	Candidatus Bathyarchaeota archaeon		iRadA	PPB2	PolB2			UCF59054.1	UCF59052.1	UCF59053.1		MTDWKSSLTSLKPLKGWLLDVYPSNSGQMTVWIITENGERVRLVDKFQPKIYVSGKIADLSQLTNQIATSKSVVKWRYAEKYADFMENNRSKVLEITMSDCLRISHFARKLLRLGGHQKFRLHNVDVPDAQAYFYDRDIFPLAFMMITVQSDRLAYWLLDSVESVNYEIPPLRLMSLRVEIVTDRPTPNFSDPISSITVECSGEKIVIDEKDEREKILKMVELVREKDPDIIFTRGGDSFLFPYLARRALVNGVLGKLVLGREDVPLRAKKKLGMTFFSYGRVYFKAPMLRLYGRIHADEENTFIYSACELDGLIEVSRTCRVPLHRAARASIGSIMSSLQLYQATKDDILIPWKKRAPEAFKSAWELLVADRGGFIFEPKLGIHDWVAEVDFSSMYPT…	MPLRKEGLNSRAIYIDGGNTFDPYAVSAIAREYGLKPKSVLENIFISRAFTAYQLTVLVFEKLEDALKRYRSKLVVVSGITRLFLDRDVPKKEGEDVFMKMTRYLLELASRRRAVIVATCASRRYSRRSMFLESVLFGRANTVIGLKESQGALKFVLELHPSIKPFTVDFPSNAVTMDMFMEA	MGKTVPSYRQALEHEIERWKGFKKGLRGKDAEAFDHMMNACRMFASAGSMATRPILLEAMFMSILLHQEKVLTEIKERLDRLEKQLNQP
WP_015020238	Archaea	1a (iRadA-PPB2-PolB2)	PolB2 + iRadA + 3x PPB2	A-WP_015020238-WP_148681456-3x_WP_015020237.pdb		86.3064	0.852264	0.851494	0.851648		0.559	0.616	-4225.2	1307	10636	287 / 1407	6375.6		497727	Archaea	no_rank	Nitrososphaerota	Nitrososphaeria	Nitrososphaerales	Nitrososphaeraceae	Nitrososphaera	Candidatus Nitrososphaera gargensis		iRadA	PPB2	PolB2			WP_015020238.1	WP_148681456.1	WP_015020237.1		MTVSGWLFDSYTLGDRMIFWILTESGRAIKLEDQWTHSFYVASDNLKGIAKNKELAGFIKGIEITSKYERLTDRVKSELLKITLADSRKAEMLANRIWQSGDYGQFRLYNVDLLPAQSYFYEHDLFPLAFCKVKPLRSRLQWEVQDDVWLTDYRLPDFRTIRLDIKLQREGRLPSFTDRIKSVSIKKNDDDTTIDIEKQSEAEIIQELISTVTELDPDFVLLHDGDAFVFPYLIRRAEMNGIDLLLNREKLKVSMPSYEGTSYVSYGKIHFKPATVPLLGRIHLDFSNSFVYDESGMQGFFEVARICRMPLHTAFRASIGKCLSSLQFYHAIKNDRLVPWKPDEAEHFKTLEELLLADRGGLILVPMIGVHEKVAEFDFVSLYPNIMYKKNVSAETISC…	MGNWNNITQHVVQYFCTKCNTLLREISSSIEYVPSGSEQCPYCSNLLSESLKIRRKKSDKAKLPKLQTAYDLTAKLTFDIQDIDNSMALSTEDRACIIGSRRYANLLVTRLWVRALMSQRYGGLASKSVLCIDAGNSTNLYQCVNFARQYGMDIRTVLRRIIISRAFTIYQLAGLVIRKLPEVIHQFSTKIVVISDLLNMFLDDPQIRYREAQYLLNQIMNALWKLPRDILVIVSMYNSASKYDKLILPNFSKQIELSESDPLQIRLLQNKRTLSEFTMPENALRIVSAR	MTLFPNDDIITQIIGSWQSYADVLNAEDRIAFDNMMKKCYKYSRSIEAKAKPFENEALFMAMLLEQEKIILWLLAKIEKLEKGKVEKP
BCU71471	Archaea	1a (iRadA-PPB2-PolB2)	PolB2 + iRadA + 3x PPB2	A-BCU71471-BCU71469-3x_BCU71470.pdb		86.9929	0.872679	0.836992	0.844129		0.574	0.531	-3142.8	994	8083	246 / 1255	5636.1		2824673	Archaea	no_rank	Thermoproteota	Thermoprotei	Sulfolobales	Sulfolobaceae	Stygiolobus	Stygiolobus caldivivus		iRadA	PPB2	PolB2			BCU71471.1	BCU71469.1	BCU71470.1		MTTGYLIDARPLRSKVRLTFEKGVTTEVKTTFPVYLITDTPYSLLEHPAVEKVEEEEWYFPPDYKNKGKVYRVELNDLSYYEDVVKRAERKLRALRVNTYPSILTQTLLRLKAYPMHLISVDNGKVALAEQEGSLSMPELKIATVETYSWYGLSEKGEKYKLYINGEEVDSGYVKEFEFDEFVDIAECMGDTCNGFKKVTVKVDLSRAFLRARGLMEWSKLSKTLLREIRYGKIGKVVTTNVAIKALKRKYLVPHIKVNVEKPKTLDQLAKADKGGLILIPKPGCYNNVYQMDFSSFYPSIIIKYNISPETIDECDDIKTEIGHSICLKRKGVVPEALEEIVKRKEMLKDVDEERAEAVKWVLVASFGYLGYRHSRFGRIEAYELVTYFSRRNMREAMK…	MRLEIENIDSILSSNERVEFYGGWDDVLFLAHRAVAASAPVNVVLVQEFGKFDPFLVKKFQRLLGNTSEVFIRRAFKAEDVKPTIESFDKELIVIDPYFHGKKYTEITSSLRREVWVFTREVRGLPQGGAFNHHSMHVIVKVKRSKWGFRFYLIKHPTMPYMEIPVSIEGMYKGEESNGLLAWAGL	MGRTLPSLTTAIREETERLRRVAERVKDEKLRRKLLSALEHTRELQDAFYDEVADPEEIVLLTIILYLCGNDDDRVSD
MCD6196300	Archaea	1a (iRadA-PPB2-PolB2)	PolB2 + iRadA + 3x PPB2	A-MCD6196300-MCD6196302-3x_MCD6196301.pdb		85.9112	0.867963	0.835841	0.842265		0.593	0.607	-4000.4	1096	9127	283 / 1354	6177.4		2820299	Archaea	no_rank	Thermoproteota	Thermoprotei	Desulfurococcales	Desulfurococcaceae	Staphylothermus	Staphylothermus sp.		iRadA	PPB2	PolB2			MCD6196300.1	MCD6196302.1	MCD6196301.1		MSIEGYVLDVKPARDRALIRIIDSSGYMHKLYYRLKYYGYLLPRIDPLIILRNLLGVEDVIDAWIEEWFLPPYYEKTARIIVFTTYSLEALNEINHISIVKNIAEPVNTYPDPLVEALWRSKLSVSTLIRISSYYFETLEDPYDPFYSEPPYRYVYLRMYKGNSRIYTHVMGFDKVVAENHDLVVEGGIDKIVDYLYVMKPHIIYMSLQEKILLQQHYPELFDELKPIWIDDTQTLINHQGLVYWSRLSYTPIRMLNYTTIGKVLTTLEALRARKRKYLVVKGHGRREPWRSLRSLIEYDRGGAVFTPKPGLYWNICQIDYNSLYPTIISKYNISGETIDNPYCNNNYRPEGSPHLICIDKKGLVSEVLGELVELRNRIKEARQATDNPEYEAREKALK…	MVQSVSGFWFIDSLIGGIPWNWAIEFFGENEKVLNLLFHHVIVYNSRFSRVYVIIYKDFGGLNPYLITRLSRIMNGDVDNVLVSRCFRYMDLVELLSDLVEKDRVENSVLIIYNPFNNVKGDPRDYVEVNRIISFLHRLKSNGWRIILFNKVSANGTYSPEGGNFHHHIVNVILRIEPKDDKWCYVEIVKHPFKRIGFRRSFPYKKLNLGTGDIVWVEQRLLTEWL	MGRTTPSHRMALIREYSRIKKLIEELPEDEKRIWLEILNGFEDTMNLYNNVVFSDPIEPMIIHVLRKLVQWCREK
TET04598	Archaea	1a (iRadA-PPB2-PolB2)	PolB2 + iRadA + 3x PPB2	A-TET04598-TET04596-3x_TET04597.pdb		86.8616	0.875002	0.865963	0.867771		0.55	0.57	-4126.8	1323	10743	293 / 1441	6402.3		2053489	Archaea	no_rank	Candidatus Lokiarchaeota	no_rank	no_rank	no_rank	no_rank	Candidatus Lokiarchaeota archaeon		iRadA	PPB2	PolB2			TET04598.1	TET04596.1	TET04597.1		MDSQTAFNGWLLDVSTYSEGVILWVKTAKEQKVIRIYRQFNPEFFAVPKDGVGNDLKRMQFILTQNENVKKVRICEKYVKLENPEKSKVLGVTVDKPSVFKKTIKEINKIGLFTLYNTDLPITQMYFYVNDLFPMSFCRFKIKVENGNGKNSRFLRLVSIVLQDDNEELFYDLPPLRAVWLDVKINYQGIKPYYNDPISYAEISIVQNDEDNVPRADGYKKRKIVIDKRNEAEILRTISKVIERLNPDIILTQNGDEFLFPYLVARASENRVTKDLYLSRDKKPLAKCIFDLSGGSDHYMSYGVIRRRSRTQVYLSGRFHLDTTTYASLHFSEGNIPGVIEVARISRITLQRLSRITIGGALQSIQYYYAYKLDHLIPPFKKNPEGFSTGMDLIKSDRG…	MSFRSGLKVYRKNKSVPLVSSGDSTLDELLGGSGFHKDLVYLLYGDKKKTSNILLTTSVIAQKSFANGGLGEKIKVAYIDANNRFNPYNVSKFAVSQNLSPQKVLSNISIARAFTWDQMVELLENKLSKLEQVKVVLISGITTLFQSYEKQTFEDLLRAINGIKTILSKTKPLIVITAPLNEYSLYRPNGGKILSHFGSVLVMINEDERYCEYVLVQHPFLPENRLLKWKPRLPKRNLANTTKNMTLDCWF	MGRTVPAFRPALEHEIESWKDFKRALRPEDRTLFNKLMNYARIHADAGSLGARPMLSEVLFISFAIEQERKIGQLEKKIEELEESIRGKE
UCE14984	Archaea	1a (iRadA-PPB2-PolB2)	PolB2 + iRadA + 3x PPB2	A-UCE14984-UCE14986-3x_UCE14985.pdb		87.1228	0.88291	0.866361	0.86967		0.548	0.585	-4495.4	1265	10274	318 / 1627	7257		2026747	Archaea	no_rank	Candidatus Heimdallarchaeota	no_rank	no_rank	no_rank	no_rank	Candidatus Heimdallarchaeota archaeon		iRadA	PPB2	PolB2			UCE14984.1	UCE14986.1	UCE14985.1		MAPIHAWLHEVEARDWGVDTSWITGEKVVRAFYPFTAEFFLAKEPSPQIEQQLLSHPHVESVEKVKKYLSIHDQTSSSVLCIRVNPRQIRSTYEDLRKHWSEDLRNADLSLWQQFCFQTKLFPYAYATVEVTNGRLTDWTLLESYPQMDYAPVPFRTLWLQPTFAESRLARGKMTRILLRQSVVNQEEEPVIFEETTEAETISNSVQYIRRLDPDIIFTRGGDTFFPIIAEHAVQVGEGHLCVGRGSRPLRTYVRRANSGSRGHSYMSYGRVFFSQHGVYFDGGRHHYDVGNSFMWKDGNIAGIHELVRLGCSDPQRIARGTIGTTLSAVQMRTAYYQDILIPARKADPESFRPAWTMETDVGGLVFSPRVGFHANVAELDFLSMYPNIMVHRNVSPET…	MDDVIRLYPSSLTLIQGDLPHSLLRPLITQLTISLLINNPRVELAFVDGANLFPYYEISQEARKYGLDPLAILDRIQLSRAFNYHQMTEILFKKLPQLLETNPIRVVLIPQISSLHLSKEALQYLEYDKLTATSSILELTQAVGRLKSLSLEYDLVGIMTAESAPHSNHKALGGTFLAHAATDIIRVTTTPGSNSTNYTLTLTVQKGGPEIQVKLSHEGERDRAQSIPLTQFW	MGRTLPSYRRMIEKERAIWQRNYAARLREPHRTSFAELWLYVFQLADAASANTRPIVFDNVMMSMLIGQHSEIQRLKDELAKLKRSVDQITEERGV
MCC7571227	Archaea	1a (iRadA-PPB2-PolB2)	PolB2 + iRadA + 3x PPB2	A-MCC7571227-MCC7571229-3x_MCC7571228.pdb		88.273	0.884386	0.86105	0.865717		0.538	0.525	-3569.9	1077	8708	264 / 1398	6011.3		2250274	Archaea	no_rank	Candidatus Micrarchaeota	no_rank	no_rank	no_rank	no_rank	Candidatus Micrarchaeota archaeon		iRadA	PPB2	PolB2			MCC7571227.1	MCC7571229.1	MCC7571228.1		MWIFDSYHRGSVELWDRKRGSSKPLTFRYQPSFYLYLEDPHAHWEMIEGLECRFKVEECSFDTVYGSRDGYEICSGRDVALKIEKQTRMQAQLYNVDLRIDQRYLADKGLFPCGDEGESRFDTDFEIPLTSLKIEVNANPQLTRTMTEILVQNGGRERRLKGSERQVMADLFDLVRVIDPDIILFPDGDQWVPRIVAKAEKYGLDPSLSRTGWFRTMASKSYWSYGKVEHKHGAVIPEGRILIDTENSFTYRESGIEGVILASRLTGISPNLTSRFTPGTLISNYEVYEALRRGIAVPFRKWDAEGQRKIYELKEADKGGMIFQPKPGVHENVFELDFTSFYPSIIVNYNLSPETLDGSKRRGFLSSVIEPLLDLRLKTKKLKKVDPKYKGFDSILKWM…	MELELQSPLTLTPNSFSVLIGPTEMLVDSLNYNLKELQRLQALYISGNYSRILDKLDRRFTELDVRRAFTAHQLMTALKEAYQTLIILEHDTSLFEDAAEMAEYVGQALKEVSNGSSVLVYSPWTDRHLDEISKFADRVFVFNEVHKYVHKRSTKKAALGPRGQRTLGAF	MGRTFKSVRMGSHEVSQRWLKASQALNKEDQVYGQRIAEMVKMHSSESFYAIDDPLEAAVFSVLIELLKEIDREKGKKIEDVDI
MCQ5373529	Archaea	1a (iRadA-PPB2-PolB2)	PolB2 + iRadA + 3x PPB2	A-MCQ5373529-MCQ5373531-3x_MCQ5373530.pdb		86.641	0.880887	0.871579	0.87344		0.583	0.65	-4737.9	1283	10290	295 / 1459	6572		2268187	Archaea	no_rank	Candidatus Verstraetearchaeota	Candidatus Methanomethylicia	no_rank	no_rank	no_rank	Candidatus Methanomethylicia archaeon		iRadA	PPB2	PolB2			MCQ5373529.1	MCQ5373531.1	MCQ5373530.1		MSTSKDFSRSPRIARGWIFDVYPSGPGKMTIWIIAENGARLKLADEYVYRIYVSGEAKDLEDLVGGIDRRGVEGFTYVEKYVDFMHAQKRRVLELEVKDYRLIPSLASNILRTGDYERLQAYNVDIPVDQAYLYDRDLYPLAHVLAYRSSSHSYSGSYSGYGSDHGPSPDSGPCLSYEVFDSVEECEYNVPQLRSLWLNVETKKEGTMPCFSDKIDRISVESDGIVTTLEGGGEEDKILHLMKLIWEEDPDIIFTRGGDSFTLPYLAHRAFVNGISEKLILGREEIPLMRGGGRGRSFFSYGRVYYKAPARRLYGRIHIDVGNSFIYQEAGLEGLIEISRTCRVPLQRAARASIGRIMSSMQLYTAWKEGILIPWKKCEPESFKTGWDLLVADRGGLVY…	MSNLLCDFSANLHAHSGGADDAFILSDLRVGEMVTLCGEGAQLLAFFLAVQHLLRCKSPVVFIDGGNSFSPYLIAELVRRRNFDPREALKRIYVSRAFTSHQLFALATERLKPLVEKLESKLVIVSDIASLFFHRDVHDSEAKAIFLRLCMKLSEIAERKQVMVLITYVPKNSRRRLYFEAALFGRSDIIIETSARGGALHFALRRHPHVWHFSAAALPRASLMDYLEA	MGRTVPSYRQALEAEIARWEAFRRALRGKEVDAFDRMMEICRTHASAGSAAARPVISESMFMCILLKQEIELMEMRETLEHIKRLLQKP
GIV65312	Bacteria	1a (iRadA-PPB2-PolB2)	PolB2 + iRadA + 3x PPB2	B-GIV65312-GIV65310-3x_GIV65311.pdb		84.8326	0.842745	0.7861	0.797429		0.547	0.554	-4357.3	1155	9230	271 / 1361	6357.7		2838785	Bacteria	no_rank	Chloroflexota	Anaerolineae	Anaerolineales	Anaerolineaceae	Bellilinea	Bellilinea sp.		iRadA	PPB2	PolB2			GIV65312.1	GIV65310.1	GIV65311.1		MARVEKTGWLMDVYTRPSGELVCWLLSEDGQRWLLPMDFPVTFYAAGDTAGLRQAWRFLQGRGVHLSRQVRRDLFHGERIVLAVTVDLPGRLGDVYRRLAHTFPHLDYYDADLPLAVRFVARTQVPLLGRCGFETDGQRLLGLRPLESAWEMQPSLPPLRVMEIECQADPALCTPQEITIRWEKRCYRFTLQPLRAFLVNLQALLVVCDPDVIITRYGDTWLFPFLSEHAPSFNPNRDEQMKVEFRRERSLFAYGQVLYRGAQALLFGRWHIDRCNAALFAEIGLTGALEMARVTGLGVQEAIRKSPGAGITAMQMQTALQDGVLIPAVKQQAEATRTLVSLIRYDRGGMVYQPLVGVHRHVAELDFASMYPAIMVRYNISPETLYQRDAPAGLIPRTL…	MCVLVCSRERVEDKATHLLAELVLRGKVLVIDGGNRLQAYPLARALRERTTRLDLFSQQVLIRRAFTAYQMLALLESAPPAAFPLVILDPLATFYDETLAAGQARWLVQRCLQEIERLKRAAPVFLLLRTCPLPQRRFLQDMVCRQADTLFYEQEETTSFVQPALF	MGRTVPTITRQLNETEAMLQTFRRTLRRGDQALLDGLLASAHRHLAAISASGALLPFEAALLAMLLEQARQMVALEEEIHILQEELVRLRDGEG
WP_075061928	Bacteria	1a (iRadA-PPB2-PolB2)	PolB2 + iRadA + 3x PPB2	B-WP_075061928-WP_075061930-3x_WP_075061929.pdb		87.6611	0.861336	0.847565	0.850319		0.548	0.568	-4355.7	1192	9597	311 / 1526	6623.1		1134406	Bacteria	no_rank	Chloroflexota	Anaerolineae	Anaerolineales	Anaerolineaceae	Ornatilinea	Ornatilinea apprima		iRadA	PPB2	PolB2			WP_075061928.1	WP_075061930.1	WP_075061929.1		MNEFTGWLLDLYDDPNGGVCLWLVGDDGHRRMFRQRFPVTFYVKGEATRLRAACTWLEKRSGLLRLGQAVRRDLFEPRPETLLAVEVQHPHDQFALFRDLESEFPDLTYYDVDVPLTIRHGSHYGTFPLVKCRVQASPDGWVEDIEALDTPWDTDPEPPPLRVMELEPDVNPDHAPPSALIVRCDGRSSRLSLQPARPLLINLRVALTRLDPDVILTDWGDTWLLPYLQELATEWHVDLPFNRDEQRRAVFRPERSYFSYGRVVFRGQQVHLFGRLHIDRRNAMLWKDYELPGVLESARVTCLPVQGAARLSPGTGISAMQMVVALRNQILVPWHKQQVEPDRSALDLLRGDRGGMVYQPTIGLHANVAEIDFVSMYPSIMVCANISPETRPGKNLQES…	MNESALVPVPDLQQLSLVISPRAARAQMLEMAAMLSLRGTLRVFDGGNMLDVYRMAKSIRRRTPRVEEALERIHLSRAFSCYQVVALLSEASAGTAPLLVCDLLGTFYDENVTLKEAHRLLEICLRHLRRLSSEAIVVVSARPPRLNPERVALLERLMEEIQNVREIVELEEEQAPALPTGIVQPPLPF	MGRTLPTITDAFYREQESFNRFRRALRRSDQKVLDDLFASARLHLAAASYAADALPMETFLLAMLLEQHKEVMRLRAQVEEFSRPRDE
PKA23868	Bacteria	1a (iRadA-PPB2-PolB2)	PolB2 + iRadA + 3x PPB2	B-PKA23868-PKA23866-3x_PKA23867.pdb		86.5254	0.888269	0.874631	0.877358		0.56	0.577	-4278.4	1220	10025	287 / 1442	6582.7		2813349	Bacteria	no_rank	Spirochaetota	Spirochaetia	Leptospirales	Leptospiraceae	Leptospira	Leptospira sp. mixed culture ATI2-C-A1		iRadA	PPB2	PolB2			PKA23868.1	PKA23866.1	PKA23867.1		METFKGYLFDIYHSEQKIYLWLRSLEGELRLFSDEFFPTIYIHAPKNILQKLVKRFYELNALAEIPTFTEKRLFYENKTVSVLKLVISKPQLLPKITNKLFNLYGKYDIYHSDIEITTGYMVEKDIYPLAYLEISYETKQNQNQIINIQCLSDIHDLDYEVPNFRIVSLYLERSQRISLQHNTLIVEINSDQYKIPTDNPTNLIHKLNQLFKKYDPDIVLTSYGDQILFPYLFKASQENHIPTEFDRDKTSTIRRSIQTQGTSFNTYGTIVFRAPSYPLFGRWHIDSKNGFVYKEADLMGIIELARISRLPIQKMARASTGKALTYIEVDVALRMNYLVPWQKSALEAPKTALDLLNADKGGLVFQADIQNGFVLENVAQLDFSQMYPKVMVTHNISPE…	MILTEASPISTDVYEPIKNWNQRDIGLLTGERGMYRLAHYWQYAMVCSGFQVFNLDCAIRFNPFTIAEETRKQNLQPEPFLEQIRVQRAFTPYQILDALKTILSLKEENTIYFLLAPCKQFLDGDVKEDEGIFLLNRMLEFIEKFPCENVPLIIIESWTYTHKNFQIFFPKLLRTTQNLWELKMEEGLSRIRTRKTSITGF	MGRTIAPYSRQMMQIEGNLSDFRRSLRRQDQEIFDELMRTSKLQVQAGVMASLPYPIDSMILSMLIELKKEVNEIKKDLQKIPDK
MBU45172	Bacteria	1a (iRadA-PPB2-PolB2)	PolB2 + iRadA + 3x PPB2	B-MBU45172-MBU45174-3x_MBU45173.pdb		82.9854	0.873187	0.870432	0.870983		0.554	0.572	-4480.2	1325	10817	315 / 1603	7224.3		1898206	Bacteria	no_rank	Spirochaetota	Spirochaetia	Spirochaetales	Spirochaetaceae	no_rank	Spirochaetaceae bacterium		iRadA	PPB2	PolB2			MBU45172.1	MBU45174.1	MBU45173.1		MERSVAEEIRIRGWLFDIYHLEDQIYLCILDEQGKFYLCRDHFCPVIYARGPESTLRNLVRRLHEMEGIQGKPHYTKRKLFYENRLVDVLSIQISRPSLLRRIRSRLYAMYGKMDLFHTDFEVPTGYMQQKGIFPLCRLKASLVRIGPPASSNDSHRISRPVYNLKWVQALDDLFDLDFALPPVRILKMNLNYGHRLTYQQILSSGSRKSFHTPDQRIQLECNDNKLELPTDLRAADLESLNQFLHSTDPDIILSAYGDQVLFPVLFQAYQKQHIIPFLDRDISPGSSRKIVTEGTSYNTYGNWIYRAPSYPLFGRWHIDSANSFVFKEAQLMGIVELSRLSRIPVQRLSRSSTGAALTAIESEVALRKNYLVPWQKSALEQPRSVMELLEADKGGLVF…	MSSHLLVESVQSVHFWDRRSPALLYGASPIFPLSHVLQVHLWQSGYEIFNIDCAIRFNAFQLMDEALRREIPGEEMLRSIQIQRAFTPYQILDLFRAVWHRERRKPGRTLYFIYAPCKQFFDGDVQEEEARFLLQKMASVLSLWNEAGIPYLIVESASYRSKLFGSALSAFSSLTRYQWQLDGLKSRKEERSYFLRDMNLKRNRSLPFSRFDRPATAVGQNVML	MGRTLQPYSHLVDSVYERFSKFRKALRKEDRDSFDALMMAARAQLQVGVMAAQPNPFDSMAMSMMIEMHKRIIELEKRLDELEHSSGA
OOH75177	Bacteria	1a (iRadA-PPB2-PolB2)	PolB2 + iRadA + 3x PPB2	B-OOH75177-OOH75175-3x_OOH75176.pdb		90.4121	0.901076	0.89644	0.897367		0.552	0.566	-4520.9	1172	9392	277 / 1423	6300.8		178606	Bacteria	no_rank	Nitrospirota	Nitrospiria	Nitrospirales	Nitrospiraceae	Leptospirillum	Leptospirillum ferriphilum		iRadA	PPB2	PolB2			OOH75177.1	OOH75175.1	OOH75176.1		MNSVSGDLKGWLLDAEPASGGMTVWIKTEDGLNCPVLFPFSPRFCLSGSPEILEGALRILERANIRFSHQTVEKWEFMSGEPRIVREIAIADPMTFSVAVRLLTKRCESLSFYDSDIPLPQKFFYETGLFPLAFVALSVDTEGRLRESACLDSPWSTDYRLPELRIVTLAPEEERGHPRYGFPPALAIGTSDGVRVLNGEEPGLLLETLNTRIRQDDPDLLLTSWGDDWIFPGLYALSARTGIPLELSRTAVTKKSSRKARTWFSYGKVHFRPGACLLSGRWHIDRTNSFILKEAGLDGLFEQARLTRIPVQEMARTSTGTGITSLQLALAVRKKILIPWRKNEPESFGTALELLETDKGGMVFLPPPGFHESVAELDFASMYPSLMVRFNISPETVGC…	MGTNTCFLPAGDLPSPLRVFVPRSSSPDALSFFLAKELLRGQKAILLSADNRFRPDLLMQKAREAGQAPESVLSRLLISRAFTIHQLQETISDRLEPAIQESGATLVVVTGILPLFADEAVETREAFRVLEILLESLKRLARSDRRILAPVLLPLPPSRRARTLFARLHGPRRTKGEV	MGRTLETFTQKIDRIRSEWSLFRRALRREDQILLDTLFDHARLHAQAGSYASPPDPFSAILLSILIEERKARLAQEERIRALEQRLR
MCG3116708	Bacteria	1a (iRadA-PPB2-PolB2)	PolB2 + iRadA + 3x PPB2	B-MCG3116708-MCG3116706-3x_MCG3116707.pdb		89.2525	0.890975	0.876029	0.879018		0.549	0.57	-4521.4	1249	10011	314 / 1558	6860.5		2890059	Bacteria	no_rank	Nitrospirota	Nitrospiria	Candidatus Troglogloeales	Candidatus Manganitrophaceae	Candidatus Manganitrophus	Candidatus Manganitrophus morganii		iRadA	PPB2	PolB2			MCG3116708.1	MCG3116706.1	MCG3116707.1		MKITGWIFDVYAVDGGMRVWIIDAQGRKHRLLDPFSPAFYIGGPPASVRPLLTFLSRLNLPMEVTRAVGIEFYSGKTIPVTRVKLFNPIHFTKVVRWCTSAAIKPEGSGISLYNCDLSLPQLYFFERKHFPLAFCEVEVDPSGTIQTVGLLDSIWRTDYTTPPLTTLILRMEGGSLRPDHTGPRRLEVTIDGRTSCLEAEDEAGLIDRFDRMLLRHDPDLVLSEWGDPYLLPQLMAMAKKKRFPLLLNREPDTGVVTRRERSYFTYGQVVHQAQAHLLLGRWHIDLHNSFLVDQTELEGLFEFARLSRIPVQQMARTTTGTGITSMQMALAFEDGILIPWRKQESEAFKSAGQLLLTDKGGLTYAPKLGFHEEVAELDFASMYPAMMARYNISPETINC…	MDTTYEIDAPLFSGPPVSLISGMPGGIVLFCGDAALRPLASEMIGWRLAQSERVLFLDGDNCFNPYPITNLAKRIGHDPRLFLSSFFISRAATCHQMTTLITRQLGIGIARHRPRLVLLAEPLATFYDEAVSFTERKTLLSRAVSTLTRQAREGTWIVVLASPPPPSHKSASLLSMVRNASDRLFSVRTNENGILIREENAVIAPPHRTGRR	MGRTLSTFTQLIEQERSAWQSFHRALRKEDQQYFDALFRAAKYHVASGSYASKSSPFEAMIVAMLIESYKKNALLEARVSHLEAFLNRRRVDEDHRLDL
MBO0859576	Bacteria	1a (iRadA-PPB2-PolB2)	PolB2 + iRadA + 3x PPB2	B-MBO0859576-MBO0859578-3x_MBO0859577.pdb		87.5616	0.880791	0.853619	0.859054		0.55	0.586	-4074.1	1226	9848	289 / 1495	6650.7		2099375	Bacteria	no_rank	Acidobacteriota	Blastocatellia	no_rank	no_rank	Chloracidobacterium	Chloracidobacterium sp.		iRadA	PPB2	PolB2			MBO0859576.1	MBO0859578.1	MBO0859577.1		MKKNRIEGWLFDVDELGSGVALWIYDAGGKLHRLTREFIPPIYVSGARDDLKRLSSDLWRRGLVTGGRWEKRREFWTGEEIEVLRLNVSDSSKISSLREIAGVFDQTFSFYNIDIPTTQYYLYLSGLFPLCRLECEADEWGNVIEIAAKNSAYDLHQATPPISVLKMRGEKMQPLSSKSRLIVEWDGKTSVFPIAGAGVITAINQLIERADPDLILSERGDTLLFPALLSLARREGSYPQLDRDGMKTQRKIVTEGRTYTTYGQVIYKGPSYPLFGRWHIDRKNSFAYHETDLEGLLELARLAQSPVQRTARRSPGTAMTSIQLGRAVTEGILVPWRKSEPERFKTALQLLTVDKGGLTYQPKVGAFEGVAEIDYASMYPSLMVAHNISPETVLCSCCE…	MRMFPLSSAPRALNALLSPARRVTLYGPSASSISLHYAAEAACEKSPVVYICGDNRFNPYVVARLARRLHHRCEEVLNRVLVARAFTAFQFNELIQRLKPDEVAGPVIVSGICSAFMDEDMSHNDAARLYYRVLWRLAELADRGMSFLLCESQEIAGARRAHFLNDLYKASNFIFRLSDAGSYTLEMRSYRPPWQTASMERNLLT	MGRTVTPFSIVLSQEETRLKKFRRALRAEDRKHFDELFEHARRNIQAAVQAAAPEPMESIFLLMLIEMQKEIQELKARFGETEPQKPFALVAPNEEEQD
RMD96860	Bacteria	1a (iRadA-PPB2-PolB2)	PolB2 + iRadA + 3x PPB2	B-RMD96860-RMD96862-3x_RMD96861.pdb		88.3975	0.881384	0.875269	0.876492		0.555	0.575	-3755	1171	9385	265 / 1371	6223.9		1898104	Bacteria	no_rank	Bacteroidota	no_rank	no_rank	no_rank	no_rank	Bacteroidota bacterium		iRadA	PPB2	PolB2			RMD96860.1	RMD96862.1	RMD96861.1		MANEYTGWLLAVYAAADRGVVLWLLGDDGQRRRLRQPLTTTFYAGGPFSRLREAWRFCRQKRLPVRLARVQQSDLFDGLVDVMALTTDTAVQPRLFRHLSRRFPDLDYYNADIPVSVQYAARFDVFPTLRCRITVNEQDGETVTAVTPLASRWQVDNPPPPLRVMTLSPDVDPSHRPPRALHIGIDGKTISYPLHHGRFLLIGLQAALKRHDPDLLLTQFGDTWLFPMLRQQAVQTGLPFHPSRDTERPFLIKQAGSYFTYGMVLHRGEQTHLYGRYHIDTRNALMFNEYDLSGVLEQAQVTGMPVQEMARRSPGAGITAMQMITALRRGILIPYTKQQAEQYKTTRTLLRSDRGGLVFQPHIGRHTDVIEIDFVSMYPSIITRFNISPETVTVHSPQT…	MFSLSTTQTHGLTVIANLPDHRLILTFIARLAQNSPVRVLVGGNRFDAHQLARQVRQFTTKVDDTLARIEQARPFTCFQTLSLLAHTPPTAPFIALDLLTTFYDDNITNSESIRLTENAIHHLQRLSQQTPVLVTLRPPPNPARATLSQRLYAAADYLYIHKTPDTPHQLTLSAIG	MGRTLATTNQLILNEIDNFRNFRRALRAEDQKLFDALFAAARQHTAAISLADHALPLESMLLAMLLEQQRRIDRLEMQLNGE
MDI6765520	Bacteria	1a (iRadA-PPB2-PolB2)	PolB2 + iRadA + 3x PPB2	B-MDI6765520-MDI6765518-3x_MDI6765519.pdb		84.5843	0.863448	0.837277	0.842512		0.536	0.585	-4356.6	1298	10508	297 / 1497	6570.5		1898104	Bacteria	no_rank	Bacteroidota	no_rank	no_rank	no_rank	no_rank	Bacteroidota bacterium		iRadA	PPB2	PolB2			MDI6765520.1	MDI6765518.1	MDI6765519.1		MTNYQTILNPKSQIQNLLGYFFDLYPTRSGMVVWIIGDDGKAYHCLDPFHPSFYMKLVRKDSFGETCDMKRVLTLAQRFRFPVTIGKEKKLELFSGEEWEVIKITVHNPLQLNNCVWTFQKFFPHFVFYNSNIPVAQMYLYDRQVFPLAHCEFIIDQKNILQKINVNDKFDACNYQIPDLRIMYLNNTDFGTKFSRSLNLEISYEEKAYTIEQNDPEEVLQSVNWHLYNYDPDIIISSWGDATLFPTLAQTSARYKIPLLFNRDQSQGYFTTKERSYWTYGQVIHRDAAFMLAGRWHMDSENSFIMGESDIEGVIELARLTQLPMQKQSRAAIGTGLASMQMSYAYRNNILIPAEKKEGEDFKTADELLLSDRGGLIFMPELGYHENVAELDFASMYPS…	MTFMQSTNIAELQPRAEFGIVARRFQEQPARLHLLHGHSGVFTAGLIIGSAAQQSIAVIDAATRFNSYTLAKVAAYLGIPAKILLRRTYVTRSFTAFQTEAAITTKLPRFLAANPCRVVVILGLLDTYYDEQVKPHECRQSLQRILHTLKDMVKKNIHVLIADVEVAEPPKGKENLFQFIKNSVDVATILESCENGFHFINCSNHYSMKKLNT	MGRNNDTFTLVVDKNRETWSKFRRGLRKEDQQLFDELWRAPKLHLAAGAFLASEVPLETILMAMMLEMYKKVRSLEKKLGIGEMESWSNGVVERCQISDV
OGR58641	Bacteria	1a (iRadA-PPB2-PolB2)	PolB2 + iRadA + 3x PPB2	B-OGR58641-OGR58643-3x_OGR58642.pdb		91.536	0.914553	0.904857	0.906796		0.558	0.612	-4292.5	1176	9204	285 / 1416	6263.3		1797927	Bacteria	no_rank	Elusimicrobiota	no_rank	no_rank	no_rank	no_rank	Elusimicrobia bacterium GWA2_69_24		iRadA	PPB2	PolB2			OGR58641.1	OGR58643.1	OGR58642.1		MEGWLFDAYPVSGGMRVWVIAADGACRSFVDPWSPAFYAGACGARAALSLAQKAPFLVSTAWTEKRELFSGETLPVMELRVPPLARDALAARLRDADVPLYGADIHLVQAYHYERGHFPLARCAFELDGDRLVSWELRDDPWALDYALPPLRTAHLSLSASEIAGALDPSHAPRGKLILAMDGTAHELEGDEREQLESLARRIAEWDPDVLTTDWGDSFLLPRLDALSRDCGVALPLSRDPERGMAGRGERSFYTYGRTVYQGGARYLFGRWHLDVKNSFLLKETGLDGLLEIARIAKIPVQRAARCTIGTSLSSMQMDRACRDGILIPMDKAQVEDFRPAGDLLAADKGGLCYEPDVGWHESVAEYDFTSMYPTLMVERNISPETVNCPCCKPTPVPE…	MGNELAASRGLAPLIGHGPGLYLALGPAVLPAWFLTRLCPALAGGARVFWVDATNSFAAYAAGRAARSLGIPPRTVLDRIRLSRPFNSHQLTTLLTRTLPPLWRGEPVVVSDPFPMLFDEEVPQREARRALDAILNAVAALPGVWLLLAVHREAPRGREGWLAELAGRARRVAVLNPRGPDWRLEREPA	MGRTLPTITQTLHAEEADWRHFRRALRREDQEAFDALWRHARRHAAPAAMASRALPLEAALMAMLVGLARQALDLERRVAELESHGGLAL
MBK6880521	Bacteria	1a (iRadA-PPB2-PolB2)	PolB2 + iRadA + 3x PPB2	B-MBK6880521-MBK6880523-3x_MBK6880522.pdb		86.6441	0.868234	0.889956	0.885612		0.532	0.603	-3802.4	1238	9683	276 / 1341	5926.9		2030800	Bacteria	no_rank	Elusimicrobiota	no_rank	no_rank	no_rank	no_rank	Elusimicrobiota bacterium		iRadA	PPB2	PolB2			MBK6880521.1	MBK6880523.1	MBK6880522.1		MTRRGWIFDVYPVEDGMRLWAIMADGARACFFDPWRAPFAVDAADWPRAQKALAGFPAPLDAAPGEGSDLYSERVRPVVVARVSPPRHAAVVHRLKRAGLTLYNADFPPEQHHHYERGHFPLAFGDFDVDGDRLRGFRLRDDPWARDYALPPLRFVHLALAGSEFAGAINPAHAARGGLVLRHEGLTHALEGDPAEQLESLDRRLREWDPDVLTTDWGDDYLIPRLLAWARRAGRPLRLSRDPDRNALGRGGRSYVAYGQTVFRAGAQRLFGRWHLDLKNSFFFKESGFAGLFEIARIAKIPVQRTARVSIGTALSSMQLDVALRRGLLVPLDKAQTEDFRPASDLVRADKGGLVYEPDVGWFEGVAEYDFVSMYPTLMVRRNISPETVNCSCCDPADA…	MSRLPAPIRWISERLEAPGGLHALTGPRGVCTWALEAIAPWLADAATVYWIDAANTFDAPALAKAAQRQRLDPRAVLPKIQIARTFNAFQLTSLVVGRLPGMPAGPAVLADPLAPFYDDDLPLEDARRAFTRWRDALAATARPVLALLVERRAPPGRGDFAPRLLAGARSVARASAGSH	MGRTLPTIVQTLHAEEDLWRDFRRALRKEDRAAWDRLWRYARRHAAPLSMASRPVPMEGIFMAMLLGVAARVADGEAPGDAARVDL
MBI5020200	Bacteria	1a (iRadA-PPB2-PolB2)	PolB2 + iRadA + 3x PPB2	B-MBI5020200-MBI5020202-3x_MBI5020201.pdb		82.1308	0.839809	0.821088	0.824832		0.528	0.587	-4288.1	1325	10752	299 / 1518	6702.6		2049428	Bacteria	no_rank	Ignavibacteriota	Ignavibacteria	Ignavibacteriales	no_rank	no_rank	Ignavibacteriales bacterium		iRadA	PPB2	PolB2			MBI5020200.1	MBI5020202.1	MBI5020201.1		MTIQHSQFTTHYLHGYFFDLYPIRNGMVIWIIGDNGKAYNCFDPFHPSFYMKLGTSDMKRLLTLAQRFKLPVTIGREKKLELFSGEEWDVTKITVHNPLQLNNCVWTLQKYFPHFVFYNSNIPVAQMYLYDREVFPLARCKFRIDENNILKQIIIEDKFDACNYHVPDLRIMKLQNTEFSAKFSRSLNLEIGYEGSTYAIEQNDPAEVLNSINWHLYNYDPDLIISDWGDATLFPTLLNASIKCHIPLLLNRDQSQGYFHTKERSYWTYGQVIHRDAAFMLAGRWHMDSENSFIMGESDIEGVIELARLTQLPMQKQSRAAIGTGLASMQMSYAYRNNILIPAEKKEGEDFKTADELLLSDRGGLVFMPELGYHENVAELDFASMYPSLMEMHNISPET…	MLSKFTHIAKIQDIAEFSIIARQFQKQPAKLHLLHGHSSVFTVGLIIGSATQQPIAVIDGAVRFNSYTLSKVAAYLGIPAKVLLHRTHVTRAFTAFQTEAAITTKLPRFLATHHCQIVVILGLLDTYYDEQVKPHECQQSLHRILQTLRELVKQNHHILIADIEVANPPKGKENIFKLVKDAVDDATILDITENGFRLKEERKKQLWDETTIHSR	MGRNNDTFTLVIDKNRDAWSKFRRGLRKEDQQLFDELWRAPKLHLAAGAFIANEVPMETILMAMMLEMYKKMKLLENKLGIGKMKSVSCEWKNGLLEEQSDQPISVAGDEFRA
MBI3110572	Bacteria	1a (iRadA-PPB2-PolB2)	PolB2 + iRadA + 3x PPB2	B-MBI3110572-MBI3110574-3x_MBI3110573.pdb		80.7424	0.831225	0.825226	0.826426		0.539	0.563	-4565.2	1321	10718	345 / 1724	7605.8		2049428	Bacteria	no_rank	Ignavibacteriota	Ignavibacteria	Ignavibacteriales	no_rank	no_rank	Ignavibacteriales bacterium		iRadA	PPB2	PolB2			MBI3110572.1	MBI3110574.1	MBI3110573.1		MNPGTSETIDGYLFDVYPSADGVVVWLLSTTGRRYRCLAPFTPSFFLHLSDFDAKRALLLGAQCPARVSFNRTTHTEIYSGESWDVLQVFVHNPLQFKKVVWYYERFFPHFAFFNSDVLVPQLFLYETGLFPLARGEYVIDEQNHLLTWTINDAREAMDYSLPPLSILWLRDANSFVPPKYRKYVQLEVSYDGRTYALEQHNPREVLETLNWHLHRSDPDVLITEYGDSILLPHITGLAQQLNVPLLLNRDPHAGYATTRESSFFQYGKIVHKDGAFELAGRWHLDEKNSFTLGEADLEGVFELTRLTQIPVQRQARASIGTSMSSMQLSWAYRNNVLIPAKKREPEEFKPASTLMLADRGGLIYNPPLGYHEEVAELDFVSMYPTIMVERNVSPETVN…	MSMGGHGAHGRYPPPPAPHSSLARPVLQAEELVQRFSRPPGKVYLLYGDRPVFDLSMNIASAMLAEGGHVVVADGGNRFNAHAVIRFAQYGKRNPDDFLRRIFVSRSFTCYQMEQTIVNRLPEVCRKQQANTVLILGLLDTFYDEQAPFREVRQILVRVLATLHELKRAGVSLLLACTDRQVLPEERNILFTTVKARADRVYRLDVRPEVSRLILEQEELSTPIIHRSGNEVPPAKGGDRYGTYRTDLHEHHRQRDRQLVEVPAGTPQGRPGTLR	MGRTVPTFTNIIDSEIVSWSKYRQGLRKEDQELFDEVFRSARRQLAANFYAMRTIPFESIMMSIIVEQGRVMRELKQRLARLEEKVYRV
KRT69133	Bacteria	1a (iRadA-PPB2-PolB2)	PolB2 + iRadA + 3x PPB2	B-KRT69133-KRT69135-3x_KRT69134.pdb		87.3215	0.872213	0.846923	0.851981		0.545	0.555	-4301.4	1288	10317	337 / 1699	7409.8		1640516	Bacteria	no_rank	candidate division NC10	no_rank	no_rank	no_rank	no_rank	candidate division NC10 bacterium CSP1-5		iRadA	PPB2	PolB2			KRT69133.1	KRT69135.1	KRT69134.1		MKTQGWLFDLYPAKRGMVLWWITEAGERLRLEDPFTPAFYAEGRPRDLRPLIRELEAKPSIAGLEWVKRWDLVSREQVEVLQIALADLNQYPVLPDRLFLEHPRVLFWNCGIHLAQLYCYERQLFPLAFCTIEHEDGILQRVECRDDPWALEYALPPLRIMELKGTGPAGRFSRRLSTLQVTVEGETYELCQGREVELLHAFTGLLERHDPDVLMTKDGDAFVLPTLLWLAKRQGVALPLDREPVLRTPPRAGRSFFTYGRVVYMTPPFLLHGRWHIDLHNSFIYHDGELPGLLEIARVAKVPVQRQARLSTGVAITSMQMDEATRMGALIPWKKAEVEEAKTLNELLTVDKGGMVYLPPMGLHEHVAEIDFASMYPALMVAYNISPETVNCACCPRGA…	MLPMHQLHTTAVSKAQVAGESLQSQRLPALIQSLFQPPPAGLIALLRGPDLVLSLATFAAGLYALKGHRVLLVDAGNSTDPYIVSRLALAARQEPRPVLSRVHIIRTFTVHQLAALAFRRLERFIRDRAPGLVILSGATSLFADANVPYKEASWLLREIAAEVNRQAQAGCRILVTAADPPRESGRARLHLPWLDVASRSIRVKQGGEGLVFQREKPFSHLVEVLPADQLVAFLR	MGRTVVSIVQAFHQEQESWRKFRRALTRDDRDAFDRLFEHARRHAAEASYVARPTPFEAVVMAVLLEQEKALAEIRSRLDKLEAGRLEKLEATREQKPDEDPRLAL
NWF92840	Bacteria	1a (iRadA-PPB2-PolB2)	PolB2 + iRadA + 3x PPB2	B-NWF92840-NWF92842-3x_NWF92841.pdb		84.0462	0.858346	0.837869	0.841965		0.529	0.576	-4773.6	1281	10465	303 / 1598	7203.4		2052184	Bacteria	no_rank	Thermodesulfobacteriota	Syntrophia	Syntrophales	Syntrophaceae	no_rank	Syntrophaceae bacterium		iRadA	PPB2	PolB2			NWF92840.1	NWF92842.1	NWF92841.1		MILWVKDEEGGLRRLEDPLRPRFSARGKKGDLLDLFHFLERGRRAAGYWWTRKRDLWSGNEVEVMEIELVDSEQYDQLPRILLPWEEKMTFYNCDIPLSQTYLYERKIFPTGRCIIEVEGNRIFEIHPDPSESLWLDDGEISDLRTMELRMNGMRRSLLLECEGYRMEMETLDLGEIERFIKQFDPDVILSDEGDATLLPLLFSLERRWGTSISWDREPYPGKRQVPPKGFSYFSYGRTYYRAPAHLFLGRWHIDRRNSFIYGESGMEGVIELARLAKIPVQRMARTSPGTAITSMQLDRAFQEGILIPWRKGEPERFKTAWDLLVADKGGLVFQPKVGIFEDVAEIDFASMYPTIMATHNISPETVLCGCCENQKVPEAGYSICEKREGIVPRTLKPI…	MDLPVPAKYSLDQILSQLTFANPPGLPRKILFWGEGAGGIASYVAGWLAEKEIDVIVVDGTNRFDPYTVSSFAKKALVSPEGLLKKIRIARAFPCYQMATLVGERLLHLLGREERSVQPQKLWVIVLGPISTFLDEDVVEREVRPFFERSLKKMEEMAMKGIPFLLFQSNLPKSPLRKGGERVGMSSRRVYLVRSLFQFSNIVWRIDLEDQGPKLILKKGRIEKYPNNKHQIPSTNTQIITNIQ	MGRTVLPFSQVLEQEVQEWKRFRRGLRKEDQQFLDRLFEEARLHVQAGVYASRPWPFETILISILLEHEKALVELRAKLRAMEEKEGDPSDEDRCT
MCG3145078	Bacteria	1a (iRadA-PPB2-PolB2)	PolB2 + iRadA + 3x PPB2	B-MCG3145078-MCG3145080-3x_MCG3145079.pdb		88.0197	0.88465	0.865898	0.869649		0.546	0.595	-4094.4	1230	9894	288 / 1449	6518.6		1913989	Bacteria	no_rank	Pseudomonadota	Gammaproteobacteria	no_rank	no_rank	no_rank	Gammaproteobacteria bacterium		iRadA	PPB2	PolB2			MCG3145078.1	MCG3145080.1	MCG3145079.1		MKKRKIDGWLFDVDELGPAVALWIYDTGGKLHQLTREFSPVVYAGGEREKLKRLSTDLWRRGFVTGGRWEARREFWTGEEVEVLQLNVSDSSNLPRLREVAGTLDQAISFYNLDIPTAQYYLYLNGLFPTCRLECEADEWGNVIEIAATNSAYDLHHELPALSVLRMRGEKMQPLSAQSRILVEWNNATSVFHLAGGTGVIHAFNELIERADPDLILSERGDTLLFPALLSLAKRERIDLHLDRDRVKTQRKIETEGRTYMSYGKVIYKGPSYPLFGRWHVGRKNSFAFHETQLEGLLEMARLAKTPVQRAARRSPGTAMTSLEIERAVKDGILVPWRKSEPERYKTALQLLTVDKGGLTYQPKVGAFEGVAEIDYASMYPSLMVTRNISPETVLCSCC…	MRTFPLSTAPRAVNALLSPARRVTLYGARASSLSLHYAAETACEKKPVVFICGDNRFNPYTVARLARQFHHRQEEALNRILVARAFNGFQFNELIQRLNPDEVAGPVVISGICSTFMDEDLSHNDAARLFYRVLWRLAELAGRGMSFLLCESHEIEGARRAHFLKDLYKASNFIFRLDGEHSYTLEMPNYRPLYQLASMERHLLA	MGRTVTPFSIVLSQEEARLKKFRRALRAEDREHFDQLFEHARRNIQAAVQAAAPEPMESIFLLMLIEMQKEIQELKARLGEVEPKDRFALIAPNEETKD
WP_012459885	Bacteria	1a (iRadA-PPB2-PolB2)	PolB2 + iRadA + 3x PPB2	B-WP_012459885-WP_041674570-3x_WP_012459884.pdb		87.6911	0.890509	0.884139	0.885413		0.575	0.589	-3718.9	1163	9572	286 / 1425	6537.5		436114	Bacteria	no_rank	Aquificota	Aquificia	Aquificales	Hydrogenothermaceae	Sulfurihydrogenibium	Sulfurihydrogenibium sp. YO3AOP1		iRadA	PPB2	PolB2			WP_012459885.1	WP_041674570.1	WP_012459884.1		MKIYQILDVYSDQNGINIWLYNEKERIHIKKPYQPFFYFRKNESVKRLLQKKFKNIKIVKDIKIDLIDGEIEVYKVITQNPLTYNKIISFIKYSDIFTETDFYNIQLSPETLFMFEKKIYPFCKLEKTEKNGRCSFKKIDDLDLLDYEILPLRIMYIDFELGIGKENLRFLRHIPTLTIRFNEDEKSIVIDNDLEYLQELLIKKDPDIIIANYGDDILIPNLFEKGLKFLNRNNLPVIKKEGKSFVSYGQTVYTADMSLLLGRIHIDSRNSFFYKEVGLDGIIELSRISSLGMQAVARTTIGTPITYMEMKNAYENNFLIPYKKNQPEDFKTLEQLIKIDKGGLTLKPLVGLFENVAEYDFFSMYPSIITNYNLSYETINCKHPECKKTLPYTNYRICT…	MMKSNLKKSNLDKIHILDLALTLEKEWKKLSISDTVLFYHKLCYTFAKKFDEVYVIDCGNSLNPYGISLLAKFDSRDPFTILNKIKISRVFTVFQLDSAVSKVISKNPKIFLITELDKILSDESISNQEKVATIKSAFKKIKKTKASVFITFNKKVYYKLSKEMELWEKQSLPQLG	MGKTIPSATGIVSLKQKEYSEFRKALRKEDKEVLDKLFAYAKFHSPAIGCSNQFFPMESIILSMLIEMQKEIDRLKAQIEKNENISNP
MBI2973202	Bacteria	1a (iRadA-PPB2-PolB2)	PolB2 + iRadA + 3x PPB2	B-MBI2973202-MBI2973204-3x_MBI2973203.pdb		83.8387	0.859125	0.836949	0.841384		0.542	0.602	-4647.9	1247	9802	307 / 1559	6854.3		2033014	Bacteria	no_rank	Armatimonadota	no_rank	no_rank	no_rank	no_rank	Armatimonadota bacterium		iRadA	PPB2	PolB2			MBI2973202.1	MBI2973204.1	MBI2973203.1		MYVSGDRHARGVVEAALQPLAIRLSTSRAVRKELMSGEEIDVLRIAVHNPLAYPAVARRLARVPGLTLYNCDIPVARLFLYESGLFPLVRCAVSCDGDVAREIALESRSDDLEYELPPFVVLRLRFDHETGTDGANPMHGRRGRIEAGVDGETVVLDGDDPAESVRSLNRLIERYDPDVLLTEWGDEVLMPGLRTLAARAGIPLALNRDPTAGVRLRRSRSYMTYGKVVFQGGAQMLHGRWHLDLRNSFIYGESELAGLLDVARLARIPVQELARTSTGTAISSMQLNQAIADGVLIPWQKSEPEAFKTASQLLLTDKGGLTYQPIVGLFEGVGELDFSSMYPTMMANFNISPETIGCTCCPDSQVPEIGYTVCQKRKGLVPHVLEHLLERRVYYKKRK…	MAPLVPTETPLPDTITGPAVFAGDDASLTLGLLAGLRAARKGQPLLIVDGANAFDPFLVADLARKLRMAPRALLDEIRISRVFTCHQLEALLRGRLQQAVQRFCSPAVYFSGLLDPLLDEEVAAGEAVRIFRLIPPVLQRLASSGVLTVCGCPPPQQVPGRDELFTALCETAAWVFDVTRDPDEDEVRVVCRKPQAAEWRWEPQIGMIVPRRWW	MGRTTQTMTQLVAQEEAYWAPFRRALRKEDQAIFDRLFAAARHHSAPAHYASHSTPFDSILLSMILETMKAVEALQQRWDALTGVSREEGAASGQFQDGPDPCRRDAS
				MINIMUM→		80.7424	0.831225	0.7861	0.797429		0.528	0.525
				MAXIMUM→		91.536	0.914553	0.915425	0.914068		0.593	0.65
				AVERAGE→		86.8137	0.874937	0.857319	0.860872		0.551921	0.577974
				95% confidence score (confidence.t (using stdev.s))→		0.764149	0.00634981	0.00911832	0.00840689		0.00524101	0.00863593

## Sheet: 3_dual-PPB2_var
PolB2 id	Superkingdom	operon group	model of complex	PPB2a count	PPB2b count	PPB2 total	model file name	PolB2 id	iRadA id	PPB2a id	PPB2b id	AF results→	pLDDT	pTM	ipTM	ranking score (0.8 ipTM+0.2 pTM)	VoroMQA results→	score	i_score	i_energy	res	atm	i_size	i_area	i_score* (see Supplementary Table S2)	Taxonomy data→	TaxID	Superkingdom	Kingdom	Phylum	Class	Order	Family	Genus	Species	Strain	Operon→	-3	-2	-1	0 (PolB2)	Component ids→	PPB2a id	PPB2b id	sequences→	PPB2a	PPB2b
MCY1154023	Archaea	2 (iRadA-PPB2-PPB2-PolB2)	PolB2 + iRadA + 3x PPB2	0	3	3	MCY1154023-MCY1154020-0x_MCY1154021-3x_MCY1154022.pdb	MCY1154023	MCY1154020	MCY1154021	MCY1154022		79.9107	0.81326	0.852163	0.844382		0.523	0.611	-4885.1	1454	11621	289 / 1476	6682.7	0.308197		1971748	Archaea	no_rank	Nitrososphaerota	Nitrososphaeria	Nitrososphaerales	Nitrososphaeraceae	Nitrososphaera	Nitrososphaera sp.	no_rank		iRadA	PPB2	PPB2_2	PolB2		MCY1154021.1	MCY1154022.1		MGRTIPSFRLALEMEEREWKPFRNALDKSDRKKFDEMFDIPRLYTSACSYAVQPVRLYPILMSILLHCYKQLVDCISQVRHMMVVVGIEEEEEKEEEALPLP	MSLFPTDDILAKLQEQWKGYADALRQEDKEAFLTMIEKCYAHAAAINAKGEPFPNEALLMALVFSQYKMINWLVPKLAEFSKKIAEQEE
MCY1154023	Archaea	2 (iRadA-PPB2-PPB2-PolB2)	PolB2 + iRadA + 3x PPB2	1	2	3	MCY1154023-MCY1154020-1x_MCY1154021-2x_MCY1154022.pdb	MCY1154023	MCY1154020	MCY1154021	MCY1154022		81.0661	0.833699	0.876202	0.867702		0.527	0.636	-5061.6	1467	11747	306 / 1541	7050	0.490524		1971748	Archaea	no_rank	Nitrososphaerota	Nitrososphaeria	Nitrososphaerales	Nitrososphaeraceae	Nitrososphaera	Nitrososphaera sp.	no_rank		iRadA	PPB2	PPB2_2	PolB2		MCY1154021.1	MCY1154022.1		MGRTIPSFRLALEMEEREWKPFRNALDKSDRKKFDEMFDIPRLYTSACSYAVQPVRLYPILMSILLHCYKQLVDCISQVRHMMVVVGIEEEEEKEEEALPLP	MSLFPTDDILAKLQEQWKGYADALRQEDKEAFLTMIEKCYAHAAAINAKGEPFPNEALLMALVFSQYKMINWLVPKLAEFSKKIAEQEE
MCY1154023	Archaea	2 (iRadA-PPB2-PPB2-PolB2)	PolB2 + iRadA + 3x PPB2	2	1	3	MCY1154023-MCY1154020-2x_MCY1154021-1x_MCY1154022.pdb	MCY1154023	MCY1154020	MCY1154021	MCY1154022		80.6338	0.829912	0.867748	0.860181		0.53	0.642	-5309	1480	11873	330 / 1641	7465.9	0.509783		1971748	Archaea	no_rank	Nitrososphaerota	Nitrososphaeria	Nitrososphaerales	Nitrososphaeraceae	Nitrososphaera	Nitrososphaera sp.	no_rank		iRadA	PPB2	PPB2_2	PolB2		MCY1154021.1	MCY1154022.1		MGRTIPSFRLALEMEEREWKPFRNALDKSDRKKFDEMFDIPRLYTSACSYAVQPVRLYPILMSILLHCYKQLVDCISQVRHMMVVVGIEEEEEKEEEALPLP	MSLFPTDDILAKLQEQWKGYADALRQEDKEAFLTMIEKCYAHAAAINAKGEPFPNEALLMALVFSQYKMINWLVPKLAEFSKKIAEQEE
MCY1154023	Archaea	2 (iRadA-PPB2-PPB2-PolB2)	PolB2 + iRadA + 3x PPB2	3	0	3	MCY1154023-MCY1154020-3x_MCY1154021-0x_MCY1154022.pdb	MCY1154023	MCY1154020	MCY1154021	MCY1154022		80.7029	0.825126	0.861356	0.85411		0.525	0.645	-5229.5	1493	11999	331 / 1600	7112.6	0.474961		1971748	Archaea	no_rank	Nitrososphaerota	Nitrososphaeria	Nitrososphaerales	Nitrososphaeraceae	Nitrososphaera	Nitrososphaera sp.	no_rank		iRadA	PPB2	PPB2_2	PolB2		MCY1154021.1	MCY1154022.1		MGRTIPSFRLALEMEEREWKPFRNALDKSDRKKFDEMFDIPRLYTSACSYAVQPVRLYPILMSILLHCYKQLVDCISQVRHMMVVVGIEEEEEKEEEALPLP	MSLFPTDDILAKLQEQWKGYADALRQEDKEAFLTMIEKCYAHAAAINAKGEPFPNEALLMALVFSQYKMINWLVPKLAEFSKKIAEQEE
MDA4134991	Archaea	2 (iRadA-PPB2-PPB2-PolB2)	PolB2 + iRadA + 3x PPB2	0	3	3	MDA4134991-MDA4134988-0x_MDA4134989-3x_MDA4134990.pdb	MDA4134991	MDA4134988	MDA4134989	MDA4134990		85.5643	0.845109	0.781678	0.794364		0.502	0.519	-3221.4	1190	9559	282 / 1309	5517.8	0.163967		2026795	Archaea	no_rank	Nitrososphaerota	no_rank	no_rank	no_rank	no_rank	Nitrososphaerota archaeon	no_rank		iRadA	PPB2	PPB2_2	PolB2		MDA4134989.1	MDA4134990.1		MGRTVPSFRIALEQETASWTLYRRSLGIDSREALDRMFNKARTYCSASSNAVRPVKFEGMFMAMAFDHARRLEDLGIGIEKLRLEIHGGE	MVVSEEKVSVRLLKAELESWRPFIEALRFEDRQVAREMMERCTRYAEAIEASGKEYLTEPFFLSVLLTQEKQVAGFEAELEKLRGEVEAWKRSKAGS
MDA4134991	Archaea	2 (iRadA-PPB2-PPB2-PolB2)	PolB2 + iRadA + 3x PPB2	1	2	3	MDA4134991-MDA4134988-1x_MDA4134989-2x_MDA4134990.pdb	MDA4134991	MDA4134988	MDA4134989	MDA4134990		87.3057	0.879242	0.864625	0.867548		0.52	0.551	-3669.4	1183	9486	281 / 1391	6024.5	0.238708		2026795	Archaea	no_rank	Nitrososphaerota	no_rank	no_rank	no_rank	no_rank	Nitrososphaerota archaeon	no_rank		iRadA	PPB2	PPB2_2	PolB2		MDA4134989.1	MDA4134990.1		MGRTVPSFRIALEQETASWTLYRRSLGIDSREALDRMFNKARTYCSASSNAVRPVKFEGMFMAMAFDHARRLEDLGIGIEKLRLEIHGGE	MVVSEEKVSVRLLKAELESWRPFIEALRFEDRQVAREMMERCTRYAEAIEASGKEYLTEPFFLSVLLTQEKQVAGFEAELEKLRGEVEAWKRSKAGS
MDA4134991	Archaea	2 (iRadA-PPB2-PPB2-PolB2)	PolB2 + iRadA + 3x PPB2	2	1	3	MDA4134991-MDA4134988-2x_MDA4134989-1x_MDA4134990.pdb	MDA4134991	MDA4134988	MDA4134989	MDA4134990		85.4555	0.869202	0.832504	0.839844		0.522	0.555	-3409.7	1176	9413	267 / 1296	5665.2	0.229657		2026795	Archaea	no_rank	Nitrososphaerota	no_rank	no_rank	no_rank	no_rank	Nitrososphaerota archaeon	no_rank		iRadA	PPB2	PPB2_2	PolB2		MDA4134989.1	MDA4134990.1		MGRTVPSFRIALEQETASWTLYRRSLGIDSREALDRMFNKARTYCSASSNAVRPVKFEGMFMAMAFDHARRLEDLGIGIEKLRLEIHGGE	MVVSEEKVSVRLLKAELESWRPFIEALRFEDRQVAREMMERCTRYAEAIEASGKEYLTEPFFLSVLLTQEKQVAGFEAELEKLRGEVEAWKRSKAGS
MDA4134991	Archaea	2 (iRadA-PPB2-PPB2-PolB2)	PolB2 + iRadA + 3x PPB2	3	0	3	MDA4134991-MDA4134988-3x_MDA4134989-0x_MDA4134990.pdb	MDA4134991	MDA4134988	MDA4134989	MDA4134990		84.145	0.854859	0.805581	0.815437		0.515	0.525	-3619.5	1169	9340	264 / 1288	5642.3	0.205782		2026795	Archaea	no_rank	Nitrososphaerota	no_rank	no_rank	no_rank	no_rank	Nitrososphaerota archaeon	no_rank		iRadA	PPB2	PPB2_2	PolB2		MDA4134989.1	MDA4134990.1		MGRTVPSFRIALEQETASWTLYRRSLGIDSREALDRMFNKARTYCSASSNAVRPVKFEGMFMAMAFDHARRLEDLGIGIEKLRLEIHGGE	MVVSEEKVSVRLLKAELESWRPFIEALRFEDRQVAREMMERCTRYAEAIEASGKEYLTEPFFLSVLLTQEKQVAGFEAELEKLRGEVEAWKRSKAGS
MDH3276937	Archaea	2 (iRadA-PPB2-PPB2-PolB2)	PolB2 + iRadA + 3x PPB2	0	3	3	MDH3276937-MDH3276934-0x_MDH3276935-3x_MDH3276936.pdb	MDH3276937	MDH3276934	MDH3276935	MDH3276936		85.1693	0.788038	0.755599	0.762087		0.566	0.627	-3339.6	1229	9970	253 / 1226	5267.2	0.177402		2024843	Archaea	no_rank	Nitrososphaerota	Nitrososphaeria	Nitrosopumilales	Nitrosopumilaceae	Nitrosopumilus	Nitrosopumilus sp.	no_rank		iRadA	PPB2	PPB2_2	PolB2		MDH3276935.1	MDH3276936.1		MGRTIPSFRIALYQEEKKWKVFRTALDRKNKKIFDDVFATSRQYISACMMACRPVRLESIFMVVIFHHFKQILSLGEPD	MSLFPDDDLLSKEIESWKAFGDSLRADDRKLFDKMIRQCYQYIKAINSKGPTYTTSSLLMSLILIQHQMIQFLLNKK
MDH3276937	Archaea	2 (iRadA-PPB2-PPB2-PolB2)	PolB2 + iRadA + 3x PPB2	1	2	3	MDH3276937-MDH3276934-1x_MDH3276935-2x_MDH3276936.pdb	MDH3276937	MDH3276934	MDH3276935	MDH3276936		87.8991	0.878087	0.870245	0.871813		0.572	0.629	-3903.4	1231	9996	278 / 1362	6099.2	0.463398		2024843	Archaea	no_rank	Nitrososphaerota	Nitrososphaeria	Nitrosopumilales	Nitrosopumilaceae	Nitrosopumilus	Nitrosopumilus sp.	no_rank		iRadA	PPB2	PPB2_2	PolB2		MDH3276935.1	MDH3276936.1		MGRTIPSFRIALYQEEKKWKVFRTALDRKNKKIFDDVFATSRQYISACMMACRPVRLESIFMVVIFHHFKQILSLGEPD	MSLFPDDDLLSKEIESWKAFGDSLRADDRKLFDKMIRQCYQYIKAINSKGPTYTTSSLLMSLILIQHQMIQFLLNKK
MDH3276937	Archaea	2 (iRadA-PPB2-PPB2-PolB2)	PolB2 + iRadA + 3x PPB2	2	1	3	MDH3276937-MDH3276934-2x_MDH3276935-1x_MDH3276936.pdb	MDH3276937	MDH3276934	MDH3276935	MDH3276936		86.0415	0.866884	0.849091	0.852649		0.57	0.622	-4045.1	1233	10022	293 / 1394	6193.1	0.408076		2024843	Archaea	no_rank	Nitrososphaerota	Nitrososphaeria	Nitrosopumilales	Nitrosopumilaceae	Nitrosopumilus	Nitrosopumilus sp.	no_rank		iRadA	PPB2	PPB2_2	PolB2		MDH3276935.1	MDH3276936.1		MGRTIPSFRIALYQEEKKWKVFRTALDRKNKKIFDDVFATSRQYISACMMACRPVRLESIFMVVIFHHFKQILSLGEPD	MSLFPDDDLLSKEIESWKAFGDSLRADDRKLFDKMIRQCYQYIKAINSKGPTYTTSSLLMSLILIQHQMIQFLLNKK
MDH3276937	Archaea	2 (iRadA-PPB2-PPB2-PolB2)	PolB2 + iRadA + 3x PPB2	3	0	3	MDH3276937-MDH3276934-3x_MDH3276935-0x_MDH3276936.pdb	MDH3276937	MDH3276934	MDH3276935	MDH3276936		86.7536	0.86531	0.850243	0.853257		0.566	0.63	-3961.1	1235	10048	273 / 1320	5893.3	0.40886		2024843	Archaea	no_rank	Nitrososphaerota	Nitrososphaeria	Nitrosopumilales	Nitrosopumilaceae	Nitrosopumilus	Nitrosopumilus sp.	no_rank		iRadA	PPB2	PPB2_2	PolB2		MDH3276935.1	MDH3276936.1		MGRTIPSFRIALYQEEKKWKVFRTALDRKNKKIFDDVFATSRQYISACMMACRPVRLESIFMVVIFHHFKQILSLGEPD	MSLFPDDDLLSKEIESWKAFGDSLRADDRKLFDKMIRQCYQYIKAINSKGPTYTTSSLLMSLILIQHQMIQFLLNKK
MDH3490270	Archaea	2 (iRadA-PPB2-PPB2-PolB2)	PolB2 + iRadA + 3x PPB2	0	3	3	MDH3490270-MDH3490273-0x_MDH3490272-3x_MDH3490271.pdb	MDH3490270	MDH3490273	MDH3490272	MDH3490271		81.1903	0.792831	0.774757	0.778372		0.53	0.582	-3757.4	1341	10943	277 / 1297	5868	0.111112		2024843	Archaea	no_rank	Nitrososphaerota	Nitrososphaeria	Nitrosopumilales	Nitrosopumilaceae	Nitrosopumilus	Nitrosopumilus sp.	no_rank		iRadA	PPB2	PPB2_2	PolB2		MDH3490272.1	MDH3490271.1		MGRTIPSFRIALSQEEKRWRKFRSKLPKQDKKTFDDMFSFAKLYISSGMMVHKLIVIHPLLMSVIFHHYKQLSEIMQKRGGNLQN	MSLFPNDDLLAKEIESWKSFGDTLRKEDRVLFEKMIQDCYGYTNAINIKGDNYSTESLLMSLVLTQQKMIEFLLLQEKNKK
MDH3490270	Archaea	2 (iRadA-PPB2-PPB2-PolB2)	PolB2 + iRadA + 3x PPB2	1	2	3	MDH3490270-MDH3490273-1x_MDH3490272-2x_MDH3490271.pdb	MDH3490270	MDH3490273	MDH3490272	MDH3490271		82.9733	0.845984	0.835945	0.837953		0.537	0.6	-4052.7	1345	10988	293 / 1431	6470.5	0.422107		2024843	Archaea	no_rank	Nitrososphaerota	Nitrososphaeria	Nitrosopumilales	Nitrosopumilaceae	Nitrosopumilus	Nitrosopumilus sp.	no_rank		iRadA	PPB2	PPB2_2	PolB2		MDH3490272.1	MDH3490271.1		MGRTIPSFRIALSQEEKRWRKFRSKLPKQDKKTFDDMFSFAKLYISSGMMVHKLIVIHPLLMSVIFHHYKQLSEIMQKRGGNLQN	MSLFPNDDLLAKEIESWKSFGDTLRKEDRVLFEKMIQDCYGYTNAINIKGDNYSTESLLMSLVLTQQKMIEFLLLQEKNKK
MDH3490270	Archaea	2 (iRadA-PPB2-PPB2-PolB2)	PolB2 + iRadA + 3x PPB2	2	1	3	MDH3490270-MDH3490273-2x_MDH3490272-1x_MDH3490271.pdb	MDH3490270	MDH3490273	MDH3490272	MDH3490271		80.7888	0.829156	0.814591	0.817504		0.538	0.6	-4195.7	1349	11033	301 / 1472	6620.1	0.398509		2024843	Archaea	no_rank	Nitrososphaerota	Nitrososphaeria	Nitrosopumilales	Nitrosopumilaceae	Nitrosopumilus	Nitrosopumilus sp.	no_rank		iRadA	PPB2	PPB2_2	PolB2		MDH3490272.1	MDH3490271.1		MGRTIPSFRIALSQEEKRWRKFRSKLPKQDKKTFDDMFSFAKLYISSGMMVHKLIVIHPLLMSVIFHHYKQLSEIMQKRGGNLQN	MSLFPNDDLLAKEIESWKSFGDTLRKEDRVLFEKMIQDCYGYTNAINIKGDNYSTESLLMSLVLTQQKMIEFLLLQEKNKK
MDH3490270	Archaea	2 (iRadA-PPB2-PPB2-PolB2)	PolB2 + iRadA + 3x PPB2	3	0	3	MDH3490270-MDH3490273-3x_MDH3490272-0x_MDH3490271.pdb	MDH3490270	MDH3490273	MDH3490272	MDH3490271		79.7078	0.807299	0.787248	0.791258		0.535	0.583	-3858.3	1353	11078	288 / 1398	6211.6	0.413655		2024843	Archaea	no_rank	Nitrososphaerota	Nitrososphaeria	Nitrosopumilales	Nitrosopumilaceae	Nitrosopumilus	Nitrosopumilus sp.	no_rank		iRadA	PPB2	PPB2_2	PolB2		MDH3490272.1	MDH3490271.1		MGRTIPSFRIALSQEEKRWRKFRSKLPKQDKKTFDDMFSFAKLYISSGMMVHKLIVIHPLLMSVIFHHYKQLSEIMQKRGGNLQN	MSLFPNDDLLAKEIESWKSFGDTLRKEDRVLFEKMIQDCYGYTNAINIKGDNYSTESLLMSLVLTQQKMIEFLLLQEKNKK
TLY12083	Archaea	2 (iRadA-PPB2-PPB2-PolB2)	PolB2 + iRadA + 3x PPB2	0	3	3	TLY12083-TLY12080-0x_TLY12081-3x_TLY12082.pdb	TLY12083	TLY12080	TLY12081	TLY12082		73.7323	0.545717	0.739597	0.700821		0.527	0.632	-4337.5	1371	11065	272 / 1335	5978.2	0.242082		2026795	Archaea	no_rank	Nitrososphaerota	no_rank	no_rank	no_rank	no_rank	Nitrososphaerota archaeon	no_rank		iRadA	PPB2	PPB2_2	PolB2		TLY12081.1	TLY12082.1		MGRTIPSFRMAETREIEEWKPFRRALPRRERAAFDELLRGAKLYASASSAAVRTSRFEGMFIALLFHHQKMLAEIEEVVAGLKRQ	MTLSGEEVRQEIESWRGFAEALRGEDRDLFNEMMRRCYEYAPAMQVKAYPFPSEALFMGLIFMQQKAITSLAKEIKRLARLDT
TLY12083	Archaea	2 (iRadA-PPB2-PPB2-PolB2)	PolB2 + iRadA + 3x PPB2	1	2	3	TLY12083-TLY12080-1x_TLY12081-2x_TLY12082.pdb	TLY12083	TLY12080	TLY12081	TLY12082		74.6829	0.573606	0.744849	0.7106		0.534	0.605	-4398.1	1373	11080	278 / 1409	6275	0.311073		2026795	Archaea	no_rank	Nitrososphaerota	no_rank	no_rank	no_rank	no_rank	Nitrososphaerota archaeon	no_rank		iRadA	PPB2	PPB2_2	PolB2		TLY12081.1	TLY12082.1		MGRTIPSFRMAETREIEEWKPFRRALPRRERAAFDELLRGAKLYASASSAAVRTSRFEGMFIALLFHHQKMLAEIEEVVAGLKRQ	MTLSGEEVRQEIESWRGFAEALRGEDRDLFNEMMRRCYEYAPAMQVKAYPFPSEALFMGLIFMQQKAITSLAKEIKRLARLDT
TLY12083	Archaea	2 (iRadA-PPB2-PPB2-PolB2)	PolB2 + iRadA + 3x PPB2	2	1	3	TLY12083-TLY12080-2x_TLY12081-1x_TLY12082.pdb	TLY12083	TLY12080	TLY12081	TLY12082		72.5667	0.554382	0.691105	0.663761		0.534	0.591	-4441.5	1375	11095	292 / 1494	6644	0.354572		2026795	Archaea	no_rank	Nitrososphaerota	no_rank	no_rank	no_rank	no_rank	Nitrososphaerota archaeon	no_rank		iRadA	PPB2	PPB2_2	PolB2		TLY12081.1	TLY12082.1		MGRTIPSFRMAETREIEEWKPFRRALPRRERAAFDELLRGAKLYASASSAAVRTSRFEGMFIALLFHHQKMLAEIEEVVAGLKRQ	MTLSGEEVRQEIESWRGFAEALRGEDRDLFNEMMRRCYEYAPAMQVKAYPFPSEALFMGLIFMQQKAITSLAKEIKRLARLDT
TLY12083	Archaea	2 (iRadA-PPB2-PPB2-PolB2)	PolB2 + iRadA + 3x PPB2	3	0	3	TLY12083-TLY12080-3x_TLY12081-0x_TLY12082.pdb	TLY12083	TLY12080	TLY12081	TLY12082		70.4823	0.550061	0.680436	0.654361		0.52	0.609	-4501.1	1377	11110	288 / 1506	6574.3	0.36426		2026795	Archaea	no_rank	Nitrososphaerota	no_rank	no_rank	no_rank	no_rank	Nitrososphaerota archaeon	no_rank		iRadA	PPB2	PPB2_2	PolB2		TLY12081.1	TLY12082.1		MGRTIPSFRMAETREIEEWKPFRRALPRRERAAFDELLRGAKLYASASSAAVRTSRFEGMFIALLFHHQKMLAEIEEVVAGLKRQ	MTLSGEEVRQEIESWRGFAEALRGEDRDLFNEMMRRCYEYAPAMQVKAYPFPSEALFMGLIFMQQKAITSLAKEIKRLARLDT
				PPB2a count	PPB2b count	PPB2 total					N		pLDDT	pTM	ipTM	ranking score (0.8 ipTM+0.2 pTM)	VoroMQA results→	score	i_score						i_score*
				0	3	3					5	Average→	81.1134	0.756991	0.780759	0.776005		0.5296	0.5942						0.200552
				1	2	3					5	Average→	82.7854	0.802124	0.838373	0.831123		0.538	0.6042						0.385162
				2	1	3					5	Average→	81.0973	0.789907	0.811008	0.806788		0.5388	0.602						0.380119
				3	0	3					5	Average→	80.3583	0.780531	0.796973	0.793684		0.5322	0.5984						0.373504
				0	3	3					5	STDEV.S→	4.80089	0.120225	0.0431933	0.0521162		0.0231149	0.0463433						0.0761349
				1	2	3					5	STDEV.S→	5.36716	0.129285	0.0545177	0.0687257		0.0201122	0.033447						0.106683
				2	1	3					5	STDEV.S→	5.39724	0.133066	0.0698593	0.0815757		0.0184174	0.0329166						0.101518
				3	0	3					5	STDEV.S→	6.19104	0.130895	0.071994	0.0822956		0.0202904	0.047189						0.1017
				0	3	3					5	CONFIDENCE.T(0.05,STDEV.S,N)→	5.96109	0.149279	0.0536316	0.0647108		0.028701	0.0575428						0.094534
				1	2	3					5	CONFIDENCE.T(0.05,STDEV.S,N)→	6.66421	0.160529	0.0676927	0.0853343		0.0249726	0.0415299						0.132464
				2	1	3					5	CONFIDENCE.T(0.05,STDEV.S,N)→	6.70155	0.165223	0.0867418	0.10129		0.0228682	0.0408713						0.126052
				3	0	3					5	CONFIDENCE.T(0.05,STDEV.S,N)→	7.68719	0.162527	0.0893924	0.102184		0.0251938	0.0585929						0.126278

## Sheet: 4_PolB2-xRadA_dimers
Organism	PolB group	PolB2 id	iRadA/RadA	iRadA/RadA id	model file	AF results→	pLDDT	pTM	ipTM	ranking score (0.8 ipTM+0.2 pTM)	VoroMQA results→	score	i_score	i_energy	res	atm	i_size	i_area	Taxonomy data→	TaxID	Superkingdom	Kingdom	Phylum	Class	Order	Family	Genus	Species	Strain
Sulfolobus islandicus REY15A	PolB2	WP_014513664.1	iRadA	WP_012710852.1	WP_014513664-WP_012710852.pdb		91.1493	0.883661	0.864606	0.868417		0.56	0.479	-528.3	746	6141	46 / 227	920.5		43080	Archaea	no_rank	Thermoproteota	Thermoprotei	Sulfolobales	Sulfolobaceae	Sulfolobus	Sulfolobus islandicus	Sulfolobus islandicus REY15A
Sulfolobus islandicus REY15A	PolB2	WP_014513664.1	RadA	WP_012711863.1	WP_014513664-WP_012711863.pdb		82.4922	0.635731	0.195793	0.283781		0.537	0.191	28.1	879	7097	71 / 302	1258.3		43080	Archaea	no_rank	Thermoproteota	Thermoprotei	Sulfolobales	Sulfolobaceae	Sulfolobus	Sulfolobus islandicus	Sulfolobus islandicus REY15A

## Sheet: 5_Full-PolB2_complex_with_clamp
PolB2 id	Superkingdom	operon group	model of complex	model file name	AF results→	PLDDT	pTM	ipTM	ranking score (0.8 ipTM+0.2 pTM)	VoroMQA results→	score	i_score	i_energy	res	atm	i_size	i_area	Taxonomy data→	TaxID	Superkingdom	Kingdom	Phylum	Class	Order	Family	Genus	Species	Operon→	-3	-2	-1	0 (PolB2)	1	2	3	Component Ids→	PolB2 id	iRadA id	PPB2 id	PCNA/β-clamp id	sequences→	PolB2	iRadA	PPB2	PCNA/β-clamp	Predicted clamp binding motifs (3 iterations, score 0 cutoff) →	PolB2 PCNA/β-clamp binding motif address	PolB2 PCNA/β-clamp binding motif address	C-terminal length
WP_050048138	Archaea	1a (iRadA-PPB2-PolB2)	PolB2 + iRadA + 3x PPB2 + 3x PCNA	A-WP_050048138-WP_050048136-3x_WP_050048137-3x_WP_050049189.pdb		88.7725	0.824886	0.817533	0.819003		0.567	0.559	-6197.2	1971	15260	529 / 2533	10913.4		1604004	Archaea	no_rank	Euryarchaeota	Halobacteria	Halobacteriales	Halobacteriaceae	Halanaeroarchaeum	Halanaeroarchaeum sulfurireducens			iRadA	PPB2	PolB2					WP_050048138	WP_050048136	WP_050048137	WP_050049189		MTFKVDYLDEGVLAWESESDGATVSVDEDYRPTIYLAADEYSIVEANRAAVDDHPNVVKTARESWRRGFRHDHEPMLRIDVADIDAVTPVARQLSTLERAGDLRLFNVDFSREFRYCLETECIPADDADLSTLSLAAPPTELAADDPGVREATVDGQTVTGDPVGVLDTVLDRVQHRDPDVLVLGSADIVPQLFAVADEHELGPVRLGRRPGYQRLAGRSTYESYGRVGHSPARYNVPGRAIIDRSNTFFYHETNLAGCLDLVGRSGKPLQELAWASIGNVLTAMQIHEALDRDVLVPWRSWRHERFKSMRTLDDADRGGHTITPAVGLHETVHELDFSSLYPSIIVGKNISPETIRGDCEESETVPRLGYDVCTDRGYLPDVLAPLIEDREAIKTAIR…	MSRSASQSTPLPELPRLSPGVWLLETTGHDLASLHTLVVDHLLLGDGSAVWIDAGERGRSQLLREIAPDPRVLDRIRIARGFTAFQHAALVETAADVVDGTVGLVVAPAVDFPYRDEEGRGVAPRKLLLRTIARLARFARDQSIPVLLTRTGANGLGKPVASVAGDTITVERTRFGPRFESDAFETLVYPARRGHAQTTLAFWRRVLAARQPLYASAPGSTDPSPGSREGVLSDGAH	MGRTNPTYRDLLERVEGRWEPYRRGLRRDDKPHFDRLFGHARTHADASGLQNHDDPMAAILLSVALEQEKEIAALSARVAALEAAIEDSSGERG	MFKAIVSADTLRTTLDSVSVLVDECKIHLNEEGLAIRAVDPANVGMVDLELDAAAFESYEADGGLIGVSLARLEDIAGMADAGQLVQLELDEETRKLHIQIDGLEYTLALIDPDSIRQEPDLPDLDLPARIVIEGADIDRAVRAADMVSDHIALGVDEGDEQFYVDAEGDTDDVHLELGRADLIDLEAGDAHSLFSLDYLKDMNKAIPKDGEVAVDLGEEFPVKMHFEIAEGLGQVTFMLAPRIQSE		698	ATSLSAFE	6
WP_255191962	Archaea	1a (iRadA-PPB2-PolB2)	PolB2 + iRadA + 3x PPB2 + 3x PCNA	A-WP_255191962-WP_255191964-3x_WP_255191963-3x_WP_255192907.pdb		89.0019	0.808954	0.79551	0.798198		0.578	0.593	-6463.7	1931	15262	522 / 2528	10714.9		2963433	Archaea	no_rank	Euryarchaeota	Halobacteria	Halobacteriales	Natrialbaceae	Natronobeatus	Natronobeatus ordinarius			iRadA	PPB2	PolB2					WP_255191962	WP_255191964	WP_255191963	WP_255192907		MAFKIDFLDDGVYEWTATDDGVSVRRIEDYTPSVYVTTEHEGDSKFDAVNELLQSHPAVVTVDQERWRRGFRHDAEDVLRVDLESIGVVRNVAERVTALDRPGTHRCYNVDLSREFRYCLERDRDPTPARELTTLELEVEPVELATPPITELTVGSEQVAGDAVSVLEAITDALSTVAPDVLICSTTEIVPVLYRTAAEHDLDFQLGRRPGWQQLAGRSTYESYGQVGHSPARYDVPGRVLIDRSNTFFHHQSGLDGCLDLVQRSRKPLQELAWASIGNVLTAIQIREARDRNVLVPWRYWRHEFFKPMSTLHDADRGGHTFAPEVGLHENVHELDFSSLYPNIIRTRNVSPETIRCSCHADREDVPELGYSICDEPGYLPDVLGPLIDDRDAMKAELR…	MGIHDQTIPELPTLESGVQLLETAGGSRGPLHALVADHVLRTGGSAYWIDSHGHATTRPLYRLAPHFRLLDRIHVARGFTAFQHHALVDSVSPLIDEETSLLVLPALDGQYRSDSLRRTERTNLLTRTIATIAAIAREHDLPVLITKTRDDAFADPVVNAAREVIECEHTRFGPRFVADDFETLVYPASSGHVQTTLTFWKRVLAARQPLYERPSTTIPSPPEVTADGSY	MGRTNPTYRDLLSGLETRWQPYRRGLRRDDQERFDRLFEHARAHADAAGTLNHPEPFYPLLISILLEQAQRIEELEAQVDAIDELE	MFKAIVSAETLSSALDSVSVLVDECKIHLEEEGLAIRAVDPANVGMVDLSLDATAFESYEADGGLIGVDLSRLEDIAGMAESGQLVQLELDEETRKLHIQIDGLEYTLALIDPDSIRQEPDIPDLDLPAQVVLEGKDVNRSVKAADMVSDHIALGVDDGAEYFYVDAEGDTDDVHLELTDADLIDLQVGPAHSLFSLDYLKDMNKAIPGDTEVTLELGEEFPIKLHFAFAEGQGQVTYMLAPRIQSD
WP_076579486	Archaea	1a (iRadA-PPB2-PolB2)	PolB2 + iRadA + 3x PPB2 + 3x PCNA	A-WP_076579486-WP_076579491-3x_WP_076579489-3x_WP_076582662.pdb		83.0892	0.753962	0.734138	0.738103		0.551	0.586	-7266	2142	16708	553 / 2707	11483.9		588898	Archaea	no_rank	Euryarchaeota	Halobacteria	Halobacteriales	Natrialbaceae	Natronorubrum	Natronorubrum daqingense			iRadA	PPB2	PolB2					WP_076579486	WP_076579491	WP_076579489	WP_076582662		MSPYTFEFADDSVREWTLTETGAEPTLVEEYAPSVFVSGPDDALADLRSRLESDPKVDDLSVERWARDLHEVHVGERSRLLRVDLERVSDVRQLAREIRGVHERETHAPGTFRLYDVDLEPGFRYCLDRGIDPTPSRDLRVLRIEIDDAALADGDVTAIRLEGESVLEDERRPDRDRDADDVQAVGRGSDGARTVGNVPDDARATLENLQWRLERDDPDVLVVSHAELVPLLSRRAAEVGLESFALGRLPGWTRLAGSNTYESYGRVGHSPARYRVPGRAIVDTSNSFLWQQSGLAGLEYMVERTGRPLQEAAWGSIGTLLTSRQIRLARREWDVLAPQNKWEPERFSDVRTLHAADRGGFTFAPDVGFHERVHEIDFASLYPRIICEYGISPETVGCA…	MRTHAFEFGTGVTLLEVPSPRSTIGHRLACARLAEMAGSGTGGKRGNATAYWIDARNAAAPQLLSECAASPHHLEPLQIARAFTAYQHHSLVREVTRHVDASTELLVAPNVASLYHDADLSEWEREDLLAASLETLAELGRVLECPVLVTSAVDEHADTIAAYAATRIECVRTRDGIRLEAAHSDGKSDATGGAGEGLTIDETAGYWHEEYWQTTIPYWVECYGAVGEVRSVVDAHDRGLLEVTP	MGRTNPTYRDSLRALESEWSPMRRALRREYQADFDRLFDRGRTFADAAGYANPMDPERAFVLSLLLAHEVEIRRLRGELEEVEGRVSDSESEGQVPDSKSVDRISDSNDEPDATPEDKSDATREGPG	MFKAIVSAETLTSALDSISVLVDECKIHLEEDGLEIRAVDPANVGMVDLSLDAAAFESYEADGGLIGVDLSRLEDIAGMAGSGQLIQFELDEETRKLHIQIDGLEYTLALIDPDSIRQEPDIPDLDLPAEVVLEGSDVNRSVKAADMVSDHIALGVDEGEEFFYVNAEGDTDDVHLELTQEDLIDLQVGPAHSLFSLDYLKDMDKAIPADTEVTLQLGEEFPVKIYFGFAEADGQVTYMLAPRIQSE		767	VTRLSSFL	1
WP_090505604	Archaea	1a (iRadA-PPB2-PolB2)	PolB2 + iRadA + 3x PPB2 + 3x PCNA	A-WP_090505604-WP_139305373-3x_WP_245726661-3x_WP_090506199.pdb		81.162	0.73869	0.717977	0.72212		0.546	0.576	-6938.3	2168	16909	559 / 2699	11503.8		640943	Archaea	no_rank	Euryarchaeota	Halobacteria	Halobacteriales	Natrialbaceae	Natronorubrum	Natronorubrum sediminis			iRadA	PPB2	PolB2					WP_090505604	WP_139305373	WP_245726661	WP_090506199		MSPYTFEFADGSVREWSLTESGAEPTLVEAYAPSVFVSGPDDALVDLRSRLESDPKVDDLGTERWARDLHEAHVGERSRLLRVDLERVDDVRQLAREIRGVHERETHAPGTFRLYDVDLEPGFRYCLDRGIDPTPTRELRALHIEIDDTALADGDVTAIRLEGESVLEDERRPDRDRDADGARAAGRGLDGARTVGSGPDDARATLETLQWRLGRDDPDVLVVSHAELVPLLSRRASEVGLESFALGRLPGWTRLAGSNTYESYGRVGHSPARYRVPGRAIVDTSNSFLWQQSGLAGLEYMVERTGRPLQETAWGSIGTLLTSRQIRLARREWDVLAPQNKWEPERFSDVRTLHAADRSGFTFAPDVGFHERVHEIDFASLYPRIICEYGISPETVGCA…	MQTHGFEFGTGMVLLEVPSPRSTIGHRLACARLAEMTGHDTVGRKANATAYWIDARNAAAPRILSECATSPRHLESLQVARAFTAYQHHSLVRKVTHRVDASTELLVSPNVASLYHDADLPEWEREDLLAASLETLAELGRVLECPVLVTSAVDEHADTIAKYATTRIECVHTREGIRLEAAHSDRGSDANGGAGRDEGLTIDETAGYWHEEYWQTTIPYWVECYGAVDEVRSVVDAHDRGLLEVTP	MGRTNPTYRDSLRALESEWGPMRRALRREYQLDFDRLFDRGRTFADAAGHANPMDPERAFVLSLLLAHEVEIRRLRGELEEMEERISGSKSDGQVPDSRSMGRISGSTDEPDATSDGEPDATRDDEPDATREGPE	MFKAIVSAETLTSALDSISVLVDECKIHLEEDGLEIRAVDPANVGMVDLSLDAAAFESYEADGGLIGVDLSRLEDIAGMAGSGQLIQFELDEETRKLHIQIDGLEYTLALIDPDSIRQEPDIPDLDLPAEVVLEGSDVNRSVKAADMVSDHIALGVDEGEEYFYVNAEGDTDDVHLELTQEDLIDLQVGPAHSLFSLDYLKDMDKAIPADTEVTLQLGEEFPVKIYFGFAEADGQVTYMLAPRIQSE		767	VTRLTSFL	1
MBN1784956	Archaea	1a (iRadA-PPB2-PolB2)	PolB2 + iRadA + 3x PPB2 + 3x PCNA	A-MBN1784956-MBN1784958-3x_MBN1784957-3x_MBN1785233.pdb		87.0579	0.741896	0.714926	0.72032		0.586	0.614	-5798.4	1964	15672	493 / 2281	9872		3072974	Archaea	no_rank	Candidatus Bathyarchaeota	Candidatus Bathyarchaeia	Candidatus Bathyarchaeales	Candidatus Bathyarchaeaceae	Candidatus Bathyarchaeum	Candidatus Bathyarchaeum sp.			iRadA	PPB2	PolB2					MBN1784956	MBN1784958	MBN1784957	MBN1785233		MNVWVITEEGKRVHLIDEFEPRIYVSDREKRLQNLFQELGSDISVDCCRFVQKYATPTASEKTEVLEIGLKDYKKCSFLVRRILKAGRYLRYRVHNCDLKPSQHYLYERDIFPLAFVEIEVKQFGLRYSLLDSVESIDYSVPPLRLISLNLHVSKKNRLAAFNESLEKAVLSTAGKEFVIDSGEEKDKLLQIVDTIASLDPDIILTRGGDSFIFPYLARRALVNNVLNSFVLSRDGSPLIAEHKIGKSYFSYGRTFYRAPTRRLYGRIHIDESNTFIWRESGIEGLVEIARSCRVPLHRASRSSIGTSMSSLQNCQAVKDNYLVPRNKHVGEAFKSAYQLLVGDRGGFVYEPRMGIHEGVGEVDFSSMYPSLMSKYNISAETVLCKCCPDSSLRIPELG…	MYHKLVLEPTFSQLQLSLNIENVDNLFSGFMLGDFAVLRGFSVNSLLSSLCVRAQLPYQLGGLETNVLFIDGGNSFRLYEISLVAQACELDPKEVLERIYVSRAFTAYQLTSLVLEQLQNAIEKFDSKLIILSNLAQLYLDKDIPKKEAEDVFLQLTKYLADFANKNHVILVATHPPRSWSKNSRFFEEVLCSRAYVVATIRKFRNRPHFVLEKHPSFKLGKVELPSEEVTLLDFLEG	MGKTVESYRMALDREAQRWIGFARALRKEDRVVFEQLMDICRNYASAGSNATRPVMFEAMIMSVLLHQQKILNKLEKK	MFKAKMADAKVLKDMMGAISILVDEATFDLTPEGITLRAMDPSRVAMVDFEWPKTVFDEYSCSETMKMCINISEMLKLLRRTGKDESVELSLDEKSGKLKISIRGNYSRTFNMPTLEAMDEEVPTPKVNFNVKAKTTTQGLREAIEDASLVSDHVRIEADQEKMIMNASGDIMGARIEFKAGDDVLLEMTAKEASKATFSLSYLSEIVKAAVPTSEIVVIEFSTDMPIKLDFQQDKDGQLKFFLAPRIEVE		733	CTRLDSF-	-1
WP_071932649	Archaea	1a (iRadA-PPB2-PolB2)	PolB2 + iRadA + 3x PPB2 + 3x PCNA	A-WP_071932649-WP_071932650-3x_WP_070364360-3x_WP_070365793.pdb		87.2059	0.775688	0.758531	0.761962		0.577	0.588	-6058.6	1930	15056	509 / 2463	10596.1		1873524	Archaea	no_rank	Euryarchaeota	Halobacteria	Halobacteriales	Halobacteriaceae	Halodesulfurarchaeum	Halodesulfurarchaeum formicicum			iRadA	PPB2	PolB2					WP_071932649	WP_071932650	WP_070364360	WP_070365793		MFKIDYREDGAVRRWTTTEDGATVTVDTDYRPTIYLWAAEWETVQTHREHVAAHPNVASVTVASKRPGWRHDPQDVLEVTLTDIEAVDALAPQLANMGRPGDLRLFNVDFSRGFRYCLETGQSPVPTGSLHTLSIDVPAVEVHREGHLREATVEGESITGDPSQVLDGVLDRIHDADPDVLVLSSAEIVPELFAIADTQERDPIAVGRLPGYRKLAGESTYESYGQVGHSPARYSVPGRAIIDRSNTFFYAQTNLAGVLDLVARSHKPLQELAWASIGNVLTAIQIRAATRRDVLVPWRSFRHEQFKTMGQLRAADRGGFTFSPDVGLHEDVHELDFASMYPNIIVTRNISPETIRGDCDSSTTVPELDYEICEQPGYLPDVLEPLVTAREEIKAERAA…	MHHTGSVPELPQLSPGVRLLDAPRRSIGPLHALVLDHLLVTGGTAVWIDAHGHATTTYLAEVAPSPRVLDRVRVARGFTPYQHQSLLQDAAAEIDGDTSLVVAPAVDGLYRDEDVRGAEPQSMLLRSVARLARYAREAEIPVLTTRAAADEFSAPVSQVADSTITVERTRFGPRFRSPNFETQIYAESGPTMQTTLTYWARILRARRPAHETQPSQERAIAEVSP	MGRTNPTYRDRLDALEADWGPYRRSLRQHEQGPFDRLWEHARAHADASGMYNPADPMQTVLLSVCLEQERAIQTLTERVSSLEAD	MFTAIVSAETLRTTLDSVSVLVDECKIHLTEDGLEIRAVDPANVGMVDLELEAAAFESYEADGGIIGVDLSRLEDIAGMADAGQLVQLELDEETRKLHIHIDGLEYTLALIDPDSIRQEPDLPDLDLPARIVIEGRDIDRAVRAADMVSDHIALGVDTAAEHFYVDAEGDTDDVHLELGPEDLISLELGEAHSLFSLDYLKDMNKAIPADGEVVVELGEEFPVKFHFDIAEGLGNVTYMLAPRIQSE
WP_066385324	Archaea	1a (iRadA-PPB2-PolB2)	PolB2 + iRadA + 3x PPB2 + 3x PCNA	A-WP_066385324-WP_066385307-3x_WP_066385304-3x_WP_066383518.pdb		87.365	0.708814	0.684747	0.68956		0.572	0.606	-5879.6	1954	15351	476 / 2341	9949.5		1008153	Archaea	no_rank	Euryarchaeota	Halobacteria	Halobacteriales	Halococcaceae	Halalkalicoccus	Halalkalicoccus paucihalophilus			iRadA	PPB2	PolB2					WP_066385324	WP_066385307	WP_066385304	WP_066383518		MVYKIDFLKDVYEWSITPGGAEYERVTDYTPTIYATYDGRTEDGLSNIRERLEYYPTVVSMVIEQWRRGFRHEHEPVLRIDVRGLADVPSLASRIRRLSEPGEYKLYNVDLSREFRYCLERGRDPTPTRVPVTLAIDVAPPELVNPPLTELTLDDETVTGSPEAILHAIQRRLGQVDPDVLVFSSGEILPTLSEMADQHEVDLRLGRRPGWEQLAERSTYESYGSVGHSPARYNVPGRVIIDRSNTFFHFQSGLDGCLDMVERSGKPLQELGWASIGNVLTAIQIREARDRGVLVPWNSWRHEFFKPLSTLHDADRGGYTFSPEVGFHEDVHELDFSSLYPNIICQFNISPEMIRCDCHADRADVPGLGYSICDERGDLPDVLQPLIDARDTMKQEIRE…	MESNRSNRIPELPSLSDGVYLLEIESVRGPLHTLVLDHILTTRGPAYWIDTHGHATTQPLARLAPDPHVLDRICVARGFTAFQHYALTETLSTVVNSTASLIVCPAIDGLYRADGLREDDRQAMLVRALAMLSAVAREYDLSVMLTRTREDTFSEPVANAAGDLIKCEQTRLGPRFYSGGFETLVYPLGNGQLQTTLAFWMRILEARQPVYDAAQVGPQSSEVPANGSY	MGRTNPTYRDVLRALDNQWSDYRRGLRREDQQRFDQLFAYIRAHADASGYLNHTEPFYPALVSIDLEQEARFDELESRLAQVENEIASIEGEE	MFNAIVSADTLGTALDSVSALVDECTIHLNEDGLAIRAVDPANVGMVDLSLEKSAFESYEADGGKIGVNLSRLQDTVGMADAGGLVHLELDEETRKLHIQLDGLEYTLALIDPDSIRQEPDIPDLDLPANVVVEGRDINRAVKAADMVSDHIALGVDESESVFYVEAEGDTDNVDLRLDEADLIDLTPGPAHSLFSLDYLKDMNKAIPTDGEVTIELGEEFPVKLHFEIAEGEGQVTYMLAPRIQSD
MBL7167843	Archaea	1a (iRadA-PPB2-PolB2)	PolB2 + iRadA + 3x PPB2 + 3x PCNA	A-MBL7167843-MBL7167845-3x_MBL7167844-3x_MBL7168935.pdb		85.0956	0.675421	0.615736	0.627673		0.585	0.575	-6014.9	1977	15661	541 / 2468	10631.8		2026714	Archaea	no_rank	Candidatus Bathyarchaeota	no_rank	no_rank	no_rank	no_rank	Candidatus Bathyarchaeota archaeon			iRadA	PPB2	PolB2					MBL7167843	MBL7167845	MBL7167844	MBL7168935		MGFDGWLLDVRFDGDEAVLWLRTAEGEKVKLRDRYTPDFYAEPLGMTAAQLRDLLEEHDLVAGVSTARRRSSIREMAETEVVNIRVDEVGNYRALLDEVDRMPCVAATYDGDLEHELKYLCDRSLIPLGHVEVEADGRALRSIAPIPRTLEVEPPPIRLLAFALKLGSSRGEILTFDENLEQEYAFAGPTRQVLRDFLDHFADLDPDIVASRPKDLSDLLTLSRLLGHRRFGRVTRDGPVLYGGRAHVSLSTYGRLSLAGLVERVQYTRLPARLSAEWAAGRAIESRQCYEARRRGVLLLHRGGFQPVMTMRELLYRDSGGLIFTPDVGLHENVASLDFESMFPNLIVRRNISYENVRDLRDREGFIVDFTRETLDRRLYFKHLRYRLPKDSQEWRWCE…	MDSPQTRGAQTGPPFESALTILQRREGHRALATGSPELDSLTGGMDPGLFYLFYGDEGCELPDTLLLRLLVEAVREEGSRAVYLLCGNYRRSRTVMDPELLISLIDASGLDIDDSLSRIHVVSAFSERHLLKAPALVEALLEEHGGFSLVAVQQLAKLFYGEDALRFETLNAFTGIVSRLRATCAERGAVLAATCRSSDRGRPIPLPEGGSFLRHSANAIIYLRESKGGPASAYAVKHPDRARTGLAVHFGEEGALWGA	MGRITRDSMRGRLQDAMVHLRKKYRAALKDDEMQRAFDELWPSWSSEQGAMIFAEVLSALDLLLLTAAVDNRREIEALRGELEGLRRGV	MFEVEISKIEPFRNLVKALSVIVEEGTFNMNEAQIKLLAMDPSHVAMVDFELPREFFDKYSCEGEPRLTVNIGEFLKFLDRVDRDEHVTIKLDEEQARLVILCKRGGHSRRFMMPILEPLDEEVPQPKIFFKASARILTGSLRRAMRDASLVSEHVKLEVGGETFKISATGDMGSALSEWEKASDELLELKAEEDSNANFTLSYLNDIVNAVQASSEVATLELSTDMPIKMDFELPQGRLIYYLAPMIGV		685	PRRLEEFL	9
WP_247417172	Archaea	1a (iRadA-PPB2-PolB2)	PolB2 + iRadA + 3x PPB2 + 3x PCNA	A-WP_247417172-WP_247417178-3x_WP_247417175-3x_WP_247414337.pdb		83.9168	0.745452	0.72249	0.727082		0.555	0.562	-6568.4	2084	16354	529 / 2659	11509.8		1872699	Archaea	no_rank	Euryarchaeota	Halobacteria	Halobacteriales	Haloarculaceae	Halomarina	Halomarina salina			iRadA	PPB2	PolB2					WP_247417172	WP_247417178	WP_247417175	WP_247414337		MPFTFDFLDGDVLAWSVDGDGVACERIEDYRPTMYVSAASHERADLDEIRGFVAEHPHVVDMAYERHRPGFRHDAEAVLRVDVDDVKSVTSVAHTVRGWGTPGEYRLFDVDLSREFRFCLERDVEPLPGGDVEPDDDSSRELRVCTIDVAATQLASDAITGLAVDGRDYTGDPQDVLDDLVAHLRESDPDVLDLNTARLVPRLSATAAAHDREDLFLGRRPGWQQLAGASTYTSYGEVGHSPARYSVPGRVIVDRSNTFLWNRSNLAGCLFVVEQSRKPLQELAWASIGNVLTAIQIREARRRNVLVPWNSWRCEFFKGARQHLDADRGGHTVEPEVGVHEDVHELDFSALYPNIMVTRNVSPETVCCGCHADREDVPGLGYSICDEQGYLTDVLGPLI…	MRERDGEGIPELPTLGTGVHLLETDDSVRAAVHSLVVDHLLIHSGEALWADSHGHARTQSLVRLAPSRRFLDRIRMARAFTAFQHQTLLARLADRVDGDTALVVVPAFDHHYRSDDLTRGEPERMVEAGVGHVEAVAERHDVAVLVTRERDDDLTDPVAGIADERMRVETTRFGPRFVADGFETLVYRGHDYVQTTLAFWSRVLEERQQARESLRREVLA	MGRTNRTFRDLLRGIERRWGDYRRALRRRDQSRFDRLFTYARRHADAASYLNHETPLFPALVGIDLEQERRLDALDDRLRAVESGSDERAGDERGADGRVDGPDDGDPDDGDPDDASDGNGATERPSTPSE	MFKAIVSSGTLRAALDSVGVLVDECKIRLDEDELTIRAVDPANVGMVDLSLSPDAFESYETDGGVIGVDLSRLEEMVKMASADQLVHLELDEETRKLHISMEGLEYTLALIDPDSIRQEPDLPDLDLAAEIVLEGSHIDRAVKAADMVSEHIVLGVDDEEDHFYVEAQGDTDDVHFVLDREDLIDLTAGDAHSLFSLDYLKEMNKAIPKDAEVTVELGEDFPVKMHFDIAEGQGNVTYMLAPRIQSD
NHI94111	Archaea	4 (other variants including all 3 components)	PolB2 + iRadA + 3x PPB2 + 3x PCNA	A-NHI94111-NHI94114-3x_NHI94113-3x_NHI91386.pdb		81.1281	0.62826	0.583457	0.592418		0.567	0.541	-5454.9	2104	17086	536 / 2536	10883.8		2053489	Archaea	no_rank	Candidatus Lokiarchaeota	no_rank	no_rank	no_rank	no_rank	Candidatus Lokiarchaeota archaeon					PolB2		PPB2	iRadA		NHI94111	NHI94114	NHI94113	NHI91386		MTEFLLDLNVEKGGMALWVINKKGKVRKVHENYVPPFYLYSRDIRELERGLRSHNNIQEIKNVRKFINIKDLTRTPVLEVRANSILSFKKVIKDIQALNNCKIFNIDIPLSQMFLYENNLFPLAQGTYDRNGKGNIILRDDPRALDYELPPLKILKLSASIQSSNSIVKISDPLKSINLHVNDESIILEGMNEKDLLTELSNVVKKIDPDLILSDGGDNFLFPYFLARSSYNQINGELTLSRDGAPLSQTQMKLSDENSSYFSYGAVLYRSPTQHYLTGRIHIDNQAGHFWGGGLEGLIEVARVSSVPLQRLSRITIGGALQSIQLYNAIKDGILIPPIKKNAEYFKTGQQLLEGDKGGFIYEPKVGIFDDVLEFDYTSMYPTLMYEYNVSPETIFCNC…	MKKRKEAISIQIKPATYVYESKKNFKKLSTGDPELDALLDGGFMAPNLYLLYGNRRIIQKILLTTSINSQLPPNLGGFSESSKVGFLDCNFSFKPFFITRHALFLGLNPNKTLENILISRAFTWENLVELLAERLEVLDIKVIVVSGLTDFFDPKVKSNFQDLLTGIGKLKELILKKKLIGIVTTSYADNSKYKPAGGKILSHFVTYMVEIKTRSNRIEYLLRKGDKPKRRIRWAIEKKNFSLQKSLDTFMR	MMGRTIPTFRMLLEQEISSWSDYRRALRPDDRKHYDAIIDFARLKADAGSNVTRPILSEIMFMSILIEQQKQIDKLRLKLDIK	MNKFVLSKVRTFQTIIDSISALIKEAFFTFSKDKFSLNAIDPTKAAMVNLKLKKDSFDEYKSDKEQKIALDLIELNNLLKRCGANDTLTFMFLDDKNKIKLEFKGEGKRKRTFDLSTIDSEGILEKELDIGKLELPVKMKVKSEVLQTAIKDAKTIDSETLEINVSSDLLKIIAVKEMMNDEYNLEISLKQTSDEEKKEVDVIDMSDAKAKYSLSYLEKIFKIASISEVVTVSYGTEQPAVFDFSDDKIEVFYILAPQSDETEDEFESDFDENFEEEEDLDEDFEDI
WP_075073599	Bacteria	4 (other variants including all 3 components)	PolB2 + iRadA + 3x PPB2 + 2x β-clamp	B-WP_075073599-WP_075073596-3x_WP_075073598-2x_WP_075072255.pdb		86.4668	0.767162	0.713382	0.724138		0.572	0.544	-5646.8	1967	15340	464 / 2224	9677.8		360412	Bacteria	no_rank	Chloroflexota	Anaerolineae	Anaerolineales	Anaerolineaceae	Longilinea	Longilinea arvoryzae		iRadA		PPB2	PolB2					WP_075073599	WP_075073596	WP_075073598	WP_075072255		MDEITGWLLDLYEDGERGLALWFIAEDGRRLCLHQAFPLHFYAAGPAPRLREAWQWLGQRPDPPKLARESRRDLFQPQPIPVLAVEARHPAEQRALFAELERAFPDLTYYDADVQVQIRHAARYGSFSLAHCRVSVDAQLNVHAFQTLDSRWDLDPEPPPLTVLEINVPGESPLHENPVRFELRCGAWKRAYELVEGSAPAYWLKAALGRFDPDILITDYGDTWLLENLLARVKDPAAELPLSRDPARTIHTIREKTYFSYGQVVYRGQQVHLFGRIHIDRKNAMMWGDYGMEGILENARVTALPIQTAARVSPGSGISCMQMITALRGDILVPWHKQQVEQPRPLIDMIHADFGGLVYQPTVGLHRDVAALDFVSLYPAVMVRCNISPEKTALSLSDP…	MDAITLPETNQLYVVVGGRAATQRLLDLAARLALRGPLLLLDCGNSANPLPLVRELRRLTIDPVRALGNIQLARAFTCYQVKALLEQVAFFPAQQPLLIFDLLATFYDESVSDAEGRRLLEQSLHCIRHVRRSAPVLISVRQPPADFPEREAFVDLLCGFADQCWLEERVEPPPPAQMSLWEEE	MGRTLPSITQSLNEEQAAYNRFRRALRRSDQLALDELFVAARQHLAAAAYSANLLPMETFLLAMLLEEHKETVRLRAEVERLQSRVEDG	MKASVSQQHLAHGLSMVSRAVSPRSTLPVLANVLVATDEGRLRLSATNLELGITCWIPAQVQEEGSITVPARTFVDLISALPADPVQMSLNARTQTLNVRCGGSNTDIKGIDANEFPPMPVPDLSDGIELKVSDFREMIQQVAFAASAEEARPVLQGVMVTVNGAEISLAATDGFRISVRKSALDHASSHPISVIIPARALSELARIAADGDETLVMAVPSGRGQVIFHTRDAELVSQLIEGNFPDYKVIIPRSFKTHTILTTAAFLKSCKQAEIIARESNNVVRLSINPQGDQPGQVEISAQSEQTGSAEVQVDATIDGPQMAIAFNVRFLREVLDVVKTPSVALECNASNTPALIKPVGDENFLHVIMPMHLG
NSW51112	Bacteria	4 (other variants including all 3 components)	PolB2 + iRadA + 3x PPB2 + 2x β-clamp	B-NSW51112-NSW51109-3x_NSW51110-2x_NSW52789.pdb		83.5048	0.736311	0.689185	0.69861		0.56	0.533	-5550.1	1989	15545	504 / 2392	10520.1		2052143	Bacteria	no_rank	Chloroflexota	Anaerolineae	no_rank	no_rank	no_rank	Anaerolineae bacterium		iRadA	PPB2		PolB2					NSW51112	NSW51109	NSW51110	NSW52789		MKSAAVPQSTALQEISGWLLDIYTHPQSGHTCLWIIRDDGRRMCLAHHVPAIFYMSGASEALAQAEGFLYQAFSAWVQVRQEHVRRPIHASQQPILAVRTPNEVVMRRVFRALEDQFPALDYYNVDLNASLLYAARYNLFALCRVRAVADAERRLRTIETGDSRWNLDLPAPPLRVLEIRPNANPRAEAPTLVSISAGGRQFRHAFATERELARVVAPYLRRYDPDILVTEYGDAYLIQAIAEGARGWVESVPLNRDPDAPLQTLKERSYHSYGQLYFRPSAVFLAGRHHIDMHSSFFWQDSGLDGILEVARVTTQSLQRAARTTPGTGISSMQIVEALRSHILVPYKKQQPERKRSAVNLLQHDMGGFIMQPIIGLHQQVGAVDFISMYPSLMVQCNI…	MEGFNPDWQDCPAELQVSAIGRIEHLYYDDDVNDLVPVSDLLIDEARGCCVLIGPYAAADVLLRLAAQLTVQQPVNILDAALRFDVHHVARLLRQRSTAIYDALERIELVRVFNACQLVDGLRAFERDRAPVLIFGALALFETDILGSQRERHLLVSYFDLLRRMGAERLLFIGLKPAERLRQAPWNQLLYDAARVYDLSMQEEPQSAQQLDLFGGLDG	MGKSVRTITDAYHLEGQILSNFRRGLRRQDQAVLDELLSYTHKHLAAASLASDALPMEMFLLAMILEQQKEIEALRVRLQRLEQSAAG	MKVTVTQQQLAHGLSLVSKAIAPRSTLPVLANVLLATDEGRLRLSATNLEMAITCWIGAKIEEEGAITVPSRTFVDLVSALPQEDVTLDDIIKTNTLNVHCGKNHTDIKGIDAQEFPPIPVPDLQDGVSLNVSDFKEMIQQVTFAASSDEARPVLQGVLMEINDNKLSLVATDGFRISVRKGELSGATGKSHKLIIPARALNEAARIAGNSDEPLVMVVPPSRGQVIFHTTNAELVSQLIDGNFPDYKSIMPNSYKTMVTFSTPALLKACRQAEIIAREGSNVVVMNVMPENGGPARVQLSAQSEETGQSEIVVDAALSGPELQIAFNVKYLREALDVINTPNVILEANAKNTPAMLCPAGDNSFQHIVMPMHVN		737	QLGLF	15
TAK10710	Bacteria	1a (iRadA-PPB2-PolB2)	PolB2 + iRadA + 3x PPB2 + 2x β-clamp	B-TAK10710-TAK10708-3x_TAK10709-2x_TAK12634.pdb		86.2598	0.733854	0.681064	0.691622		0.552	0.529	-7247.3	2055	16087	532 / 2586	11532.5		2052143	Bacteria	no_rank	Chloroflexota	Anaerolineae	no_rank	no_rank	no_rank	Anaerolineae bacterium			iRadA	PPB2	PolB2					TAK10710	TAK10708	TAK10709	TAK12634		MRNSWKPVTRPMISEFSGWLLDVYADAGCGVALWVLGEDGSRRRFTQAFPARFYLAGPADRLQDALTYIQQARVAYAASWQERRDLYEGLRPVLCIESPTLPAAQQLARHLRRRFRRLHYYDVDIPLSVRYLAATGVFPTAKICLTHRADEVIAIRALDDPWAFCLSFPPVRTLALTPDNDPRHTTPRALRLDCGQSQRELTLDDPRQVLETINQLLDEHDPDLLLAPGGDAWLMPLLARWSEELAIPFQPNRDKQRLPAEKKAFVFYSYGHVHHRANQTHLFGRWHIDPTNTSMFGGFSLAAALEMARVTGLPVQVAARNSPGAGFTAMQMAEALRRDILVPLHKRQVEPLRSVEEFSRADSGGLNYRPLVGVHYNVAELDFFSMYPQIMAVWNISGE…	MNHFPNNQNCLRLITGPARRTAQRWHRLSAALALRGPVRLLVFGNGFDPYLLAYDVARRTGDYHEVLWHHIRMARAETAHQMLALLQRTPDAQQPILMGDFLEPLHDEDLPASEADDLLFLSLLELKRLRAAGPVILSASPNPARPGLFAAVVRMASAIRWC	MGHTKKPFTFQFQQERSYFTEFRRALLLKQDQLLFEDLWDRAEFHIPAAEKGAHPLAIASILMAITLEQEKTIAHLQTELAARLLEIQRLEGQLVSLAQQTEEIRREFKTGLQSAHEELMEARYPTNDF	MKVSVLQENLAHGLNVVSRAVSPRSTLPVLANVLVATDEGRLRLSATNLELGITCWIGAKVQEEGSTTVPARTFSDLVNTLNGQVDMELSARTQDLNVRSSASVTDIKCIDAQEFPPMPVPELDGGIQLNVADLKEMIRQVVFAASSDDARPVLTGILLNVEGDEITLASADGFRLSVRTAQLSSPVAQPINVIIPARALNELSRIASNGDETVTMVLPPGRGQVVFRLPDLELTSQLIEGNFPPYEQIIPANFRTRTVIATADFLKACKQAEIFAREGSHIARLNINGTDELQPGQVEISAQSEETGSNETVLDATVEGDPLVIAFNVRFLREVLDVVNTPNVALETSAAAAPGVIRPLGDESFLHVIMPMHLGG		750	QLNLF	0
WP_002769645	Bacteria	1a (iRadA-PPB2-PolB2)	PolB2 + iRadA + 3x PPB2 + 2x β-clamp	B-WP_002769645-WP_002769649-3x_WP_002769647-2x_WP_002774207.pdb		80.427	0.690532	0.648749	0.657105		0.55	0.564	-5746.9	2124	16992	465 / 2250	9806.7		183	Bacteria	no_rank	Spirochaetota	Spirochaetia	Leptospirales	Leptospiraceae	Leptonema	Leptonema illini			iRadA	PPB2	PolB2					WP_002769645	WP_002769649	WP_002769647	WP_002774207		MITIEGHLFDLQNREDVMLLWMRDDTGRTHLICDRFQPSIYVHGDAAVIDRLTRRLQVLGVLACSPERTERIHFYTGHVMPVVCYTFAKPSFLRTVHRKLYAFFERIEIYHSDVELPTLYLLHRRWIPMARLRLQCEWNEQEQRLDLLDGSMLEDAAAIEYPVVPLRTAYLSLAASHRFGLRGNALLLESGAEQIEVPTDNPVRMIHRFNDFFYRNDPDVILSEYGDRTIFPALFKHAKEQKIPLQADRITAGEMALNRKIITEGRSYFTYGSMIFRAPSYPLQGRWHIDRHNSFVHRESGLEGVIQLSRLSCIPVQRMARSSTGAAMTMIQTAVALKQNYLVPWQKSHSEEPRSALELITSDKGGLVYEPDIRETNVRENVIQIDFSQMYPTIMVHHN…	MIVLMPPASSRSALPSALDPSPSEARLSESWLSESRRSGLWLPKSWPPEGVALLSGESFPTDVSHLWIADLALRDMPVLVIDCAIRLDVFRLVDEALRRDVNPDVLLAAILVQRVFTPYHILEAIARAEKERRPLTVLLAPMKQFFDGDVGEEEGLFLLRRMVARLRSTASPFLIVEREHYSHPSFKAIFPELEALAASVWRVTGRSSSRVTSDIMRPRLKQTEKDAAFDRRALWDAPSPPTHGSLRR	MGRTVAAYSWQLEKVRDRFRKFRASLRREDQHLFDDLMLYAKLHVQAGVMAAFPNPSDPVMLSILIEQQRQLSRMKRELQRLKDSLKSSEGNPPGSSEVSAEGNSVEASSPEDVTDV	MKFIVNKQNFLKALSSIEGIISSREIRSPIGNVLIESKKDGIDLTSTDLEMTLKTSTDANVLEPGKILLPARKLSQTIREFRYENIEFHVEDVKVRIHDADSKGKTEIEIMGSPADEFQVKLNQDNLKFVSLPPTLVAEMIDRTSYAVAEEDSRFAFNGLYIEDRDGSLNAVGTDGRRLSFATRKPGEIISTEGGIIVPVKAVRELRKLLSASDVFAMAVEKSENTVHFRLKDVIFITRLIDSNYPDYTQVIPKKAEYAILLNREDFRLAIKQASVLAAEPSRQIQLSFIKGEVRVIASTPDVGRVEDTVPCNYEGEPLTIAFNSNFLSDVLGVIKSEQVEMHLSSSSAPAVMMDMEDRDFKAVIMPMRL		775	QQRLF	6
WP_116224194	Bacteria	1a (iRadA-PPB2-PolB2)	PolB2 + iRadA + 3x PPB2 + 2x β-clamp	B-WP_116224194-WP_126440460-3x_WP_116224193-2x_WP_116225279.pdb		84.9952	0.642242	0.589529	0.600071		0.571	0.561	-5262.9	1930	15172	439 / 2030	8828.9		913107	Bacteria	no_rank	Chloroflexota	Anaerolineae	Anaerolineales	Anaerolineaceae	Pelolinea	Pelolinea submarina			iRadA	PPB2	PolB2					WP_116224194	WP_126440460	WP_116224193	WP_116225279		MAEFSGWLLDLYEDPQAGVVLWFITEETKRVRLRQVFPVTFYIGGEEKELKRAGVFLQSHFPSARIFFTNRKDLYSQSQIPVLAVETQPIHITALVRRVAKQFPRLDYYDADIPIAIRYASRFKTFPLALCRVTHEEEQLQALEVLDSPWELDPPPPPLRTLQIDLDCDPRYGKPELLTIRFNDKEHRIPIQYERSSLIRLNSILTNFDPDLLLTNSGDIWLLPYLLDMSKRTGIALNLNRDPNRSVMIKKEGSYFSYGRIVYRSQQTLLFGRCHIDSRNSMLWQDYDLASALEMARVTRLPIQTAARCSPGTGINMMEVITALRQGVLVPWQKTHGEEVKNAYQLLRNDQGGLVYQPIEGIHENVGMIDFISLYPSIMTYCNISPELPVPKDLGVSPF…	MNISLQEITLNQLVVLAFPRYRVRDIFALMADSAQRSPIRVIDGGNLFNVLTLNRAIRRKNNRVEEVLGRIYISRAFTCFQMEAMLHNLSDYRCPIFILDLLYTFYDESVDDGQSRRLMTDAIRHLTQASASSPVLVCIFPPAKADKRPFLMQMLLESANSVWQPEARPAAPQQPGLWE	MGRTIPSANQYLIQEQESFSRFRRALRRSDQLALDELFAAARKHAAALSYASHALPFEVALLSMLLEEHKEVMRLRQLIEAQSHQENG	MKLTVSQAQLAHGLGVVSRAVSPRSTLPVLNNILIATDDGRLRISATNLELGITCWIGAQIEEEGSITIPARIFADLISTLPGDKVSLSLTARTQSLNIRSGTSNFDIKGIDAQEFPPMPVPDLSTGVELNVSDFKDMIRQVGFAASSDEARPVLQGVLMEINDNQMSLAATDGFRIAVRNAELSTSLSNPVKVIIPARSLGELARIATDGNESFTMVVPQDRGQVIFHMKDAELVTQLIEGNFPDYRAIIPRSFKTRTVISTAEFLKACRQAEIIARESNYVIRLNIQPQEGGPGTVEFSTQSEEMGSGEVVVDANIEGPELLVAFNVSYLSDVLEVVGTPNTILETNANNTPGMISPIGDESYKHVIMPMHLG
WP_087862516	Bacteria	1a (iRadA-PPB2-PolB2)	PolB2 + iRadA + 3x PPB2 + 2x β-clamp	B-WP_087862516-WP_087862514-3x_WP_087862515-2x_WP_087861171.pdb		84.9044	0.614611	0.561133	0.571828		0.567	0.538	-4820.1	1971	15503	428 / 1999	8740.2		1986204	Bacteria	no_rank	Chloroflexota	Anaerolineae	Anaerolineales	Anaerolineaceae	Brevefilum	Brevefilum fermentans			iRadA	PPB2	PolB2					WP_087862516	WP_087862514	WP_087862515	WP_087861171		MSEFTGWMLDLFEDPREGLVLYFIDEQGPRWRLWRSFPVTFYALGEDAQLRTLWQYLDGRPHEISLSRTQRMDVFKRKPVSALGVTIKNPYEARKIFQQIANRFPNLEYADADLQISLRFAADTGAFPLARCRVVADEAYQLIEIKVLEDAWALKPQPIPLSVMILAPDVAPHHAVPRSLLVEVAGETYRFDLSTPRPLLANLRALIQRHDPDLLLTDYGDTWLLPQLLQNSEKYHIPLGLNREPGRGTRWQEERTYFSYGQIVYRGQQIHLFGRCHIDRQNAVLWKDYALEGTIEVSRVTALPLQTAARVSPGTGISSIEMLTALREGILVPWQKQQAEMLKPAADLFSADQGGLVYQPKIGVHKNVAEIDFVSLYPAIMVHFNISPETILPNPAGDN…	MDRHITTFPVPLTGKISLVVAPRAVVGSLMTMLATLALRGQVTVIDGGNCFDAYTLARTLRAHTHQIEAALKRVWLSRAFTCYQVLAMLAELPVDGTPVIVLDLLSTFLDESVNLNKRLRLLDSSLNLLRRISQGAPVAIWARTRTSTITSEDQRLLLPLLEIAHDIWELQTPETPTHQLPLF	MGRTLPSATQLMHQEEAALARFRRALRRDDQLVFDDLFTAAQKHISATAYAAHALPFETFLMAMLLEEHKEVMRLREIVAVLEAMHV	MKVHVNQTQLAHSVNMVSRAVSPRSTLPVLANILIKTDEGRLRLSATNLELGITSWIGARIEGEGAITVPSRTFTDLVSNLPNEKVVMTLDRSTQTLNVRCGTSETNIKGIDAEEFPPIPEPDLEQAVPLNVTNFREMVHQVAFAASVEEARPVLTGVLLKLDGDHITMAATDGFRISIREDDIPNPVSHPIEAIIPARALIELSRIVSSASEDTLIMTFPAERGQVIFHMQNLELVSQLIEGSFPDYRAIVPPSFKTHTLLSTSGLLKACKQTEIIAREGTNVARLNLIPEAGEASPGTLELSAQSEQTGSSEILVDASVDGTPLLVAFNVRYLREVLEVIKTDNVWLETNAATTPALIRPQGDDHFKHIIMPMHIN
MDH3944535	Bacteria	1a (iRadA-PPB2-PolB2)	PolB2 + iRadA + 3x PPB2 + 2x β-clamp	B-MDH3944535-MDH3944533-3x_MDH3944534-2x_MDH3943149.pdb		86.4372	0.578624	0.526109	0.536612		0.572	0.541	-5588.3	1730	13580	445 / 2218	9650.5		2052143	Bacteria	no_rank	Chloroflexota	Anaerolineae	no_rank	no_rank	no_rank	Anaerolineae bacterium			iRadA	PPB2	PolB2					MDH3944535	MDH3944533	MDH3944534	MDH3943149		MASRRGWLLDAYAHPADGVVLWLLDDDGERRRLRHAFPASFYAHGPNQQLRELWAFLRSDREPLELGRARRRDLFAGELDVLEARVPHAPRQPSVYYRAKERFPDLAFYDADVSLPVRYGAMTGVFPLARVEALTDEENNLAHIRPLDGRWDTDPAMPLLRVMTVEPDAMPSHREPRLLTVRMGRTIRRLSLGNPRATLERLGRMLDSYDPDLLFAAWGDRWLFPKLFELAEQYGVPFNPNRDKSLPPDRRKENSYYTYGQVVYRAEQTFLYGRWHIDPKNAMMYGEYDLRGVLEQARVSGLPVQEVARKSPGSGITAMQMRTAMQNGILVPHLKQEPERFKSLEDLITADWGGMVYQPTIGLHEHVAAIDFFSMYPSIMEHFNISPETVGTPGENPLF…	MLYTNTMNTLTTLERGGLALVTGDPARTKTLMQDLAASAAAHGRVCCLIGGNRFSPDAITYALASRQNVSYEEAMGRLQLSRAFTCYQLAALLRRTDTGLPTLVFDLLSTFADENANDRQVEHLLRGCLNDLHRISRRAPVVVSAHTHPNREHLLEMVRAQAGETLILEAEQDAAALQMSMF	MGRTQSPITPQYDKELRRLTAFRRALRRSDQVIFDELWAQARQHLPAAAYAAHPIPAMPMLMGMVVEVYKEVARLREENEGLRRRLDG	MRVSVLQENIAHGLGIVGRAVSPRSTLPVLANVLVASDEGRLRLSATNLELGITCWIGAKIEEEGSTTVPARTFSDLVNTLPNGQVDMDLAVRTQNLNVRSDGSNTDIKCIDAQEFPPMSVPDMEGSLELDLRELKEMIQQVVFTASGDDARPVLTGVLVTVDENQIIMAAADGFRLSVRKAELANPVDKPFKAIIPARALSELARVAGESEEKVQVVMPAGRNQVIFRLKDIELTTQLIEGAFPEYQQIIPADHKTRTVISTAALLKASKQAEIFAREGSHIARLNVTPGSSPEEGAVEVSAQSEETGSNETLVEAKVEGDPILIAFNVRFLREVLDVIQTPNISLETSAATSPGVIRPMGEEDYLHVIMPMHLGN
[truncated: 6 more columns]

## Sheet: 6_PolV_complexes
UmuC homolog id	model of complex	Proteins from species	model file name	AF results→	pLDDT	pTM	ipTM	ranking score (0.8 ipTM+0.2 pTM)	VoroMQA results→	score	i_score	i_energy	res	atm	i_size	i_area	Taxonomy data→	TaxID	superkingdom	phylum	class	order	family	genus	species	organism name	Component Ids→	UmuC id	UmuD id	RecA id	sequences→	UmuC	UmuD’	RecA
AAC74268.1	UmuC + 2x UmuD’ + RecA	Escherichia coli	AAC74268-2x_AAC74267-AAC75741.pdb		85.3529	0.61878	0.637855	0.63404		0.494	0.611	-2344.1	1004	7727	212 / 926	3842.4		386585	Bacteria	Proteobacteria	Gammaproteobacteria	Enterobacterales	Enterobacteriaceae	Escherichia	Escherichia coli	Escherichia coli str. K-12 substr. MG1655		AAC74268	AAC74267	AAC75741		MFALCDVNAFYASCETVFRPDLWGKPVVVLSNNDGCVIARNAEAKALGVKMGDPWFKQKDLFRRCGVVCFSSNYELYADMSNRVMSTLEELSPRVEIYSIDEAFCDLTGVRNCRDLTDFGREIRATVLQRTHLTVGVGIAQTKTLAKLANHAAKKWQRQTGGVVDLSNLERQRKLMSALPVDDVWGIGRRISKKLDAMGIKTVLDLADTDIRFIRKHFNVVLERTVRELRGEPCLQLEEFAPTKQEIICSRSFGERITDYPSMRQAICSYAARAAEKLRSEHQYCRFISTFIKTSPFALNEPYYGNSASVKLLTPTQDSRDIINAATRSLDAIWQAGHRYQKAGVMLGDFFSQGVAQLNLFDDNAPRPGSEQLMTVMDTLNAKEGRGTLYFAGQGIQQQ…	GFPSPAADYVEQRIDLNQLLIQHPSATYFVKASGDSMIDGGISDGDLLIVDSAITASHGDIVIAAVDGEFTVKKLQLRPTVQLIPMNSAYSPITISSEDTLDVFGVVIHVVKAMR	AIDENKQKALAAALGQIEKQFGKGSIMRLGEDRSMDVETISTGSLSLDIALGAGGLPMGRIVEIYGPESSGKTTLTLQVIAAAQREGKTCAFIDAEHALDPIYARKLGVDIDNLLCSQPDTGEQALEICDALARSGAVDVIVVDSVAALTPKAEIEGEIGDSHMGLAARMMSQAMRKLAGNLKQSNTLLIFINQIRMKIGVMFGNPETTTGGNALKFYASVRLDIRRIGAVKEGENVVGSETRVKVVKNKIAAPFKQAEFQILYGEGINFYGELVDLGVKEKLIEKAGAWYSYKGEKIGQGKANATAWLKDNPETAKEIEKKVRELLLSNPNSTPDFSVDDSEGVAETNEDF
AAD17384.1	MucB +2x MucA’ + RecA	MucA+MucB from Plasmid pKM101; RecA from Escherichia coli	AAD17384-2x_AAB36886--AAC75741.pdb		85.8548	0.65889	0.652285	0.653606		0.505	0.585	-2642.3	1013	7826	239 / 1084	4540.5		mixed	Bacteria	mixed	mixed	mixed	mixed	mixed	mixed	mixed		AAD17384	AAB36886	AAC75741		MFALIDVNGMYASCEQAFRPDLANRAVAVLSNNDGNIVARNYLAKKAGLKMGDPYFKVRPIIERHNIAIFSSNYTLYASMSARFAAVVESLASHVEQYSIDELFVDCKGITAAMSLDAFGRQLREEVRRHTTLVCGVGIARTKTLAKLCNHAAKTWPATGGVVALDDGARLKKLMSILPVAEVWGVGHRTEKALATMGIKTVLDLARADTRLIRKTFGVVLERTVRELRGEACFSLEENPPAKQQIVVSRSFGQRVETLTDMQQAVTGFAARAAEKLRNERQYCRVISVFIRTSPYSVRDTQYANQATEKLTVATQDSRTIIQAAQAALARIWREDIAYAKAGVMLADFSGKEAQLDLFDSATPSAGSEALMAVLDGINRRGKNQLFFAGQGIDNSFAM…	GFPSPAQGYEKQELNLHEYCVRHPSATYFLRVSGSSMEDGRIHDGDVLVVDRSLTASHGSIVVACIHNEFTVKRLLLRPRPCLMPMNKDFPVYYIDPDNESVEIWGVVTHSLIEHPVCLR	AIDENKQKALAAALGQIEKQFGKGSIMRLGEDRSMDVETISTGSLSLDIALGAGGLPMGRIVEIYGPESSGKTTLTLQVIAAAQREGKTCAFIDAEHALDPIYARKLGVDIDNLLCSQPDTGEQALEICDALARSGAVDVIVVDSVAALTPKAEIEGEIGDSHMGLAARMMSQAMRKLAGNLKQSNTLLIFINQIRMKIGVMFGNPETTTGGNALKFYASVRLDIRRIGAVKEGENVVGSETRVKVVKNKIAAPFKQAEFQILYGEGINFYGELVDLGVKEKLIEKAGAWYSYKGEKIGQGKANATAWLKDNPETAKEIEKKVRELLLSNPNSTPDFSVDDSEGVAETNEDF
QKR72241.1	RumB + 2x RumA’ + RecA	RumA+RumB from Proteus mirabilis strain Ire01 integrative and conjugative element SXT/R391; RecA from Escherichia coli	QKR72241-2x_QKR72242--AAC75741.pdb		85.3577	0.635616	0.645391	0.643436		0.499	0.596	-2542.9	1010	7832	231 / 1000	4089.2		mixed	Bacteria	mixed	mixed	mixed	mixed	mixed	mixed	mixed		QKR72241	QKR72242	AAC75741		MPVFALVDCNNFYASCEKLFRPDLKDTPVVVLSNNDGCVVARSREAKSLGIKMGVPVFQIKAEMQRHGILAFSSNYALYADLSSRVMRTLEEMAPRVEVYSIDEAFLDLTGIESAISLVEFGQQVRERIGHWIGISVCVGIAPTKTLAKLANHAAKKYPATQGVVDLTNPDRQRRLLALVPVDDVWGVGRRLSKRLNALGITTALDLANASPRAIRDQFSVVLERTVRELNGESCIELEEIPPTKKQIVCSRSFGVKVTHFEFLREAICEYATRATEKLRKEQQQAKVMTVFIRTSPFKDNEPQYSNSASGELLIPSCDTRDFIELANHLLKRIWKDGFRYAKAGVMLSDFYDPGMFQPGLFDDVSTRSNSQQLMSVLDTINQSGAGKVFFAGQGTKKD…	GFPSPAQDYVEQTLDLNELCIKRPAATFFVRVEGDSMIDAGIHPDDILVVDRSVQAEHGDIVIAGIHGELTVKELQLRPCVKLIPRNQAYEPIHIPEGTELEIFGVVTNVVRNMRRKS	AIDENKQKALAAALGQIEKQFGKGSIMRLGEDRSMDVETISTGSLSLDIALGAGGLPMGRIVEIYGPESSGKTTLTLQVIAAAQREGKTCAFIDAEHALDPIYARKLGVDIDNLLCSQPDTGEQALEICDALARSGAVDVIVVDSVAALTPKAEIEGEIGDSHMGLAARMMSQAMRKLAGNLKQSNTLLIFINQIRMKIGVMFGNPETTTGGNALKFYASVRLDIRRIGAVKEGENVVGSETRVKVVKNKIAAPFKQAEFQILYGEGINFYGELVDLGVKEKLIEKAGAWYSYKGEKIGQGKANATAWLKDNPETAKEIEKKVRELLLSNPNSTPDFSVDDSEGVAETNEDF
ADY82090.1	UmuC + 2x UmuD’ + RecA	Acinetobacter pittii	ADY82090-2x_ADY81358-ADY82030.pdb		84.1067	0.695204	0.63547	0.647416		0.497	0.613	-2622.9	1029	8132	223 / 1045	4277.5		871585	Bacteria	Proteobacteria	Gammaproteobacteria	Moraxellales	Moraxellaceae	Acinetobacter	Acinetobacter pittii	Acinetobacter pittii PHEA-2		ADY82090	ADY81358	ADY82030		MEISHREIYALVDINNCYVSCERLFNPKLIGLPVVVLSNNDGCVVSRSEEAKNMGIKMGIPWYQIEQEALQAGVHVYSSNYTLYAEMSRRFFSVLGEFFSPDDLEAYSIDECFIRLTPYLQSLDIHSYCVKVVETLEEWLSLPCCIGIGYSKTQAKLANHYAKKIRSFNRICNFTTLDPLLLEDLMQHTPVKEVWGIGYQLVKQLGSYEIYSCLDLTFANEHHLAKAFSVVMARTIRELKGQSCIQLDDPAIVTKRILASRSFAQALSSIEIIKQALIFHLNRAHRRLMKQEQLCACVQVMLYEKIDKPPYKKASSQAIGLNYATDDLCILTKAAMQQIDVLYKENKKYIKIGVLFCGLHPRQHHIDDLWQPLELIQQRQQLMQTLSTVRNRFGSHYLQ…	GFPSPAQDDIEQALDLNEYLIRNENATFIVKANSLSMLDAGIDINDPLIVDRSIPAKSGDIVIALIDNDFTVKRLMIDSQFHPPKVWLKAENPDYQNIYIEEGQELVIWGVVTYNLKRMR	MDENKSKALQAALSQIEKQFGKNTVMRLGDNTVQAVEAVSTGSLTLDIALGIGGLPKGRIVEIYGPESSGKTTMTLQAIAQCQKAGGTCAFIDAEHALDPQYARKLGVDIDNLLVSQPDNGEQALEIADMLVRSGAIDLIVVDSVAALTPKAEIEGEMGDSHMGLQARLMSQALRKITGNAKRSNCMVIFINQIRMKIGVMFGSPETTTGGNALKFYASVRLDIRRIGQVKEGDEIIGSETRVKVVKNKMAPPFKEAIFQILYGKGTNQLGELVDLAVQQDIVQKAGAWYSYQGNKIGQGKNNVIRHFEENPQMAGEIEKIIREQLLTTGTNGAVQVEDEEEDLLLES
AEW60764.1	UmuC + 2x UmuD’ + RecA	Klebsiella pneumoniae	AEW60764-2x_AEW60763-AEW62800.pdb		85.5578	0.639523	0.657115	0.653596		0.491	0.631	-2390.5	1003	7724	208 / 905	3796.1		1125630	Bacteria	Proteobacteria	Gammaproteobacteria	Enterobacterales	Enterobacteriaceae	Klebsiella	Klebsiella pneumoniae	Klebsiella pneumoniae subsp. pneumoniae HS11286		AEW60764	AEW60763	AEW62800		MFAHCDVNAFYASCQTAFRPDLKGRPVVVLSNNDGCVIARSAEAKPFVKMGEPYFKQKAAFLRHGVVAFSSNYELYADMSSRVMATLEELTPRCEIYSIDEAFCDVSGVRHCRDLTDFGREIRATVLQRTHLTLGVGIAQTKTLAKLANHAAKQWPRQTGGVVDLSCPQRQRKLMALLPVSEVWGIGRRIGKKLEAMGIGTVLQLAESDIRFIRKHFTVVLERTVRELRGEPCLALEEFAPAKQEIICSRSFGDRITAYEDMRQAICSYAARAAEKLRGEHQYCRFVSAFVKTSPFALNEPYYGNSASLKLLTPTQDSRDIIAAATSCLDAIWKAGHRYQKAGVMLGDFYSQGVAQLNLFDELAPRHNSARLMQVLDQLNAKNGRGALYFAGQGIQQQW…	GFPSPAQDYVEKRIDLNELLVQHPSATYFVKAAGDSMIDAGIDEGDLLVVDSARKAEHGDIVIAAVGGEFTVKKLQLLPRVQLNPMNPAYSPIVVGREETLDIFGVVTYIIKAAG	MAIDENKQKALAAALGQIEKQFGKGSIMRLGEDRTMDVETISTGSLSLDIALGAGGLPMGRIVEIYGPESSGKTTLTLQVIAAAQREGKTCAFIDAEHALDPVYARKLGVDIDNLLCSQPDTGEQALEICDALARSGAVDVIVVDSVAALTPKAEIEGEIGDSHMGLAARMMSQAMRKLAGNLKQSNTLLIFINQIRMKIGVMFGNPETTTGGNALKFYASVRLDIRRIGAVKEGDNVVGSETRVKVVKNKIAAPFKQAEFQILYGEGINFYGELVDLGVKEKLIEKAGAWYSYNGDKIGQGKANAITWLKENPAAAKEIEKKVRELLLNNQDAKPDFVVDGNDAEETEQDF
AAN42788.1	UmuC + 2x UmuD’ + RecA	Shigella flexneri	AAN42788-2x_AAN42787-AAN44214.pdb		84.8323	0.594288	0.613451	0.609618		0.496	0.628	-2407.4	1005	7734	207 / 929	3879.4		198214	Bacteria	Proteobacteria	Gammaproteobacteria	Enterobacterales	Enterobacteriaceae	Shigella	Shigella flexneri	Shigella flexneri 2a str. 301		AAN42788	AAN42787	AAN44214		MFALCDVNAFYASCETVFRPDLWGKPVVVLSNNDGCVIARNAEAKALGVKMGDPWFKQKDLFRRCGVVCFSSNYELYADMSNRVMSTLEELSPRVEIYSIDEAFCDLTGVRNCRDLTDFGREIRATVLQRTHLTVGVGIAQTKTLAKLANHAAKKWQRQTGGVVDLSNLERQRKLMSALPVDDVWGIGRRISKKLDAMGIKTVLDLADTDIRFIRKHFNVMLERTVRELRGEPCLQLEEFAPTKQEIICSRSFGERITDYTSMRQAICSYAARAAEKLRSEHQYCRFISTFIKTSPFALNEPYYGNSASVKLLTPTQDSRDIINAATRSLDAIWQAGHRYQKAGVMLGDFFSQGVAQLNLFDDNAPRPGSEQLMAVMDTLNAKEGRGTLYFAGQGIQQQ…	GFPSPAADYVEQRIDLNQLLIQHPSATYFVKASGDSMIDGGISDGDLLIVDSAITASHGDIVIAAVDGEFTVKKLQLRPTVQLIPMNSAYSPITISSEDTLDVFGVVIHVVKAMR	MAIDENKQKALAAALGQIEKQFGKGSIMRLGEDRSMDVETISTGSLSLDIALGAGGLPMGRIVEIYGPESSGKTTLTLQVIAAAQREGKTCAFIDAEHALDPIYARKLGVDIDNLLCSQPDTGEQALEICDALARSGAVDVIVVDSVAALTPKAEIEGEIGDSHMGLAARMMSQAMRKLAGNLKQSNTLLIFINQIRMKIGVMFGNPETTTGGNALKFYASVRLDIRRIGAVKEGENVVGSETRVKVVKNKIAAPFKQAEFQILYGEGINFYGELVDLGVKEKLIEKAGAWYSYKGEKIGQGKANATAWLKDNPETAKEIEKKVRELLLSNPNSTPDFSVDDSEGVAETNEDF
AAL20907.1	UmuC + 2x UmuD’ + RecA	Salmonella enterica	AAL20907-2x_AAL20908-AAL21709.pdb		84.9522	0.645069	0.649273	0.648432		0.498	0.643	-2357.1	1005	7752	200 / 865	3655.8		99287	Bacteria	Proteobacteria	Gammaproteobacteria	Enterobacterales	Enterobacteriaceae	Salmonella	Salmonella enterica	Salmonella enterica subsp. enterica serovar Typhimurium str. LT2		AAL20907	AAL20908	AAL21709		MFALCDVNSFYASCETVFRPDLCGRPVVVLSNNDGCVIACSAEAKQLGIAPGEPYFKQKERFRRSGVVCFSSNYELYADMSNRVMTTLEEMVPRVEIYSIDEAFCDLTGVRNCRDLTDFGREIRATVLKRTHLTVGVGIAQTKTLAKLANHAAKKWQRQTDGVVDLSNIDRQRRLLALIPVEDVWGVGRRISKKLNALGIKTALDLSEQSTWIIRKHFNVVLERTVRELRGEPCLELEEFAPAKQEIVCSRSFGERVTDYEEMRQAVYSYAARAAEKLRGEHQYCRFISTFVKTSPFALNEPYYGNSAAVTLLTPTQDSRDIINAAVKCLDKIWRDGHRYQKAGVMLGDFFSQGVAQLNLFDDNAPRAGSAKLMEVLDHLNAKDGKGTLYFAGQGMSQQ…	GFPSPAADYIEQRIDLNELLVSHPSSTYFVKASGDSMIEAGISDGDLLVVDSSRNADHGDIVIAAIEGEFTVKRLQLRPTVQLIPMNGAYRPIPVGSEDTLDIFGVVTFIIKAVS	MAIDENKQKALAAALGQIEKQFGKGSIMRLGEDRSMDVETISTGSLSLDIALGAGGLPMGRIVEIYGPESSGKTTLTLQVIAAAQREGKTCAFIDAEHALDPVYARKLGVDIDNLLCSQPDTGEQALEICDALARSGAVDVIVVDSVAALTPKAEIEGEIGDSHMGLAARMMSQAMRKLAGNLKQSNTLLIFINQIRMKIGVMFGNPETTTGGNALKFYASVRLDIRRIGAVKEGDNVVGSETRVKVVKNKIAAPFKQAEFQILYGEGINFYGELVDLGVKEKLIEKAGAWYSYNGEKIGQGKANATTWLKENPATAKEIEKRVRELLLSNQNATPDFAVDDSEGVAETNEDF

## Sheet: 7_AF3_PolB2-clamp-DNA_complexes
PolB2 id	Superkingdom	operon group	model of complex	model file name	AF3 results→	PLDDT	pTM	ipTM	ranking score	VoroMQA results→	score	i_score	i_energy	res	atm	i_size	i_area	Taxonomy data→	TaxID	Superkingdom	Kingdom	Phylum	Class	Order	Family	Genus	Species	Operon→	-3	-2	-1	0 (PolB2)	1	2	3	Component Ids→	PolB2 id	iRadA id	PPB2 id	PCNA/β-clamp id	sequences→	PolB2	iRadA	PPB2	PCNA/β-clamp	DNA	DNA	Predicted clamp binding motifs (3 iterations, score 0 cutoff) →	PolB2 PCNA/β-clamp binding motif address
WP_066385324	Archaea	1a (iRadA-PPB2-PolB2)	PolB2 + iRadA + 3x PPB2 + 3x PCNA + dsDNA	WP_066385324-WP_066385307-3x_WP_066385304-3x_WP_066383518-dsDNA.cif		83.05	0.84	0.84	0.86		0.565	0.568	-6014.1	1954	15351	534 / 2588	11004.8		1008153	Archaea	no_rank	Euryarchaeota	Halobacteria	Halobacteriales	Halococcaceae	Halalkalicoccus	Halalkalicoccus paucihalophilus			iRadA	PPB2	PolB2					WP_066385324	WP_066385307	WP_066385304	WP_066383518		MVYKIDFLKDVYEWSITPGGAEYERVTDYTPTIYATYDGRTEDGLSNIRERLEYYPTVVSMVIEQWRRGFRHEHEPVLRIDVRGLADVPSLASRIRRLSEPGEYKLYNVDLSREFRYCLERGRDPTPTRVPVTLAIDVAPPELVNPPLTELTLDDETVTGSPEAILHAIQRRLGQVDPDVLVFSSGEILPTLSEMADQHEVDLRLGRRPGWEQLAERSTYESYGSVGHSPARYNVPGRVIIDRSNTFFHFQSGLDGCLDMVERSGKPLQELGWASIGNVLTAIQIREARDRGVLVPWNSWRHEFFKPLSTLHDADRGGYTFSPEVGFHEDVHELDFSSLYPNIICQFNISPEMIRCDCHADRADVPGLGYSICDERGDLPDVLQPLIDARDTMKQEIRE…	MESNRSNRIPELPSLSDGVYLLEIESVRGPLHTLVLDHILTTRGPAYWIDTHGHATTQPLARLAPDPHVLDRICVARGFTAFQHYALTETLSTVVNSTASLIVCPAIDGLYRADGLREDDRQAMLVRALAMLSAVAREYDLSVMLTRTREDTFSEPVANAAGDLIKCEQTRLGPRFYSGGFETLVYPLGNGQLQTTLAFWMRILEARQPVYDAAQVGPQSSEVPANGSY	MGRTNPTYRDVLRALDNQWSDYRRGLRREDQQRFDQLFAYIRAHADASGYLNHTEPFYPALVSIDLEQEARFDELESRLAQVENEIASIEGEE	MFNAIVSADTLGTALDSVSALVDECTIHLNEDGLAIRAVDPANVGMVDLSLEKSAFESYEADGGKIGVNLSRLQDTVGMADAGGLVHLELDEETRKLHIQLDGLEYTLALIDPDSIRQEPDIPDLDLPANVVVEGRDINRAVKAADMVSDHIALGVDESESVFYVEAEGDTDNVDLRLDEADLIDLTPGPAHSLFSLDYLKDMNKAIPTDGEVTIELGEEFPVKLHFEIAEGEGQVTYMLAPRIQSD	GCTGGGTCCTAGGACCCGGGTCCTAG	CTAGGACCCGGGTCCTAGGACCC
WP_087862516	Bacteria	1a (iRadA-PPB2-PolB2)	PolB2 + iRadA + 3x PPB2 + 2x β-clamp + dsDNA	WP_087862516-WP_087862514-3x_WP_087862515-2x_WP_087861171-dsDNA.cif		81.75	0.76	0.73	0.76		0.574	0.548	-5838.8	1971	15503	488 / 2316	10190		1986204	Bacteria	no_rank	Chloroflexota	Anaerolineae	Anaerolineales	Anaerolineaceae	Brevefilum	Brevefilum fermentans			iRadA	PPB2	PolB2					WP_087862516	WP_087862514	WP_087862515	WP_087861171		MSEFTGWMLDLFEDPREGLVLYFIDEQGPRWRLWRSFPVTFYALGEDAQLRTLWQYLDGRPHEISLSRTQRMDVFKRKPVSALGVTIKNPYEARKIFQQIANRFPNLEYADADLQISLRFAADTGAFPLARCRVVADEAYQLIEIKVLEDAWALKPQPIPLSVMILAPDVAPHHAVPRSLLVEVAGETYRFDLSTPRPLLANLRALIQRHDPDLLLTDYGDTWLLPQLLQNSEKYHIPLGLNREPGRGTRWQEERTYFSYGQIVYRGQQIHLFGRCHIDRQNAVLWKDYALEGTIEVSRVTALPLQTAARVSPGTGISSIEMLTALREGILVPWQKQQAEMLKPAADLFSADQGGLVYQPKIGVHKNVAEIDFVSLYPAIMVHFNISPETILPNPAGDN…	MDRHITTFPVPLTGKISLVVAPRAVVGSLMTMLATLALRGQVTVIDGGNCFDAYTLARTLRAHTHQIEAALKRVWLSRAFTCYQVLAMLAELPVDGTPVIVLDLLSTFLDESVNLNKRLRLLDSSLNLLRRISQGAPVAIWARTRTSTITSEDQRLLLPLLEIAHDIWELQTPETPTHQLPLF	MGRTLPSATQLMHQEEAALARFRRALRRDDQLVFDDLFTAAQKHISATAYAAHALPFETFLMAMLLEEHKEVMRLREIVAVLEAMHV	MKVHVNQTQLAHSVNMVSRAVSPRSTLPVLANILIKTDEGRLRLSATNLELGITSWIGARIEGEGAITVPSRTFTDLVSNLPNEKVVMTLDRSTQTLNVRCGTSETNIKGIDAEEFPPIPEPDLEQAVPLNVTNFREMVHQVAFAASVEEARPVLTGVLLKLDGDHITMAATDGFRISIREDDIPNPVSHPIEAIIPARALIELSRIVSSASEDTLIMTFPAERGQVIFHMQNLELVSQLIEGSFPDYRAIVPPSFKTHTLLSTSGLLKACKQTEIIAREGTNVARLNLIPEAGEASPGTLELSAQSEQTGSSEILVDASVDGTPLLVAFNVRYLREVLEVIKTDNVWLETNAATTPALIRPQGDDHFKHIIMPMHIN	GCTGGGTCCTAGGACCCGGGTCCTAG	CTAGGACCCGGGTCCTAGGACCC
MBL7167843	Archaea	1a (iRadA-PPB2-PolB2)	PolB2 + iRadA + 3x PPB2 + 3x PCNA + dsDNA	MBL7167843-MBL7167845-3x_MBL7167844-3x_MBL7168935-dsDNA.cif		81.95	0.81	0.8	0.82		0.584	0.567	-5935.1	1977	15661	571 / 2670	11305.2		2026714	Archaea	no_rank	Candidatus Bathyarchaeota	no_rank	no_rank	no_rank	no_rank	Candidatus Bathyarchaeota archaeon			iRadA	PPB2	PolB2					MBL7167843	MBL7167845	MBL7167844	MBL7168935		MGFDGWLLDVRFDGDEAVLWLRTAEGEKVKLRDRYTPDFYAEPLGMTAAQLRDLLEEHDLVAGVSTARRRSSIREMAETEVVNIRVDEVGNYRALLDEVDRMPCVAATYDGDLEHELKYLCDRSLIPLGHVEVEADGRALRSIAPIPRTLEVEPPPIRLLAFALKLGSSRGEILTFDENLEQEYAFAGPTRQVLRDFLDHFADLDPDIVASRPKDLSDLLTLSRLLGHRRFGRVTRDGPVLYGGRAHVSLSTYGRLSLAGLVERVQYTRLPARLSAEWAAGRAIESRQCYEARRRGVLLLHRGGFQPVMTMRELLYRDSGGLIFTPDVGLHENVASLDFESMFPNLIVRRNISYENVRDLRDREGFIVDFTRETLDRRLYFKHLRYRLPKDSQEWRWCE…	MDSPQTRGAQTGPPFESALTILQRREGHRALATGSPELDSLTGGMDPGLFYLFYGDEGCELPDTLLLRLLVEAVREEGSRAVYLLCGNYRRSRTVMDPELLISLIDASGLDIDDSLSRIHVVSAFSERHLLKAPALVEALLEEHGGFSLVAVQQLAKLFYGEDALRFETLNAFTGIVSRLRATCAERGAVLAATCRSSDRGRPIPLPEGGSFLRHSANAIIYLRESKGGPASAYAVKHPDRARTGLAVHFGEEGALWGA	MGRITRDSMRGRLQDAMVHLRKKYRAALKDDEMQRAFDELWPSWSSEQGAMIFAEVLSALDLLLLTAAVDNRREIEALRGELEGLRRGV	MFEVEISKIEPFRNLVKALSVIVEEGTFNMNEAQIKLLAMDPSHVAMVDFELPREFFDKYSCEGEPRLTVNIGEFLKFLDRVDRDEHVTIKLDEEQARLVILCKRGGHSRRFMMPILEPLDEEVPQPKIFFKASARILTGSLRRAMRDASLVSEHVKLEVGGETFKISATGDMGSALSEWEKASDELLELKAEEDSNANFTLSYLNDIVNAVQASSEVATLELSTDMPIKMDFELPQGRLIYYLAPMIGV	GCTGGGTCCTAGGACCCGGGTCCTAG	CTAGGACCCGGGTCCTAGGACCC		685
TAK10710	Bacteria	1a (iRadA-PPB2-PolB2)	PolB2 + iRadA + 3x PPB2 + 2x β-clamp + dsDNA	TAK10710-TAK10708-3x_TAK10709-2x_TAK12634-dsDNA.cif		83.2	0.75	0.74	0.77		0.554	0.532	-7102.5	2055	16087	522 / 2551	11445.9		2052143	Bacteria	no_rank	Chloroflexota	Anaerolineae	no_rank	no_rank	no_rank	Anaerolineae bacterium			iRadA	PPB2	PolB2					TAK10710	TAK10708	TAK10709	TAK12634		MRNSWKPVTRPMISEFSGWLLDVYADAGCGVALWVLGEDGSRRRFTQAFPARFYLAGPADRLQDALTYIQQARVAYAASWQERRDLYEGLRPVLCIESPTLPAAQQLARHLRRRFRRLHYYDVDIPLSVRYLAATGVFPTAKICLTHRADEVIAIRALDDPWAFCLSFPPVRTLALTPDNDPRHTTPRALRLDCGQSQRELTLDDPRQVLETINQLLDEHDPDLLLAPGGDAWLMPLLARWSEELAIPFQPNRDKQRLPAEKKAFVFYSYGHVHHRANQTHLFGRWHIDPTNTSMFGGFSLAAALEMARVTGLPVQVAARNSPGAGFTAMQMAEALRRDILVPLHKRQVEPLRSVEEFSRADSGGLNYRPLVGVHYNVAELDFFSMYPQIMAVWNISGE…	MNHFPNNQNCLRLITGPARRTAQRWHRLSAALALRGPVRLLVFGNGFDPYLLAYDVARRTGDYHEVLWHHIRMARAETAHQMLALLQRTPDAQQPILMGDFLEPLHDEDLPASEADDLLFLSLLELKRLRAAGPVILSASPNPARPGLFAAVVRMASAIRWC	MGHTKKPFTFQFQQERSYFTEFRRALLLKQDQLLFEDLWDRAEFHIPAAEKGAHPLAIASILMAITLEQEKTIAHLQTELAARLLEIQRLEGQLVSLAQQTEEIRREFKTGLQSAHEELMEARYPTNDF	MKVSVLQENLAHGLNVVSRAVSPRSTLPVLANVLVATDEGRLRLSATNLELGITCWIGAKVQEEGSTTVPARTFSDLVNTLNGQVDMELSARTQDLNVRSSASVTDIKCIDAQEFPPMPVPELDGGIQLNVADLKEMIRQVVFAASSDDARPVLTGILLNVEGDEITLASADGFRLSVRTAQLSSPVAQPINVIIPARALNELSRIASNGDETVTMVLPPGRGQVVFRLPDLELTSQLIEGNFPPYEQIIPANFRTRTVIATADFLKACKQAEIFAREGSHIARLNINGTDELQPGQVEISAQSEETGSNETVLDATVEGDPLVIAFNVRFLREVLDVVNTPNVALETSAAAAPGVIRPLGDESFLHVIMPMHLGG	GCTGGGTCCTAGGACCCGGGTCCTAG	CTAGGACCCGGGTCCTAGGACCC		750
MBN1784956	Archaea	1a (iRadA-PPB2-PolB2)	PolB2 + iRadA + 3x PPB2 + 3x PCNA + dsDNA	MBN1784956-MBN1784958-3x_MBN1784957-3x_MBN1785233-dsDNA.cif		84.76	0.84	0.83	0.85		0.583	0.6	-5986	1964	15672	531 / 2479	10633.7		3072974	Archaea	no_rank	Candidatus Bathyarchaeota	Candidatus Bathyarchaeia	Candidatus Bathyarchaeales	Candidatus Bathyarchaeaceae	Candidatus Bathyarchaeum	Candidatus Bathyarchaeum sp.			iRadA	PPB2	PolB2					MBN1784956	MBN1784958	MBN1784957	MBN1785233		MNVWVITEEGKRVHLIDEFEPRIYVSDREKRLQNLFQELGSDISVDCCRFVQKYATPTASEKTEVLEIGLKDYKKCSFLVRRILKAGRYLRYRVHNCDLKPSQHYLYERDIFPLAFVEIEVKQFGLRYSLLDSVESIDYSVPPLRLISLNLHVSKKNRLAAFNESLEKAVLSTAGKEFVIDSGEEKDKLLQIVDTIASLDPDIILTRGGDSFIFPYLARRALVNNVLNSFVLSRDGSPLIAEHKIGKSYFSYGRTFYRAPTRRLYGRIHIDESNTFIWRESGIEGLVEIARSCRVPLHRASRSSIGTSMSSLQNCQAVKDNYLVPRNKHVGEAFKSAYQLLVGDRGGFVYEPRMGIHEGVGEVDFSSMYPSLMSKYNISAETVLCKCCPDSSLRIPELG…	MYHKLVLEPTFSQLQLSLNIENVDNLFSGFMLGDFAVLRGFSVNSLLSSLCVRAQLPYQLGGLETNVLFIDGGNSFRLYEISLVAQACELDPKEVLERIYVSRAFTAYQLTSLVLEQLQNAIEKFDSKLIILSNLAQLYLDKDIPKKEAEDVFLQLTKYLADFANKNHVILVATHPPRSWSKNSRFFEEVLCSRAYVVATIRKFRNRPHFVLEKHPSFKLGKVELPSEEVTLLDFLEG	MGKTVESYRMALDREAQRWIGFARALRKEDRVVFEQLMDICRNYASAGSNATRPVMFEAMIMSVLLHQQKILNKLEKK	MFKAKMADAKVLKDMMGAISILVDEATFDLTPEGITLRAMDPSRVAMVDFEWPKTVFDEYSCSETMKMCINISEMLKLLRRTGKDESVELSLDEKSGKLKISIRGNYSRTFNMPTLEAMDEEVPTPKVNFNVKAKTTTQGLREAIEDASLVSDHVRIEADQEKMIMNASGDIMGARIEFKAGDDVLLEMTAKEASKATFSLSYLSEIVKAAVPTSEIVVIEFSTDMPIKLDFQQDKDGQLKFFLAPRIEVE	GCTGGGTCCTAGGACCCGGGTCCTAG	CTAGGACCCGGGTCCTAGGACCC		733
NSW51112	Bacteria	4 (other variants including all 3 components)	PolB2 + iRadA + 3x PPB2 + 2x β-clamp + dsDNA	NSW51112-NSW51109-3x_NSW51110-2x_NSW52789-dsDNA.cif		79.76	0.69	0.67	0.7		0.568	0.554	-5302.4	1989	15545	483 / 2255	9835.9		2052143	Bacteria	no_rank	Chloroflexota	Anaerolineae	no_rank	no_rank	no_rank	Anaerolineae bacterium		iRadA	PPB2		PolB2					NSW51112	NSW51109	NSW51110	NSW52789		MKSAAVPQSTALQEISGWLLDIYTHPQSGHTCLWIIRDDGRRMCLAHHVPAIFYMSGASEALAQAEGFLYQAFSAWVQVRQEHVRRPIHASQQPILAVRTPNEVVMRRVFRALEDQFPALDYYNVDLNASLLYAARYNLFALCRVRAVADAERRLRTIETGDSRWNLDLPAPPLRVLEIRPNANPRAEAPTLVSISAGGRQFRHAFATERELARVVAPYLRRYDPDILVTEYGDAYLIQAIAEGARGWVESVPLNRDPDAPLQTLKERSYHSYGQLYFRPSAVFLAGRHHIDMHSSFFWQDSGLDGILEVARVTTQSLQRAARTTPGTGISSMQIVEALRSHILVPYKKQQPERKRSAVNLLQHDMGGFIMQPIIGLHQQVGAVDFISMYPSLMVQCNI…	MEGFNPDWQDCPAELQVSAIGRIEHLYYDDDVNDLVPVSDLLIDEARGCCVLIGPYAAADVLLRLAAQLTVQQPVNILDAALRFDVHHVARLLRQRSTAIYDALERIELVRVFNACQLVDGLRAFERDRAPVLIFGALALFETDILGSQRERHLLVSYFDLLRRMGAERLLFIGLKPAERLRQAPWNQLLYDAARVYDLSMQEEPQSAQQLDLFGGLDG	MGKSVRTITDAYHLEGQILSNFRRGLRRQDQAVLDELLSYTHKHLAAASLASDALPMEMFLLAMILEQQKEIEALRVRLQRLEQSAAG	MKVTVTQQQLAHGLSLVSKAIAPRSTLPVLANVLLATDEGRLRLSATNLEMAITCWIGAKIEEEGAITVPSRTFVDLVSALPQEDVTLDDIIKTNTLNVHCGKNHTDIKGIDAQEFPPIPVPDLQDGVSLNVSDFKEMIQQVTFAASSDEARPVLQGVLMEINDNKLSLVATDGFRISVRKGELSGATGKSHKLIIPARALNEAARIAGNSDEPLVMVVPPSRGQVIFHTTNAELVSQLIDGNFPDYKSIMPNSYKTMVTFSTPALLKACRQAEIIAREGSNVVVMNVMPENGGPARVQLSAQSEETGQSEIVVDAALSGPELQIAFNVKYLREALDVINTPNVILEANAKNTPAMLCPAGDNSFQHIVMPMHVN	GCTGGGTCCTAGGACCCGGGTCCTAG	CTAGGACCCGGGTCCTAGGACCC		737
[truncated: 8 more columns]

## Sheet: 8_AF3_PolV-clamp-DNA_complexes
UmuC homolog id	model of complex	Proteins from species	model file name	AF3 results→	pLDDT	pTM	ipTM	ranking score	VoroMQA results→	score	i_score	i_energy	res	atm	i_size	i_area	Taxonomy data→	TaxID	superkingdom	phylum	class	order	family	genus	species	organism name	Component Ids→	UmuC id	UmuD id	RecA id	β-clamp id	sequences→	UmuC	UmuD’	RecA	β-clamp	DNA	DNA
AAC74268.1	UmuC + 2x UmuD’ + RecA + 2x β-clamp + dsDNA	Escherichia coli	AAC74268-2x_AAC74267-AAC75741-2x_AAC76724-dsDNA.cif		80.26	0.7	0.65	0.68		0.545	0.567	-3595.7	1736	13415	378 / 1660	6810.5		386585	Bacteria	Proteobacteria	Gammaproteobacteria	Enterobacterales	Enterobacteriaceae	Escherichia	Escherichia coli	Escherichia coli str. K-12 substr. MG1655		AAC74268	AAC74267	AAC75741	AAC76724		MFALCDVNAFYASCETVFRPDLWGKPVVVLSNNDGCVIARNAEAKALGVKMGDPWFKQKDLFRRCGVVCFSSNYELYADMSNRVMSTLEELSPRVEIYSIDEAFCDLTGVRNCRDLTDFGREIRATVLQRTHLTVGVGIAQTKTLAKLANHAAKKWQRQTGGVVDLSNLERQRKLMSALPVDDVWGIGRRISKKLDAMGIKTVLDLADTDIRFIRKHFNVVLERTVRELRGEPCLQLEEFAPTKQEIICSRSFGERITDYPSMRQAICSYAARAAEKLRSEHQYCRFISTFIKTSPFALNEPYYGNSASVKLLTPTQDSRDIINAATRSLDAIWQAGHRYQKAGVMLGDFFSQGVAQLNLFDDNAPRPGSEQLMTVMDTLNAKEGRGTLYFAGQGIQQQ…	GFPSPAADYVEQRIDLNQLLIQHPSATYFVKASGDSMIDGGISDGDLLIVDSAITASHGDIVIAAVDGEFTVKKLQLRPTVQLIPMNSAYSPITISSEDTLDVFGVVIHVVKAMR	AIDENKQKALAAALGQIEKQFGKGSIMRLGEDRSMDVETISTGSLSLDIALGAGGLPMGRIVEIYGPESSGKTTLTLQVIAAAQREGKTCAFIDAEHALDPIYARKLGVDIDNLLCSQPDTGEQALEICDALARSGAVDVIVVDSVAALTPKAEIEGEIGDSHMGLAARMMSQAMRKLAGNLKQSNTLLIFINQIRMKIGVMFGNPETTTGGNALKFYASVRLDIRRIGAVKEGENVVGSETRVKVVKNKIAAPFKQAEFQILYGEGINFYGELVDLGVKEKLIEKAGAWYSYKGEKIGQGKANATAWLKDNPETAKEIEKKVRELLLSNPNSTPDFSVDDSEGVAETNEDF	MKFTVEREHLLKPLQQVSGPLGGRPTLPILGNLLLQVADGTLSLTGTDLEMEMVARVALVQPHEPGATTVPARKFFDICRGLPEGAEIAVQLEGERMLVRSGRSRFSLSTLPAADFPNLDDWQSEVEFTLPQATMKRLIEATQFSMAHQDVRYYLNGMLFETEGEELRTVATDGHRLAVCSMPIGQSLPSHSVIVPRKGVIELMRMLDGGDNPLRVQIGSNNIRAHVGDFIFTSKLVDGRFPDYRRVLPKNPDKHLEAGCDLLKQAFARAAILSNEKFRGVRLYVSENQLKITANNPEQEEAEEILDVTYSGAEMEIGFNVSYVLDVLNALKCENVRMMLTDSVSSVQIEDAASQSAAYVVMPMRL	GCTGGGTCCTAGGACCCGGGTCCTAG	CTAGGACCCGGGTCCTAGGACCC
AAD17384.1	MucB +2x MucA’ + RecA + 2x β-clamp + dsDNA	MucA+MucB from Plasmid pKM101; RecA from Escherichia coli	AAD17384-2x_AAB36886-AAC75741-2x_AAC76724-dsDNA.cif		80.17	0.74	0.69	0.73		0.546	0.551	-3748.9	1745	13514	404 / 1787	7498.1		mixed	Bacteria	mixed	mixed	mixed	mixed	mixed	mixed	mixed		AAD17384	AAB36886	AAC75741	AAC76724		MFALIDVNGMYASCEQAFRPDLANRAVAVLSNNDGNIVARNYLAKKAGLKMGDPYFKVRPIIERHNIAIFSSNYTLYASMSARFAAVVESLASHVEQYSIDELFVDCKGITAAMSLDAFGRQLREEVRRHTTLVCGVGIARTKTLAKLCNHAAKTWPATGGVVALDDGARLKKLMSILPVAEVWGVGHRTEKALATMGIKTVLDLARADTRLIRKTFGVVLERTVRELRGEACFSLEENPPAKQQIVVSRSFGQRVETLTDMQQAVTGFAARAAEKLRNERQYCRVISVFIRTSPYSVRDTQYANQATEKLTVATQDSRTIIQAAQAALARIWREDIAYAKAGVMLADFSGKEAQLDLFDSATPSAGSEALMAVLDGINRRGKNQLFFAGQGIDNSFAM…	GFPSPAQGYEKQELNLHEYCVRHPSATYFLRVSGSSMEDGRIHDGDVLVVDRSLTASHGSIVVACIHNEFTVKRLLLRPRPCLMPMNKDFPVYYIDPDNESVEIWGVVTHSLIEHPVCLR	AIDENKQKALAAALGQIEKQFGKGSIMRLGEDRSMDVETISTGSLSLDIALGAGGLPMGRIVEIYGPESSGKTTLTLQVIAAAQREGKTCAFIDAEHALDPIYARKLGVDIDNLLCSQPDTGEQALEICDALARSGAVDVIVVDSVAALTPKAEIEGEIGDSHMGLAARMMSQAMRKLAGNLKQSNTLLIFINQIRMKIGVMFGNPETTTGGNALKFYASVRLDIRRIGAVKEGENVVGSETRVKVVKNKIAAPFKQAEFQILYGEGINFYGELVDLGVKEKLIEKAGAWYSYKGEKIGQGKANATAWLKDNPETAKEIEKKVRELLLSNPNSTPDFSVDDSEGVAETNEDF	MKFTVEREHLLKPLQQVSGPLGGRPTLPILGNLLLQVADGTLSLTGTDLEMEMVARVALVQPHEPGATTVPARKFFDICRGLPEGAEIAVQLEGERMLVRSGRSRFSLSTLPAADFPNLDDWQSEVEFTLPQATMKRLIEATQFSMAHQDVRYYLNGMLFETEGEELRTVATDGHRLAVCSMPIGQSLPSHSVIVPRKGVIELMRMLDGGDNPLRVQIGSNNIRAHVGDFIFTSKLVDGRFPDYRRVLPKNPDKHLEAGCDLLKQAFARAAILSNEKFRGVRLYVSENQLKITANNPEQEEAEEILDVTYSGAEMEIGFNVSYVLDVLNALKCENVRMMLTDSVSSVQIEDAASQSAAYVVMPMRL	GCTGGGTCCTAGGACCCGGGTCCTAG	CTAGGACCCGGGTCCTAGGACCC
QKR72241.1	RumB + 2x RumA’ + RecA + 2x β-clamp + dsDNA	RumA+RumB from Proteus mirabilis strain Ire01 integrative and conjugative element SXT/R391; RecA from Escherichia coli	QKR72241-2x_QKR72242-AAC75741-2x_AAC76724-dsDNA.cif		83.05	0.82	0.79	0.82		0.543	0.563	-3716.8	1742	13520	386 / 1720	7041.9		mixed	Bacteria	mixed	mixed	mixed	mixed	mixed	mixed	mixed		QKR72241	QKR72242	AAC75741	AAC76724		MPVFALVDCNNFYASCEKLFRPDLKDTPVVVLSNNDGCVVARSREAKSLGIKMGVPVFQIKAEMQRHGILAFSSNYALYADLSSRVMRTLEEMAPRVEVYSIDEAFLDLTGIESAISLVEFGQQVRERIGHWIGISVCVGIAPTKTLAKLANHAAKKYPATQGVVDLTNPDRQRRLLALVPVDDVWGVGRRLSKRLNALGITTALDLANASPRAIRDQFSVVLERTVRELNGESCIELEEIPPTKKQIVCSRSFGVKVTHFEFLREAICEYATRATEKLRKEQQQAKVMTVFIRTSPFKDNEPQYSNSASGELLIPSCDTRDFIELANHLLKRIWKDGFRYAKAGVMLSDFYDPGMFQPGLFDDVSTRSNSQQLMSVLDTINQSGAGKVFFAGQGTKKD…	GFPSPAQDYVEQTLDLNELCIKRPAATFFVRVEGDSMIDAGIHPDDILVVDRSVQAEHGDIVIAGIHGELTVKELQLRPCVKLIPRNQAYEPIHIPEGTELEIFGVVTNVVRNMRRKS	AIDENKQKALAAALGQIEKQFGKGSIMRLGEDRSMDVETISTGSLSLDIALGAGGLPMGRIVEIYGPESSGKTTLTLQVIAAAQREGKTCAFIDAEHALDPIYARKLGVDIDNLLCSQPDTGEQALEICDALARSGAVDVIVVDSVAALTPKAEIEGEIGDSHMGLAARMMSQAMRKLAGNLKQSNTLLIFINQIRMKIGVMFGNPETTTGGNALKFYASVRLDIRRIGAVKEGENVVGSETRVKVVKNKIAAPFKQAEFQILYGEGINFYGELVDLGVKEKLIEKAGAWYSYKGEKIGQGKANATAWLKDNPETAKEIEKKVRELLLSNPNSTPDFSVDDSEGVAETNEDF	MKFTVEREHLLKPLQQVSGPLGGRPTLPILGNLLLQVADGTLSLTGTDLEMEMVARVALVQPHEPGATTVPARKFFDICRGLPEGAEIAVQLEGERMLVRSGRSRFSLSTLPAADFPNLDDWQSEVEFTLPQATMKRLIEATQFSMAHQDVRYYLNGMLFETEGEELRTVATDGHRLAVCSMPIGQSLPSHSVIVPRKGVIELMRMLDGGDNPLRVQIGSNNIRAHVGDFIFTSKLVDGRFPDYRRVLPKNPDKHLEAGCDLLKQAFARAAILSNEKFRGVRLYVSENQLKITANNPEQEEAEEILDVTYSGAEMEIGFNVSYVLDVLNALKCENVRMMLTDSVSSVQIEDAASQSAAYVVMPMRL	GCTGGGTCCTAGGACCCGGGTCCTAG	CTAGGACCCGGGTCCTAGGACCC
ADY82090.1	UmuC + 2x UmuD’ + RecA + 2x β-clamp + dsDNA	Acinetobacter pittii	ADY82090-2x_ADY81358-ADY82030-2x_WP_153567703-dsDNA.cif		82	0.82	0.79	0.83		0.535	0.565	-3851	1789	14058	414 / 1808	7259.9		871585	Bacteria	Proteobacteria	Gammaproteobacteria	Moraxellales	Moraxellaceae	Acinetobacter	Acinetobacter pittii	Acinetobacter pittii PHEA-2		ADY82090	ADY81358	ADY82030	WP_153567703		MEISHREIYALVDINNCYVSCERLFNPKLIGLPVVVLSNNDGCVVSRSEEAKNMGIKMGIPWYQIEQEALQAGVHVYSSNYTLYAEMSRRFFSVLGEFFSPDDLEAYSIDECFIRLTPYLQSLDIHSYCVKVVETLEEWLSLPCCIGIGYSKTQAKLANHYAKKIRSFNRICNFTTLDPLLLEDLMQHTPVKEVWGIGYQLVKQLGSYEIYSCLDLTFANEHHLAKAFSVVMARTIRELKGQSCIQLDDPAIVTKRILASRSFAQALSSIEIIKQALIFHLNRAHRRLMKQEQLCACVQVMLYEKIDKPPYKKASSQAIGLNYATDDLCILTKAAMQQIDVLYKENKKYIKIGVLFCGLHPRQHHIDDLWQPLELIQQRQQLMQTLSTVRNRFGSHYLQ…	GFPSPAQDDIEQALDLNEYLIRNENATFIVKANSLSMLDAGIDINDPLIVDRSIPAKSGDIVIALIDNDFTVKRLMIDSQFHPPKVWLKAENPDYQNIYIEEGQELVIWGVVTYNLKRMR	MDENKSKALQAALSQIEKQFGKNTVMRLGDNTVQAVEAVSTGSLTLDIALGIGGLPKGRIVEIYGPESSGKTTMTLQAIAQCQKAGGTCAFIDAEHALDPQYARKLGVDIDNLLVSQPDNGEQALEIADMLVRSGAIDLIVVDSVAALTPKAEIEGEMGDSHMGLQARLMSQALRKITGNAKRSNCMVIFINQIRMKIGVMFGSPETTTGGNALKFYASVRLDIRRIGQVKEGDEIIGSETRVKVVKNKMAPPFKEAIFQILYGKGTNQLGELVDLAVQQDIVQKAGAWYSYQGNKIGQGKNNVIRHFEENPQMAGEIEKIIREQLLTTGTNGAVQVEDEEEDLLLES	MKIAKESLLNVLSHVVGAVERRHTLNILSNVKIQTNAQALTITGSDLEVELVASTVLTEGACIEAGETTVPARKLMEICKSLPTAALIDLQITEDQRCILKSGNSRFVLGTLPAEDYPLLTTENSQGTQVQVTQRELKRLFEKTAFAMAVQDVRFYLTGTLLEIDENQLRAVTTDGHRLALCEITASSTSSQLVQAIVPRKAVGELQRLLSIEDEQLTLLIGRELLNVTINTPSRDKEQGDITVRFTTKLIDGKFPDYRRVIPRGGDKHVLISHDVFKQSLQRVAILSNEKLRGVFLNFNQDSLQLRANNPEQDEAIEDLAIQYQNIPLEMSFNAQYLLDVLGVLDGDDVNMSMTEANQSVLVQDPAHPDQTYVVMPMRV	GCTGGGTCCTAGGACCCGGGTCCTAG	CTAGGACCCGGGTCCTAGGACCC
AEW60764.1	UmuC + 2x UmuD’ + RecA + 2x β-clamp + dsDNA	Klebsiella pneumoniae	AEW60764-2x_AEW60763-AEW62800-2x_AEW63975-dsDNA.cif		81.24	0.72	0.67	0.7		0.539	0.568	-3521.7	1735	13406	372 / 1602	6467.7		1125630	Bacteria	Proteobacteria	Gammaproteobacteria	Enterobacterales	Enterobacteriaceae	Klebsiella	Klebsiella pneumoniae	Klebsiella pneumoniae subsp. pneumoniae HS11286		AEW60764	AEW60763	AEW62800	AEW63975		MFAHCDVNAFYASCQTAFRPDLKGRPVVVLSNNDGCVIARSAEAKPFVKMGEPYFKQKAAFLRHGVVAFSSNYELYADMSSRVMATLEELTPRCEIYSIDEAFCDVSGVRHCRDLTDFGREIRATVLQRTHLTLGVGIAQTKTLAKLANHAAKQWPRQTGGVVDLSCPQRQRKLMALLPVSEVWGIGRRIGKKLEAMGIGTVLQLAESDIRFIRKHFTVVLERTVRELRGEPCLALEEFAPAKQEIICSRSFGDRITAYEDMRQAICSYAARAAEKLRGEHQYCRFVSAFVKTSPFALNEPYYGNSASLKLLTPTQDSRDIIAAATSCLDAIWKAGHRYQKAGVMLGDFYSQGVAQLNLFDELAPRHNSARLMQVLDQLNAKNGRGALYFAGQGIQQQW…	GFPSPAQDYVEKRIDLNELLVQHPSATYFVKAAGDSMIDAGIDEGDLLVVDSARKAEHGDIVIAAVGGEFTVKKLQLLPRVQLNPMNPAYSPIVVGREETLDIFGVVTYIIKAAG	MAIDENKQKALAAALGQIEKQFGKGSIMRLGEDRTMDVETISTGSLSLDIALGAGGLPMGRIVEIYGPESSGKTTLTLQVIAAAQREGKTCAFIDAEHALDPVYARKLGVDIDNLLCSQPDTGEQALEICDALARSGAVDVIVVDSVAALTPKAEIEGEIGDSHMGLAARMMSQAMRKLAGNLKQSNTLLIFINQIRMKIGVMFGNPETTTGGNALKFYASVRLDIRRIGAVKEGDNVVGSETRVKVVKNKIAAPFKQAEFQILYGEGINFYGELVDLGVKEKLIEKAGAWYSYNGDKIGQGKANAITWLKENPAAAKEIEKKVRELLLNNQDAKPDFVVDGNDAEETEQDF	MKFTVEREHLLKPLQQVSGPLGGRPTLPILGNLLLQVAEGALSLTGTDLEMEMVARVALVQPHEAGATTVPARKFFDICRGLPEGAEIAVQLEGDRMLVRSGRSRFSLSTLPAADFPNLDDWQSEVEFTLPQATMKRLIEATQFSMAHQDVRYYLNGMLFETEGSELRTVATDGHRLAVCSMPLEASLPNHSVIVPRKGVIELMRMLDGGDIPLRVQIGSNNIRAHVGDFIFTSKLVDGRFPDYRRVLPKNPDKHLEAGCDILKQAFARAAILSNEKFRGVRLYVSENQLKITANNPEQEEAEEILDVTYAGTEMEIGFNVSYVLDVLNALKCENVRILLTDSVSSVQIEDAASQSAAYVVMPMRL	GCTGGGTCCTAGGACCCGGGTCCTAG	CTAGGACCCGGGTCCTAGGACCC
AAN42788.1	UmuC + 2x UmuD’ + RecA + 2x β-clamp + dsDNA	Shigella flexneri	AAN42788-2x_AAN42787-AAN44214-2x_AAN45206-dsDNA.cif		79.43	0.73	0.68	0.71		0.54	0.589	-3416.1	1737	13424	338 / 1506	6272.4		198214	Bacteria	Proteobacteria	Gammaproteobacteria	Enterobacterales	Enterobacteriaceae	Shigella	Shigella flexneri	Shigella flexneri 2a str. 301		AAN42788	AAN42787	AAN44214	AAN45206		MFALCDVNAFYASCETVFRPDLWGKPVVVLSNNDGCVIARNAEAKALGVKMGDPWFKQKDLFRRCGVVCFSSNYELYADMSNRVMSTLEELSPRVEIYSIDEAFCDLTGVRNCRDLTDFGREIRATVLQRTHLTVGVGIAQTKTLAKLANHAAKKWQRQTGGVVDLSNLERQRKLMSALPVDDVWGIGRRISKKLDAMGIKTVLDLADTDIRFIRKHFNVMLERTVRELRGEPCLQLEEFAPTKQEIICSRSFGERITDYTSMRQAICSYAARAAEKLRSEHQYCRFISTFIKTSPFALNEPYYGNSASVKLLTPTQDSRDIINAATRSLDAIWQAGHRYQKAGVMLGDFFSQGVAQLNLFDDNAPRPGSEQLMAVMDTLNAKEGRGTLYFAGQGIQQQ…	GFPSPAADYVEQRIDLNQLLIQHPSATYFVKASGDSMIDGGISDGDLLIVDSAITASHGDIVIAAVDGEFTVKKLQLRPTVQLIPMNSAYSPITISSEDTLDVFGVVIHVVKAMR	MAIDENKQKALAAALGQIEKQFGKGSIMRLGEDRSMDVETISTGSLSLDIALGAGGLPMGRIVEIYGPESSGKTTLTLQVIAAAQREGKTCAFIDAEHALDPIYARKLGVDIDNLLCSQPDTGEQALEICDALARSGAVDVIVVDSVAALTPKAEIEGEIGDSHMGLAARMMSQAMRKLAGNLKQSNTLLIFINQIRMKIGVMFGNPETTTGGNALKFYASVRLDIRRIGAVKEGENVVGSETRVKVVKNKIAAPFKQAEFQILYGEGINFYGELVDLGVKEKLIEKAGAWYSYKGEKIGQGKANATAWLKDNPETAKEIEKKVRELLLSNPNSTPDFSVDDSEGVAETNEDF	MKFTVEREHLLKPLQQVSGPLGGRPTLPILGNLLLQVADGTLSLTGTDLEMEMVARVALVQPHEPGATTVPARKFFDICRGLPEGAEIAVQLEGERMLVRSGRSRFSLSTLPAADFPNLDDWQSEVEFTLPQATMKRLIEATQFSMAHQDVRYYLNGMLFETEGEELRTVATDGHRLAVCSMPIGQSLPSHSVIVPRKGVIELMRMLDGGDNLLRVQIGSNNIRAHVGDFIFTSKLVDGRFPDYRRVLPKNPDKHLEAGCDLLKQAFARAAILSNEKFRGVRLYVSENQLKITANNPEQEEAEEILDVTYSGAEMEIGFNVSYVLDVLNALKCENVRMMLTDSVSSVQIEDAASQSAAYVVMPMRL	GCTGGGTCCTAGGACCCGGGTCCTAG	CTAGGACCCGGGTCCTAGGACCC
AAL20907.1	UmuC + 2x UmuD’ + RecA + 2x β-clamp + dsDNA	Salmonella enterica	AAL20907-2x_AAL20908-AAL21709-2x_AAL22696-dsDNA.cif		80.67	0.74	0.7	0.73		0.547	0.576	-3399.2	1737	13436	349 / 1512	6123.6		99287	Bacteria	Proteobacteria	Gammaproteobacteria	Enterobacterales	Enterobacteriaceae	Salmonella	Salmonella enterica	Salmonella enterica subsp. enterica serovar Typhimurium str. LT2		AAL20907	AAL20908	AAL21709	AAL22696		MFALCDVNSFYASCETVFRPDLCGRPVVVLSNNDGCVIACSAEAKQLGIAPGEPYFKQKERFRRSGVVCFSSNYELYADMSNRVMTTLEEMVPRVEIYSIDEAFCDLTGVRNCRDLTDFGREIRATVLKRTHLTVGVGIAQTKTLAKLANHAAKKWQRQTDGVVDLSNIDRQRRLLALIPVEDVWGVGRRISKKLNALGIKTALDLSEQSTWIIRKHFNVVLERTVRELRGEPCLELEEFAPAKQEIVCSRSFGERVTDYEEMRQAVYSYAARAAEKLRGEHQYCRFISTFVKTSPFALNEPYYGNSAAVTLLTPTQDSRDIINAAVKCLDKIWRDGHRYQKAGVMLGDFFSQGVAQLNLFDDNAPRAGSAKLMEVLDHLNAKDGKGTLYFAGQGMSQQ…	GFPSPAADYIEQRIDLNELLVSHPSSTYFVKASGDSMIEAGISDGDLLVVDSSRNADHGDIVIAAIEGEFTVKRLQLRPTVQLIPMNGAYRPIPVGSEDTLDIFGVVTFIIKAVS	MAIDENKQKALAAALGQIEKQFGKGSIMRLGEDRSMDVETISTGSLSLDIALGAGGLPMGRIVEIYGPESSGKTTLTLQVIAAAQREGKTCAFIDAEHALDPVYARKLGVDIDNLLCSQPDTGEQALEICDALARSGAVDVIVVDSVAALTPKAEIEGEIGDSHMGLAARMMSQAMRKLAGNLKQSNTLLIFINQIRMKIGVMFGNPETTTGGNALKFYASVRLDIRRIGAVKEGDNVVGSETRVKVVKNKIAAPFKQAEFQILYGEGINFYGELVDLGVKEKLIEKAGAWYSYNGEKIGQGKANATTWLKENPATAKEIEKRVRELLLSNQNATPDFAVDDSEGVAETNEDF	MKFTVEREHLLKPLQQVSGPLGGRPTLPILGNLLLQVADGTLSLTGTDLEMEMVARVTLSQPHEPGATTVPARKFFDICRGLPEGAEIAVQLEGDRMLVRSGRSRFSLSTLPAADFPNLDDWQSEVEFTLPQATMKRLIESTQFSMAHQDVRYYLNGMLFETEGSELRTVATDGHRLAVCSMPLEASLPSHSVIVPRKGVIELMRMLDGGENPLRVQIGSNNIRAHVGDFIFTSKLVDGRFPDYRRVLPKNPDKHLEAGCDILKQAFARAAILSNEKFRGVRLYVSENQLKITANNPEQEEAEEILDVSYGGTEMEIGFNVSYVLDVLNALKCETVRIMLTDSVSSVQIEDAASQSAAYVVMPMRL	GCTGGGTCCTAGGACCCGGGTCCTAG	CTAGGACCCGGGTCCTAGGACCC
